# Supplementary material for: Complete series method (CSM): a convenient method to reduce daily heterogeneity when evaluating the regeneration time (RT) of insecticide-treated nets (ITNs)
Source: Parasit Vectors. 2024 May 22;17:235. doi: 10.1186/s13071-024-06323-4 (PMC11110420; doi:10.1186/s13071-024-06323-4)
Supplement: Supplementary file 5 — Supplementary Material 5. Dataset S1. WHO longitudinal method first round. [file 13071_2024_6323_MOESM5_ESM.xlsx]

## Sheet: Sheet1
serial No.	Study code	Day	date	peformedby	temperature	humidity	Side	LLIN code	Net piece	condition	mosquito species	age	replic	start	end	mosquitoes exposed	KD 60	aliveat24 hours	deadat24 hours	Method	Round
6-7	102	1	2023-05-29	ISM	27	84	0	500	0	0	2	2-5	1	1941	1944	5	0	5	0	2	1
6-7	102	1	2023-05-29	ISM	27	84	0	500	0	0	2	2-5	2	1941	1944	5	0	5	0	2	1
6-7	102	1	2023-05-29	ISM	27	84	0	500	0	0	2	2-5	3	1941	1944	5	0	5	0	2	1
6-7	102	1	2023-05-29	ISM	27	84	0	500	0	0	2	2-5	4	1941	1944	5	0	5	0	2	1
6-7	102	1	2023-05-29	ISM	27	84	2	1001	3	1	2	2-5	1	1941	1944	5	5	4	1	2	1
6-7	102	1	2023-05-29	ISM	27	84	2	1001	3	1	2	2-5	2	1941	1944	5	5	2	3	2	1
6-7	102	1	2023-05-29	ISM	27	84	2	1001	3	1	2	2-5	3	1942	1945	5	5	4	1	2	1
6-7	102	1	2023-05-29	ISM	27	84	2	1001	3	1	2	2-5	4	1942	1945	5	5	5	0	2	1
6-7	102	1	2023-05-29	ISM	27	84	2	1002	8	1	2	2-5	1	1942	1945	5	5	0	5	2	1
6-7	102	1	2023-05-29	ISM	27	84	2	1002	8	1	2	2-5	2	1942	1945	5	5	1	4	2	1
6-7	102	1	2023-05-29	ISM	27	84	2	1002	8	1	2	2-5	3	1942	1945	5	5	2	3	2	1
6-7	102	1	2023-05-29	ISM	27	84	2	1002	8	1	2	2-5	4	1942	1945	5	5	0	5	2	1
6-7	102	1	2023-05-29	ISM	27	84	2	1003	9	1	2	2-5	1	1943	1946	5	5	1	4	2	1
6-7	102	1	2023-05-29	ISM	27	84	2	1003	9	1	2	2-5	2	1943	1946	5	5	3	2	2	1
6-7	102	1	2023-05-29	ISM	27	84	2	1003	9	1	2	2-5	3	1943	1946	5	5	2	3	2	1
6-7	102	1	2023-05-29	ISM	27	84	2	1003	9	1	2	2-5	4	1943	1946	5	5	4	1	2	1
6-7	102	1	2023-05-29	ISM	27	84	2	1004	8	1	2	2-5	1	1943	1946	5	5	0	5	2	1
6-7	102	1	2023-05-29	ISM	27	84	2	1004	8	1	2	2-5	2	1943	1946	5	5	0	5	2	1
6-7	102	1	2023-05-29	ISM	27	84	2	1004	8	1	2	2-5	3	1944	1947	5	5	0	5	2	1
6-7	102	1	2023-05-29	ISM	27	84	2	1004	8	1	2	2-5	4	1944	1947	5	5	2	3	2	1
6-7	102	1	2023-05-29	ISM	27	84	2	1001	1	2	2	2-5	1	1944	1947	5	5	5	0	2	1
6-7	102	1	2023-05-29	ISM	27	84	2	1001	1	2	2	2-5	2	1944	1947	5	5	5	0	2	1
6-7	102	1	2023-05-29	ISM	27	84	2	1001	1	2	2	2-5	3	1944	1947	5	5	5	0	2	1
6-7	102	1	2023-05-29	ISM	27	84	2	1001	1	2	2	2-5	4	1944	1947	5	5	5	0	2	1
6-7	102	1	2023-05-29	ISM	27	84	2	1002	2	2	2	2-5	1	1945	1948	5	5	5	0	2	1
6-7	102	1	2023-05-29	ISM	27	84	2	1002	2	2	2	2-5	2	1945	1948	5	5	5	0	2	1
6-7	102	1	2023-05-29	ISM	27	84	2	1002	2	2	2	2-5	3	1945	1948	5	5	5	0	2	1
6-7	102	1	2023-05-29	ISM	27	84	2	1002	2	2	2	2-5	4	1945	1948	5	5	2	3	2	1
6-7	102	1	2023-05-29	ISM	27	84	2	1003	4	2	2	2-5	1	1945	1948	5	5	1	4	2	1
6-7	102	1	2023-05-29	ISM	27	84	2	1003	4	2	2	2-5	2	1945	1948	5	5	4	1	2	1
6-7	102	1	2023-05-29	ISM	27	84	2	1003	4	2	2	2-5	3	1946	1949	5	5	3	2	2	1
6-7	102	1	2023-05-29	ISM	27	84	2	1003	4	2	2	2-5	4	1946	1949	5	5	5	0	2	1
6-7	102	1	2023-05-29	ISM	27	84	2	1004	5	2	2	2-5	1	1946	1949	5	5	4	1	2	1
6-7	102	1	2023-05-29	ISM	27	84	2	1004	5	2	2	2-5	2	1946	1949	5	5	5	0	2	1
6-7	102	1	2023-05-29	ISM	27	84	2	1004	5	2	2	2-5	3	1946	1949	5	5	5	0	2	1
6-7	102	1	2023-05-29	ISM	27	84	2	1004	5	2	2	2-5	4	1946	1949	5	5	5	0	2	1
8-9	102	1	2023-05-29	ISM	27.1	85.8	0	500	0	0	2	2-5	5	1953	1956	5	0	5	0	2	1
8-9	102	1	2023-05-29	ISM	27.1	85.8	0	500	0	0	2	2-5	6	1953	1956	5	0	5	0	2	1
8-9	102	1	2023-05-29	ISM	27.1	85.8	0	500	0	0	2	2-5	7	1953	1956	5	0	5	0	2	1
8-9	102	1	2023-05-29	ISM	27.1	85.8	0	500	0	0	2	2-5	8	1953	1956	5	0	5	0	2	1
8-9	102	1	2023-05-29	ISM	27.1	85.8	2	1001	3	1	2	2-5	5	1953	1956	5	5	4	1	2	1
8-9	102	1	2023-05-29	ISM	27.1	85.8	2	1001	3	1	2	2-5	6	1953	1956	5	5	3	2	2	1
8-9	102	1	2023-05-29	ISM	27.1	85.8	2	1001	3	1	2	2-5	7	1954	1957	5	5	4	1	2	1
8-9	102	1	2023-05-29	ISM	27.1	85.8	2	1001	3	1	2	2-5	8	1954	1957	5	5	5	0	2	1
8-9	102	1	2023-05-29	ISM	27.1	85.8	2	1002	8	1	2	2-5	5	1954	1957	5	5	2	3	2	1
8-9	102	1	2023-05-29	ISM	27.1	85.8	2	1002	8	1	2	2-5	6	1954	1957	5	5	2	3	2	1
8-9	102	1	2023-05-29	ISM	27.1	85.8	2	1002	8	1	2	2-5	7	1954	1957	5	5	0	5	2	1
8-9	102	1	2023-05-29	ISM	27.1	85.8	2	1002	8	1	2	2-5	8	1954	1957	5	5	0	5	2	1
8-9	102	1	2023-05-29	ISM	27.1	85.8	2	1003	9	1	2	2-5	5	1955	1958	5	5	1	4	2	1
8-9	102	1	2023-05-29	ISM	27.1	85.8	2	1003	9	1	2	2-5	6	1955	1958	5	5	4	1	2	1
8-9	102	1	2023-05-29	ISM	27.1	85.8	2	1003	9	1	2	2-5	7	1955	1958	5	5	0	5	2	1
8-9	102	1	2023-05-29	ISM	27.1	85.8	2	1003	9	1	2	2-5	8	1955	1958	5	5	2	3	2	1
8-9	102	1	2023-05-29	ISM	27.1	85.8	2	1004	8	1	2	2-5	5	1955	1958	5	5	1	4	2	1
8-9	102	1	2023-05-29	ISM	27.1	85.8	2	1004	8	1	2	2-5	6	1955	1958	5	5	0	5	2	1
8-9	102	1	2023-05-29	ISM	27.1	85.8	2	1004	8	1	2	2-5	7	1956	1959	5	5	0	5	2	1
8-9	102	1	2023-05-29	ISM	27.1	85.8	2	1004	8	1	2	2-5	8	1956	1959	5	5	0	5	2	1
8-9	102	1	2023-05-29	ISM	27.1	85.8	2	1001	1	2	2	2-5	5	1956	1959	5	5	5	0	2	1
8-9	102	1	2023-05-29	ISM	27.1	85.8	2	1001	1	2	2	2-5	6	1956	1959	5	5	5	0	2	1
8-9	102	1	2023-05-29	ISM	27.1	85.8	2	1001	1	2	2	2-5	7	1956	1959	5	5	4	1	2	1
8-9	102	1	2023-05-29	ISM	27.1	85.8	2	1001	1	2	2	2-5	8	1956	1959	5	5	0	5	2	1
8-9	102	1	2023-05-29	ISM	27.1	85.8	2	1002	2	2	2	2-5	5	1957	2000	5	5	5	0	2	1
8-9	102	1	2023-05-29	ISM	27.1	85.8	2	1002	2	2	2	2-5	6	1957	2000	5	5	4	1	2	1
8-9	102	1	2023-05-29	ISM	27.1	85.8	2	1002	2	2	2	2-5	7	1957	2000	5	5	1	4	2	1
8-9	102	1	2023-05-29	ISM	27.1	85.8	2	1002	2	2	2	2-5	8	1957	2000	5	5	2	3	2	1
8-9	102	1	2023-05-29	ISM	27.1	85.8	2	1003	4	2	2	2-5	5	1957	2000	5	5	5	0	2	1
8-9	102	1	2023-05-29	ISM	27.1	85.8	2	1003	4	2	2	2-5	6	1957	2000	5	5	0	5	2	1
8-9	102	1	2023-05-29	ISM	27.1	85.8	2	1003	4	2	2	2-5	7	1958	2001	5	5	0	5	2	1
8-9	102	1	2023-05-29	ISM	27.1	85.8	2	1003	4	2	2	2-5	8	1958	2001	5	5	3	2	2	1
8-9	102	1	2023-05-29	ISM	27.1	85.8	2	1004	5	2	2	2-5	5	1958	2001	5	5	2	3	2	1
8-9	102	1	2023-05-29	ISM	27.1	85.8	2	1004	5	2	2	2-5	6	1958	2001	5	5	2	3	2	1
8-9	102	1	2023-05-29	ISM	27.1	85.8	2	1004	5	2	2	2-5	7	1958	2001	5	5	2	3	2	1
8-9	102	1	2023-05-29	ISM	27.1	85.8	2	1004	5	2	2	2-5	8	1958	2001	5	5	3	2	2	1
10	102	1	2023-05-29	ISM	27.2	86.5	0	500	0	0	2	2-5	9	2005	2008	5	0	5	0	2	1
10	102	1	2023-05-29	ISM	27.2	86.5	0	500	0	0	2	2-5	10	2005	2008	5	0	5	0	2	1
10	102	1	2023-05-29	ISM	27.2	86.5	2	1001	3	1	2	2-5	9	2005	2008	5	5	2	3	2	1
10	102	1	2023-05-29	ISM	27.2	86.5	2	1001	3	1	2	2-5	10	2005	2008	5	5	3	2	2	1
10	102	1	2023-05-29	ISM	27.2	86.5	2	1002	8	1	2	2-5	9	2005	2008	5	5	0	5	2	1
10	102	1	2023-05-29	ISM	27.2	86.5	2	1002	8	1	2	2-5	10	2005	2008	5	5	0	5	2	1
10	102	1	2023-05-29	ISM	27.2	86.5	2	1003	9	1	2	2-5	9	2006	2009	5	5	5	0	2	1
10	102	1	2023-05-29	ISM	27.2	86.5	2	1003	9	1	2	2-5	10	2006	2009	5	5	3	2	2	1
10	102	1	2023-05-29	ISM	27.2	86.5	2	1004	8	1	2	2-5	9	2006	2009	5	5	0	5	2	1
10	102	1	2023-05-29	ISM	27.2	86.5	2	1004	8	1	2	2-5	10	2006	2009	5	5	1	4	2	1
10	102	1	2023-05-29	ISM	27.2	86.5	2	1001	1	2	2	2-5	9	2006	2009	5	5	3	2	2	1
10	102	1	2023-05-29	ISM	27.2	86.5	2	1001	1	2	2	2-5	10	2006	2009	5	5	2	3	2	1
10	102	1	2023-05-29	ISM	27.2	86.5	2	1002	2	2	2	2-5	9	2007	2010	5	5	2	3	2	1
10	102	1	2023-05-29	ISM	27.2	86.5	2	1002	2	2	2	2-5	10	2007	2010	5	5	4	1	2	1
10	102	1	2023-05-29	ISM	27.2	86.5	2	1003	4	2	2	2-5	9	2007	2010	5	5	4	1	2	1
10	102	1	2023-05-29	ISM	27.2	86.5	2	1003	4	2	2	2-5	10	2007	2010	5	5	5	0	2	1
10	102	1	2023-05-29	ISM	27.2	86.5	2	1004	5	2	2	2-5	9	2007	2010	5	5	2	3	2	1
10	102	1	2023-05-29	ISM	27.2	86.5	2	1004	5	2	2	2-5	10	2007	2010	5	5	4	1	2	1
16-17	102	1	2023-05-29	ISM	27.2	84.9	0	500	0	0	2	2-5	1	2056	2059	5	0	5	0	2	1
16-17	102	1	2023-05-29	ISM	27.2	84.9	0	500	0	0	2	2-5	2	2056	2059	5	0	5	0	2	1
16-17	102	1	2023-05-29	ISM	27.2	84.9	0	500	0	0	2	2-5	3	2056	2059	5	0	5	0	2	1
16-17	102	1	2023-05-29	ISM	27.2	84.9	0	500	0	0	2	2-5	4	2056	2059	5	0	5	0	2	1
16-17	102	1	2023-05-29	ISM	27.2	84.9	1	1001	3	1	2	2-5	1	2056	2059	5	5	3	2	2	1
16-17	102	1	2023-05-29	ISM	27.2	84.9	1	1001	3	1	2	2-5	2	2056	2059	5	5	0	5	2	1
16-17	102	1	2023-05-29	ISM	27.2	84.9	1	1001	3	1	2	2-5	3	2057	2100	5	5	0	5	2	1
16-17	102	1	2023-05-29	ISM	27.2	84.9	1	1001	3	1	2	2-5	4	2057	2100	5	5	2	3	2	1
16-17	102	1	2023-05-29	ISM	27.2	84.9	1	1002	8	1	2	2-5	1	2057	2100	5	5	1	4	2	1
16-17	102	1	2023-05-29	ISM	27.2	84.9	1	1002	8	1	2	2-5	2	2057	2100	5	5	0	5	2	1
16-17	102	1	2023-05-29	ISM	27.2	84.9	1	1002	8	1	2	2-5	3	2057	2100	5	5	0	5	2	1
16-17	102	1	2023-05-29	ISM	27.2	84.9	1	1002	8	1	2	2-5	4	2057	2100	5	5	0	5	2	1
16-17	102	1	2023-05-29	ISM	27.2	84.9	1	1003	9	1	2	2-5	1	2058	2101	5	5	1	4	2	1
16-17	102	1	2023-05-29	ISM	27.2	84.9	1	1003	9	1	2	2-5	2	2058	2101	5	5	1	4	2	1
16-17	102	1	2023-05-29	ISM	27.2	84.9	1	1003	9	1	2	2-5	3	2058	2101	5	5	0	5	2	1
16-17	102	1	2023-05-29	ISM	27.2	84.9	1	1003	9	1	2	2-5	4	2058	2101	5	5	1	4	2	1
16-17	102	1	2023-05-29	ISM	27.2	84.9	1	1004	8	1	2	2-5	1	2058	2101	5	5	0	5	2	1
16-17	102	1	2023-05-29	ISM	27.2	84.9	1	1004	8	1	2	2-5	2	2058	2101	5	5	0	5	2	1
16-17	102	1	2023-05-29	ISM	27.2	84.9	1	1004	8	1	2	2-5	3	2059	2102	5	5	0	5	2	1
16-17	102	1	2023-05-29	ISM	27.2	84.9	1	1004	8	1	2	2-5	4	2059	2102	5	5	0	5	2	1
16-17	102	1	2023-05-29	ISM	27.2	84.9	1	1001	1	2	2	2-5	1	2059	2102	5	5	5	0	2	1
16-17	102	1	2023-05-29	ISM	27.2	84.9	1	1001	1	2	2	2-5	2	2059	2102	5	5	5	0	2	1
16-17	102	1	2023-05-29	ISM	27.2	84.9	1	1001	1	2	2	2-5	3	2059	2102	5	5	5	0	2	1
16-17	102	1	2023-05-29	ISM	27.2	84.9	1	1001	1	2	2	2-5	4	2059	2102	5	5	5	0	2	1
16-17	102	1	2023-05-29	ISM	27.2	84.9	1	1002	2	2	2	2-5	1	2100	2103	5	5	3	2	2	1
16-17	102	1	2023-05-29	ISM	27.2	84.9	1	1002	2	2	2	2-5	2	2100	2103	5	5	2	3	2	1
16-17	102	1	2023-05-29	ISM	27.2	84.9	1	1002	2	2	2	2-5	3	2100	2103	5	5	5	0	2	1
16-17	102	1	2023-05-29	ISM	27.2	84.9	1	1002	2	2	2	2-5	4	2100	2103	5	5	4	1	2	1
16-17	102	1	2023-05-29	ISM	27.2	84.9	1	1003	4	2	2	2-5	1	2100	2103	5	5	4	1	2	1
16-17	102	1	2023-05-29	ISM	27.2	84.9	1	1003	4	2	2	2-5	2	2100	2103	5	5	1	4	2	1
16-17	102	1	2023-05-29	ISM	27.2	84.9	1	1003	4	2	2	2-5	3	2101	2104	5	5	1	4	2	1
16-17	102	1	2023-05-29	ISM	27.2	84.9	1	1003	4	2	2	2-5	4	2101	2104	5	5	3	2	2	1
16-17	102	1	2023-05-29	ISM	27.2	84.9	1	1004	5	2	2	2-5	1	2101	2104	5	5	5	0	2	1
16-17	102	1	2023-05-29	ISM	27.2	84.9	1	1004	5	2	2	2-5	2	2101	2104	5	5	4	1	2	1
16-17	102	1	2023-05-29	ISM	27.2	84.9	1	1004	5	2	2	2-5	3	2101	2104	5	5	4	1	2	1
16-17	102	1	2023-05-29	ISM	27.2	84.9	1	1004	5	2	2	2-5	4	2101	2104	5	5	4	1	2	1
18-19	102	1	2023-05-29	ISM	26.9	81.8	0	500	0	0	2	2-5	5	2107	2110	5	0	5	0	2	1
18-19	102	1	2023-05-29	ISM	26.9	81.8	0	500	0	0	2	2-5	6	2107	2110	5	0	5	0	2	1
18-19	102	1	2023-05-29	ISM	26.9	81.8	0	500	0	0	2	2-5	7	2107	2110	5	0	5	0	2	1
18-19	102	1	2023-05-29	ISM	26.9	81.8	0	500	0	0	2	2-5	8	2107	2110	5	0	5	0	2	1
18-19	102	1	2023-05-29	ISM	26.9	81.8	1	1001	3	1	2	2-5	5	2107	2110	5	5	3	2	2	1
18-19	102	1	2023-05-29	ISM	26.9	81.8	1	1001	3	1	2	2-5	6	2107	2110	5	5	0	5	2	1
18-19	102	1	2023-05-29	ISM	26.9	81.8	1	1001	3	1	2	2-5	7	2108	2111	5	5	0	5	2	1
18-19	102	1	2023-05-29	ISM	26.9	81.8	1	1001	3	1	2	2-5	8	2108	2111	5	5	0	5	2	1
18-19	102	1	2023-05-29	ISM	26.9	81.8	1	1002	8	1	2	2-5	5	2108	2111	5	5	1	4	2	1
18-19	102	1	2023-05-29	ISM	26.9	81.8	1	1002	8	1	2	2-5	6	2108	2111	5	5	0	5	2	1
18-19	102	1	2023-05-29	ISM	26.9	81.8	1	1002	8	1	2	2-5	7	2108	2111	5	5	0	5	2	1
18-19	102	1	2023-05-29	ISM	26.9	81.8	1	1002	8	1	2	2-5	8	2108	2111	5	5	0	5	2	1
18-19	102	1	2023-05-29	ISM	26.9	81.8	1	1003	9	1	2	2-5	5	2109	2112	5	5	1	4	2	1
18-19	102	1	2023-05-29	ISM	26.9	81.8	1	1003	9	1	2	2-5	6	2109	2112	5	5	0	5	2	1
18-19	102	1	2023-05-29	ISM	26.9	81.8	1	1003	9	1	2	2-5	7	2109	2112	5	5	0	5	2	1
18-19	102	1	2023-05-29	ISM	26.9	81.8	1	1003	9	1	2	2-5	8	2109	2112	5	5	0	5	2	1
18-19	102	1	2023-05-29	ISM	26.9	81.8	1	1004	8	1	2	2-5	5	2109	2112	5	5	0	5	2	1
18-19	102	1	2023-05-29	ISM	26.9	81.8	1	1004	8	1	2	2-5	6	2109	2112	5	5	0	5	2	1
18-19	102	1	2023-05-29	ISM	26.9	81.8	1	1004	8	1	2	2-5	7	2110	2113	5	5	0	5	2	1
18-19	102	1	2023-05-29	ISM	26.9	81.8	1	1004	8	1	2	2-5	8	2110	2113	5	5	0	5	2	1
18-19	102	1	2023-05-29	ISM	26.9	81.8	1	1001	1	2	2	2-5	5	2110	2113	5	5	4	1	2	1
18-19	102	1	2023-05-29	ISM	26.9	81.8	1	1001	1	2	2	2-5	6	2110	2113	5	5	5	0	2	1
18-19	102	1	2023-05-29	ISM	26.9	81.8	1	1001	1	2	2	2-5	7	2110	2113	5	5	5	0	2	1
18-19	102	1	2023-05-29	ISM	26.9	81.8	1	1001	1	2	2	2-5	8	2110	2113	5	5	4	1	2	1
18-19	102	1	2023-05-29	ISM	26.9	81.8	1	1002	2	2	2	2-5	5	2111	2114	5	5	3	2	2	1
18-19	102	1	2023-05-29	ISM	26.9	81.8	1	1002	2	2	2	2-5	6	2111	2114	5	5	3	2	2	1
18-19	102	1	2023-05-29	ISM	26.9	81.8	1	1002	2	2	2	2-5	7	2111	2114	5	5	4	1	2	1
18-19	102	1	2023-05-29	ISM	26.9	81.8	1	1002	2	2	2	2-5	8	2111	2114	5	5	5	0	2	1
18-19	102	1	2023-05-29	ISM	26.9	81.8	1	1003	4	2	2	2-5	5	2111	2114	5	5	4	1	2	1
18-19	102	1	2023-05-29	ISM	26.9	81.8	1	1003	4	2	2	2-5	6	2111	2114	5	5	2	3	2	1
18-19	102	1	2023-05-29	ISM	26.9	81.8	1	1003	4	2	2	2-5	7	2112	2115	5	5	3	2	2	1
18-19	102	1	2023-05-29	ISM	26.9	81.8	1	1003	4	2	2	2-5	8	2112	2115	5	5	4	1	2	1
18-19	102	1	2023-05-29	ISM	26.9	81.8	1	1004	5	2	2	2-5	5	2112	2115	5	5	3	2	2	1
18-19	102	1	2023-05-29	ISM	26.9	81.8	1	1004	5	2	2	2-5	6	2112	2115	5	5	5	0	2	1
18-19	102	1	2023-05-29	ISM	26.9	81.8	1	1004	5	2	2	2-5	7	2112	2115	5	5	4	1	2	1
18-19	102	1	2023-05-29	ISM	26.9	81.8	1	1004	5	2	2	2-5	8	2112	2115	5	5	4	1	2	1
20	102	1	2023-05-29	ISM	27.2	83.6	0	500	0	0	2	2-5	9	2119	2122	5	0	5	0	2	1
20	102	1	2023-05-29	ISM	27.2	83.6	0	500	0	0	2	2-5	10	2119	2122	5	0	5	0	2	1
20	102	1	2023-05-29	ISM	27.2	83.6	1	1001	3	1	2	2-5	9	2119	2122	5	5	1	4	2	1
20	102	1	2023-05-29	ISM	27.2	83.6	1	1001	3	1	2	2-5	10	2119	2122	5	5	0	5	2	1
20	102	1	2023-05-29	ISM	27.2	83.6	1	1002	8	1	2	2-5	9	2119	2122	5	5	2	3	2	1
20	102	1	2023-05-29	ISM	27.2	83.6	1	1002	8	1	2	2-5	10	2119	2122	5	5	1	4	2	1
20	102	1	2023-05-29	ISM	27.2	83.6	1	1003	9	1	2	2-5	9	2120	2123	5	5	0	5	2	1
20	102	1	2023-05-29	ISM	27.2	83.6	1	1003	9	1	2	2-5	10	2120	2123	5	5	0	5	2	1
20	102	1	2023-05-29	ISM	27.2	83.6	1	1004	8	1	2	2-5	9	2120	2123	5	5	0	5	2	1
20	102	1	2023-05-29	ISM	27.2	83.6	1	1004	8	1	2	2-5	10	2120	2123	5	5	0	5	2	1
20	102	1	2023-05-29	ISM	27.2	83.6	1	1001	1	2	2	2-5	9	2120	2123	5	5	5	0	2	1
20	102	1	2023-05-29	ISM	27.2	83.6	1	1001	1	2	2	2-5	10	2120	2123	5	5	5	0	2	1
20	102	1	2023-05-29	ISM	27.2	83.6	1	1002	2	2	2	2-5	9	2121	2124	5	5	4	1	2	1
20	102	1	2023-05-29	ISM	27.2	83.6	1	1002	2	2	2	2-5	10	2121	2124	5	5	3	2	2	1
20	102	1	2023-05-29	ISM	27.2	83.6	1	1003	4	2	2	2-5	9	2121	2124	5	5	4	1	2	1
20	102	1	2023-05-29	ISM	27.2	83.6	1	1003	4	2	2	2-5	10	2121	2124	5	5	3	2	2	1
20	102	1	2023-05-29	ISM	27.2	83.6	1	1004	5	2	2	2-5	9	2121	2124	5	5	2	3	2	1
20	102	1	2023-05-29	ISM	27.2	83.6	1	1004	5	2	2	2-5	10	2121	2124	5	5	5	0	2	1
26-27	102	2	2023-05-30	ISM	25.6	75.6	0	500	0	0	2	2-5	1	1853	1856	5	0	5	0	2	1
26-27	102	2	2023-05-30	ISM	25.6	75.6	0	500	0	0	2	2-5	2	1853	1856	5	0	5	0	2	1
26-27	102	2	2023-05-30	ISM	25.6	75.6	0	500	0	0	2	2-5	3	1853	1856	5	0	5	0	2	1
26-27	102	2	2023-05-30	ISM	25.6	75.6	0	500	0	0	2	2-5	4	1853	1856	5	0	5	0	2	1
26-27	102	2	2023-05-30	ISM	25.6	75.6	2	1001	3	1	2	2-5	1	1853	1856	5	5	2	3	2	1
26-27	102	2	2023-05-30	ISM	25.6	75.6	2	1001	3	1	2	2-5	2	1853	1856	5	5	0	5	2	1
26-27	102	2	2023-05-30	ISM	25.6	75.6	2	1001	3	1	2	2-5	3	1854	1857	5	5	3	2	2	1
26-27	102	2	2023-05-30	ISM	25.6	75.6	2	1001	3	1	2	2-5	4	1854	1857	5	5	2	3	2	1
26-27	102	2	2023-05-30	ISM	25.6	75.6	2	1002	8	1	2	2-5	1	1854	1857	5	5	1	4	2	1
26-27	102	2	2023-05-30	ISM	25.6	75.6	2	1002	8	1	2	2-5	2	1854	1857	5	5	0	5	2	1
26-27	102	2	2023-05-30	ISM	25.6	75.6	2	1002	8	1	2	2-5	3	1854	1857	5	5	0	5	2	1
26-27	102	2	2023-05-30	ISM	25.6	75.6	2	1002	8	1	2	2-5	4	1854	1857	5	5	0	5	2	1
26-27	102	2	2023-05-30	ISM	25.6	75.6	2	1003	9	1	2	2-5	1	1855	1858	5	5	1	4	2	1
26-27	102	2	2023-05-30	ISM	25.6	75.6	2	1003	9	1	2	2-5	2	1855	1858	5	5	0	5	2	1
26-27	102	2	2023-05-30	ISM	25.6	75.6	2	1003	9	1	2	2-5	3	1855	1858	5	5	2	3	2	1
26-27	102	2	2023-05-30	ISM	25.6	75.6	2	1003	9	1	2	2-5	4	1855	1858	5	5	0	5	2	1
26-27	102	2	2023-05-30	ISM	25.6	75.6	2	1004	8	1	2	2-5	1	1855	1858	5	5	0	5	2	1
26-27	102	2	2023-05-30	ISM	25.6	75.6	2	1004	8	1	2	2-5	2	1855	1858	5	5	0	5	2	1
26-27	102	2	2023-05-30	ISM	25.6	75.6	2	1004	8	1	2	2-5	3	1856	1859	5	5	0	5	2	1
26-27	102	2	2023-05-30	ISM	25.6	75.6	2	1004	8	1	2	2-5	4	1856	1859	5	5	0	5	2	1
26-27	102	2	2023-05-30	ISM	25.6	75.6	2	1001	1	2	2	2-5	1	1856	1859	5	5	2	3	2	1
26-27	102	2	2023-05-30	ISM	25.6	75.6	2	1001	1	2	2	2-5	2	1856	1859	5	5	5	0	2	1
26-27	102	2	2023-05-30	ISM	25.6	75.6	2	1001	1	2	2	2-5	3	1856	1859	5	5	3	2	2	1
26-27	102	2	2023-05-30	ISM	25.6	75.6	2	1001	1	2	2	2-5	4	1856	1859	5	5	2	3	2	1
26-27	102	2	2023-05-30	ISM	25.6	75.6	2	1002	2	2	2	2-5	1	1857	1900	5	5	3	2	2	1
26-27	102	2	2023-05-30	ISM	25.6	75.6	2	1002	2	2	2	2-5	2	1857	1900	5	5	2	3	2	1
26-27	102	2	2023-05-30	ISM	25.6	75.6	2	1002	2	2	2	2-5	3	1857	1900	5	5	2	3	2	1
26-27	102	2	2023-05-30	ISM	25.6	75.6	2	1002	2	2	2	2-5	4	1857	1900	5	5	4	1	2	1
26-27	102	2	2023-05-30	ISM	25.6	75.6	2	1003	4	2	2	2-5	1	1857	1900	5	5	3	2	2	1
26-27	102	2	2023-05-30	ISM	25.6	75.6	2	1003	4	2	2	2-5	2	1857	1900	5	5	2	3	2	1
26-27	102	2	2023-05-30	ISM	25.6	75.6	2	1003	4	2	2	2-5	3	1858	1901	5	5	3	2	2	1
26-27	102	2	2023-05-30	ISM	25.6	75.6	2	1003	4	2	2	2-5	4	1858	1901	5	5	2	3	2	1
26-27	102	2	2023-05-30	ISM	25.6	75.6	2	1004	5	2	2	2-5	1	1858	1901	5	5	1	4	2	1
26-27	102	2	2023-05-30	ISM	25.6	75.6	2	1004	5	2	2	2-5	2	1858	1901	5	5	2	3	2	1
26-27	102	2	2023-05-30	ISM	25.6	75.6	2	1004	5	2	2	2-5	3	1858	1901	5	5	4	1	2	1
26-27	102	2	2023-05-30	ISM	25.6	75.6	2	1004	5	2	2	2-5	4	1858	1901	5	5	4	1	2	1
28-29	102	2	2023-05-30	ISM	26.1	81.2	0	500	0	0	2	2-5	5	1908	1911	5	0	5	0	2	1
28-29	102	2	2023-05-30	ISM	26.1	81.2	0	500	0	0	2	2-5	6	1908	1911	5	0	5	0	2	1
28-29	102	2	2023-05-30	ISM	26.1	81.2	0	500	0	0	2	2-5	7	1908	1911	5	0	5	0	2	1
28-29	102	2	2023-05-30	ISM	26.1	81.2	0	500	0	0	2	2-5	8	1908	1911	5	0	5	0	2	1
28-29	102	2	2023-05-30	ISM	26.1	81.2	2	1001	3	1	2	2-5	5	1908	1911	5	5	3	2	2	1
28-29	102	2	2023-05-30	ISM	26.1	81.2	2	1001	3	1	2	2-5	6	1908	1911	5	5	2	3	2	1
28-29	102	2	2023-05-30	ISM	26.1	81.2	2	1001	3	1	2	2-5	7	1909	1912	5	5	1	4	2	1
28-29	102	2	2023-05-30	ISM	26.1	81.2	2	1001	3	1	2	2-5	8	1909	1912	5	5	3	2	2	1
28-29	102	2	2023-05-30	ISM	26.1	81.2	2	1002	8	1	2	2-5	5	1909	1912	5	5	0	5	2	1
28-29	102	2	2023-05-30	ISM	26.1	81.2	2	1002	8	1	2	2-5	6	1909	1912	5	5	0	5	2	1
28-29	102	2	2023-05-30	ISM	26.1	81.2	2	1002	8	1	2	2-5	7	1909	1912	5	5	0	5	2	1
28-29	102	2	2023-05-30	ISM	26.1	81.2	2	1002	8	1	2	2-5	8	1909	1912	5	5	0	5	2	1
28-29	102	2	2023-05-30	ISM	26.1	81.2	2	1003	9	1	2	2-5	5	1910	1913	5	5	3	2	2	1
28-29	102	2	2023-05-30	ISM	26.1	81.2	2	1003	9	1	2	2-5	6	1910	1913	5	5	2	3	2	1
28-29	102	2	2023-05-30	ISM	26.1	81.2	2	1003	9	1	2	2-5	7	1910	1913	5	5	1	4	2	1
28-29	102	2	2023-05-30	ISM	26.1	81.2	2	1003	9	1	2	2-5	8	1910	1913	5	5	1	4	2	1
28-29	102	2	2023-05-30	ISM	26.1	81.2	2	1004	8	1	2	2-5	5	1910	1913	5	5	0	5	2	1
28-29	102	2	2023-05-30	ISM	26.1	81.2	2	1004	8	1	2	2-5	6	1910	1913	5	5	0	5	2	1
28-29	102	2	2023-05-30	ISM	26.1	81.2	2	1004	8	1	2	2-5	7	1911	1914	5	5	0	5	2	1
28-29	102	2	2023-05-30	ISM	26.1	81.2	2	1004	8	1	2	2-5	8	1911	1914	5	5	1	4	2	1
28-29	102	2	2023-05-30	ISM	26.1	81.2	2	1001	1	2	2	2-5	5	1911	1914	5	5	2	3	2	1
28-29	102	2	2023-05-30	ISM	26.1	81.2	2	1001	1	2	2	2-5	6	1911	1914	5	5	3	2	2	1
28-29	102	2	2023-05-30	ISM	26.1	81.2	2	1001	1	2	2	2-5	7	1911	1914	5	5	1	4	2	1
28-29	102	2	2023-05-30	ISM	26.1	81.2	2	1001	1	2	2	2-5	8	1911	1914	5	5	1	4	2	1
28-29	102	2	2023-05-30	ISM	26.1	81.2	2	1002	2	2	2	2-5	5	1912	1915	5	5	2	3	2	1
28-29	102	2	2023-05-30	ISM	26.1	81.2	2	1002	2	2	2	2-5	6	1912	1915	5	5	4	1	2	1
28-29	102	2	2023-05-30	ISM	26.1	81.2	2	1002	2	2	2	2-5	7	1912	1915	5	5	2	3	2	1
28-29	102	2	2023-05-30	ISM	26.1	81.2	2	1002	2	2	2	2-5	8	1912	1915	5	5	3	2	2	1
28-29	102	2	2023-05-30	ISM	26.1	81.2	2	1003	4	2	2	2-5	5	1912	1915	5	5	4	1	2	1
28-29	102	2	2023-05-30	ISM	26.1	81.2	2	1003	4	2	2	2-5	6	1912	1915	5	5	3	2	2	1
28-29	102	2	2023-05-30	ISM	26.1	81.2	2	1003	4	2	2	2-5	7	1913	1916	5	5	2	3	2	1
28-29	102	2	2023-05-30	ISM	26.1	81.2	2	1003	4	2	2	2-5	8	1913	1916	5	5	3	2	2	1
28-29	102	2	2023-05-30	ISM	26.1	81.2	2	1004	5	2	2	2-5	5	1913	1916	5	5	5	0	2	1
28-29	102	2	2023-05-30	ISM	26.1	81.2	2	1004	5	2	2	2-5	6	1913	1916	5	5	1	4	2	1
28-29	102	2	2023-05-30	ISM	26.1	81.2	2	1004	5	2	2	2-5	7	1913	1916	5	5	3	2	2	1
28-29	102	2	2023-05-30	ISM	26.1	81.2	2	1004	5	2	2	2-5	8	1913	1916	5	5	3	2	2	1
30	102	2	2023-05-30	ISM	26.2	82.6	0	500	0	0	2	2-5	9	1915	1918	5	0	5	0	2	1
30	102	2	2023-05-30	ISM	26.2	82.6	0	500	0	0	2	2-5	10	1915	1918	5	0	5	0	2	1
30	102	2	2023-05-30	ISM	26.2	82.6	2	1001	3	1	2	2-5	9	1915	1918	5	5	2	3	2	1
30	102	2	2023-05-30	ISM	26.2	82.6	2	1001	3	1	2	2-5	10	1915	1918	5	5	3	2	2	1
30	102	2	2023-05-30	ISM	26.2	82.6	2	1002	8	1	2	2-5	9	1915	1918	5	5	1	4	2	1
30	102	2	2023-05-30	ISM	26.2	82.6	2	1002	8	1	2	2-5	10	1915	1918	5	5	0	5	2	1
30	102	2	2023-05-30	ISM	26.2	82.6	2	1003	9	1	2	2-5	9	1916	1919	5	5	0	5	2	1
30	102	2	2023-05-30	ISM	26.2	82.6	2	1003	9	1	2	2-5	10	1916	1919	5	5	1	4	2	1
30	102	2	2023-05-30	ISM	26.2	82.6	2	1004	8	1	2	2-5	9	1916	1919	5	5	0	5	2	1
30	102	2	2023-05-30	ISM	26.2	82.6	2	1004	8	1	2	2-5	10	1916	1919	5	5	0	5	2	1
30	102	2	2023-05-30	ISM	26.2	82.6	2	1001	1	2	2	2-5	9	1916	1919	5	5	3	2	2	1
30	102	2	2023-05-30	ISM	26.2	82.6	2	1001	1	2	2	2-5	10	1916	1919	5	5	2	3	2	1
30	102	2	2023-05-30	ISM	26.2	82.6	2	1002	2	2	2	2-5	9	1917	1920	5	5	4	1	2	1
30	102	2	2023-05-30	ISM	26.2	82.6	2	1002	2	2	2	2-5	10	1917	1920	5	5	5	0	2	1
30	102	2	2023-05-30	ISM	26.2	82.6	2	1003	4	2	2	2-5	9	1917	1920	5	5	0	5	2	1
30	102	2	2023-05-30	ISM	26.2	82.6	2	1003	4	2	2	2-5	10	1917	1920	5	5	2	3	2	1
30	102	2	2023-05-30	ISM	26.2	82.6	2	1004	5	2	2	2-5	9	1917	1920	5	5	2	3	2	1
30	102	2	2023-05-30	ISM	26.2	82.6	2	1004	5	2	2	2-5	10	1917	1920	5	5	2	3	2	1
36-37	102	2	2023-05-30	ISM	27.2	84.6	0	500	0	0	2	2-5	1	2015	2018	5	0	5	0	2	1
36-37	102	2	2023-05-30	ISM	27.2	84.6	0	500	0	0	2	2-5	2	2015	2018	5	0	5	0	2	1
36-37	102	2	2023-05-30	ISM	27.2	84.6	0	500	0	0	2	2-5	3	2015	2018	5	0	5	0	2	1
36-37	102	2	2023-05-30	ISM	27.2	84.6	0	500	0	0	2	2-5	4	2015	2018	5	0	5	0	2	1
36-37	102	2	2023-05-30	ISM	27.2	84.6	1	1001	3	1	2	2-5	1	2015	2018	5	5	0	5	2	1
36-37	102	2	2023-05-30	ISM	27.2	84.6	1	1001	3	1	2	2-5	2	2015	2018	5	5	0	5	2	1
36-37	102	2	2023-05-30	ISM	27.2	84.6	1	1001	3	1	2	2-5	3	2016	2019	5	5	0	5	2	1
36-37	102	2	2023-05-30	ISM	27.2	84.6	1	1001	3	1	2	2-5	4	2016	2019	5	5	0	5	2	1
36-37	102	2	2023-05-30	ISM	27.2	84.6	1	1002	8	1	2	2-5	1	2016	2019	5	5	0	5	2	1
36-37	102	2	2023-05-30	ISM	27.2	84.6	1	1002	8	1	2	2-5	2	2016	2019	5	5	0	5	2	1
36-37	102	2	2023-05-30	ISM	27.2	84.6	1	1002	8	1	2	2-5	3	2016	2019	5	5	0	5	2	1
36-37	102	2	2023-05-30	ISM	27.2	84.6	1	1002	8	1	2	2-5	4	2016	2019	5	5	0	5	2	1
36-37	102	2	2023-05-30	ISM	27.2	84.6	1	1003	9	1	2	2-5	1	2017	2020	5	5	0	5	2	1
36-37	102	2	2023-05-30	ISM	27.2	84.6	1	1003	9	1	2	2-5	2	2017	2020	5	5	0	5	2	1
36-37	102	2	2023-05-30	ISM	27.2	84.6	1	1003	9	1	2	2-5	3	2017	2020	5	5	0	5	2	1
36-37	102	2	2023-05-30	ISM	27.2	84.6	1	1003	9	1	2	2-5	4	2017	2020	5	5	0	5	2	1
36-37	102	2	2023-05-30	ISM	27.2	84.6	1	1004	8	1	2	2-5	1	2017	2020	5	5	0	5	2	1
36-37	102	2	2023-05-30	ISM	27.2	84.6	1	1004	8	1	2	2-5	2	2017	2020	5	5	0	5	2	1
36-37	102	2	2023-05-30	ISM	27.2	84.6	1	1004	8	1	2	2-5	3	2018	2021	5	5	0	5	2	1
36-37	102	2	2023-05-30	ISM	27.2	84.6	1	1004	8	1	2	2-5	4	2018	2021	5	5	0	5	2	1
36-37	102	2	2023-05-30	ISM	27.2	84.6	1	1001	1	2	2	2-5	1	2018	2021	5	5	2	3	2	1
36-37	102	2	2023-05-30	ISM	27.2	84.6	1	1001	1	2	2	2-5	2	2018	2021	5	5	1	4	2	1
36-37	102	2	2023-05-30	ISM	27.2	84.6	1	1001	1	2	2	2-5	3	2018	2021	5	5	1	4	2	1
36-37	102	2	2023-05-30	ISM	27.2	84.6	1	1001	1	2	2	2-5	4	2018	2021	5	5	3	2	2	1
36-37	102	2	2023-05-30	ISM	27.2	84.6	1	1002	2	2	2	2-5	1	2019	2022	5	5	1	4	2	1
36-37	102	2	2023-05-30	ISM	27.2	84.6	1	1002	2	2	2	2-5	2	2019	2022	5	5	0	5	2	1
36-37	102	2	2023-05-30	ISM	27.2	84.6	1	1002	2	2	2	2-5	3	2019	2022	5	5	3	2	2	1
36-37	102	2	2023-05-30	ISM	27.2	84.6	1	1002	2	2	2	2-5	4	2019	2022	5	5	2	3	2	1
36-37	102	2	2023-05-30	ISM	27.2	84.6	1	1003	4	2	2	2-5	1	2019	2022	5	5	1	4	2	1
36-37	102	2	2023-05-30	ISM	27.2	84.6	1	1003	4	2	2	2-5	2	2019	2022	5	5	3	2	2	1
36-37	102	2	2023-05-30	ISM	27.2	84.6	1	1003	4	2	2	2-5	3	2020	2023	5	5	1	4	2	1
36-37	102	2	2023-05-30	ISM	27.2	84.6	1	1003	4	2	2	2-5	4	2020	2023	5	5	0	5	2	1
36-37	102	2	2023-05-30	ISM	27.2	84.6	1	1004	5	2	2	2-5	1	2020	2023	5	5	2	3	2	1
36-37	102	2	2023-05-30	ISM	27.2	84.6	1	1004	5	2	2	2-5	2	2020	2023	5	5	0	5	2	1
36-37	102	2	2023-05-30	ISM	27.2	84.6	1	1004	5	2	2	2-5	3	2020	2023	5	5	1	4	2	1
36-37	102	2	2023-05-30	ISM	27.2	84.6	1	1004	5	2	2	2-5	4	2020	2023	5	5	2	3	2	1
38-39	102	2	2023-05-30	ISM	27.4	86.3	0	500	0	0	2	2-5	5	2031	2034	5	0	5	0	2	1
38-39	102	2	2023-05-30	ISM	27.4	86.3	0	500	0	0	2	2-5	6	2031	2034	5	0	5	0	2	1
38-39	102	2	2023-05-30	ISM	27.4	86.3	0	500	0	0	2	2-5	7	2031	2034	5	0	5	0	2	1
38-39	102	2	2023-05-30	ISM	27.4	86.3	0	500	0	0	2	2-5	8	2031	2034	5	0	5	0	2	1
38-39	102	2	2023-05-30	ISM	27.4	86.3	1	1001	3	1	2	2-5	5	2031	2034	5	5	2	3	2	1
38-39	102	2	2023-05-30	ISM	27.4	86.3	1	1001	3	1	2	2-5	6	2031	2034	5	5	1	4	2	1
38-39	102	2	2023-05-30	ISM	27.4	86.3	1	1001	3	1	2	2-5	7	2032	2035	5	5	0	5	2	1
38-39	102	2	2023-05-30	ISM	27.4	86.3	1	1001	3	1	2	2-5	8	2032	2035	5	5	0	5	2	1
38-39	102	2	2023-05-30	ISM	27.4	86.3	1	1002	8	1	2	2-5	5	2032	2035	5	5	0	5	2	1
38-39	102	2	2023-05-30	ISM	27.4	86.3	1	1002	8	1	2	2-5	6	2032	2035	5	5	0	5	2	1
38-39	102	2	2023-05-30	ISM	27.4	86.3	1	1002	8	1	2	2-5	7	2032	2035	5	5	0	5	2	1
38-39	102	2	2023-05-30	ISM	27.4	86.3	1	1002	8	1	2	2-5	8	2032	2035	5	5	0	5	2	1
38-39	102	2	2023-05-30	ISM	27.4	86.3	1	1003	9	1	2	2-5	5	2033	2036	5	5	0	5	2	1
38-39	102	2	2023-05-30	ISM	27.4	86.3	1	1003	9	1	2	2-5	6	2033	2036	5	5	0	5	2	1
38-39	102	2	2023-05-30	ISM	27.4	86.3	1	1003	9	1	2	2-5	7	2033	2036	5	5	0	5	2	1
38-39	102	2	2023-05-30	ISM	27.4	86.3	1	1003	9	1	2	2-5	8	2033	2036	5	5	0	5	2	1
38-39	102	2	2023-05-30	ISM	27.4	86.3	1	1004	8	1	2	2-5	5	2033	2036	5	5	0	5	2	1
38-39	102	2	2023-05-30	ISM	27.4	86.3	1	1004	8	1	2	2-5	6	2033	2036	5	5	0	5	2	1
38-39	102	2	2023-05-30	ISM	27.4	86.3	1	1004	8	1	2	2-5	7	2034	2037	5	5	0	5	2	1
38-39	102	2	2023-05-30	ISM	27.4	86.3	1	1004	8	1	2	2-5	8	2034	2037	5	5	0	5	2	1
38-39	102	2	2023-05-30	ISM	27.4	86.3	1	1001	1	2	2	2-5	5	2034	2037	5	5	1	4	2	1
38-39	102	2	2023-05-30	ISM	27.4	86.3	1	1001	1	2	2	2-5	6	2034	2037	5	5	1	4	2	1
38-39	102	2	2023-05-30	ISM	27.4	86.3	1	1001	1	2	2	2-5	7	2034	2037	5	5	1	4	2	1
38-39	102	2	2023-05-30	ISM	27.4	86.3	1	1001	1	2	2	2-5	8	2034	2037	5	5	0	5	2	1
38-39	102	2	2023-05-30	ISM	27.4	86.3	1	1002	2	2	2	2-5	5	2035	2038	5	5	1	4	2	1
38-39	102	2	2023-05-30	ISM	27.4	86.3	1	1002	2	2	2	2-5	6	2035	2038	5	5	0	5	2	1
38-39	102	2	2023-05-30	ISM	27.4	86.3	1	1002	2	2	2	2-5	7	2035	2038	5	5	1	4	2	1
38-39	102	2	2023-05-30	ISM	27.4	86.3	1	1002	2	2	2	2-5	8	2035	2038	5	5	1	4	2	1
38-39	102	2	2023-05-30	ISM	27.4	86.3	1	1003	4	2	2	2-5	5	2035	2038	5	5	0	5	2	1
38-39	102	2	2023-05-30	ISM	27.4	86.3	1	1003	4	2	2	2-5	6	2035	2038	5	5	0	5	2	1
38-39	102	2	2023-05-30	ISM	27.4	86.3	1	1003	4	2	2	2-5	7	2036	2039	5	5	0	5	2	1
38-39	102	2	2023-05-30	ISM	27.4	86.3	1	1003	4	2	2	2-5	8	2036	2039	5	5	0	5	2	1
38-39	102	2	2023-05-30	ISM	27.4	86.3	1	1004	5	2	2	2-5	5	2036	2039	5	5	0	5	2	1
38-39	102	2	2023-05-30	ISM	27.4	86.3	1	1004	5	2	2	2-5	6	2036	2039	5	5	2	3	2	1
38-39	102	2	2023-05-30	ISM	27.4	86.3	1	1004	5	2	2	2-5	7	2036	2039	5	5	1	4	2	1
38-39	102	2	2023-05-30	ISM	27.4	86.3	1	1004	5	2	2	2-5	8	2036	2039	5	5	0	5	2	1
40	102	2	2023-05-30	ISM	27.5	85.8	0	500	0	0	2	2-5	9	2040	2043	5	0	5	0	2	1
40	102	2	2023-05-30	ISM	27.5	85.8	0	500	0	0	2	2-5	10	2040	2043	5	0	5	0	2	1
40	102	2	2023-05-30	ISM	27.5	85.8	1	1001	3	1	2	2-5	9	2040	2043	5	5	0	5	2	1
40	102	2	2023-05-30	ISM	27.5	85.8	1	1001	3	1	2	2-5	10	2040	2043	5	5	0	5	2	1
40	102	2	2023-05-30	ISM	27.5	85.8	1	1002	8	1	2	2-5	9	2040	2043	5	5	0	5	2	1
40	102	2	2023-05-30	ISM	27.5	85.8	1	1002	8	1	2	2-5	10	2040	2043	5	5	0	5	2	1
40	102	2	2023-05-30	ISM	27.5	85.8	1	1003	9	1	2	2-5	9	2041	2044	5	5	0	5	2	1
40	102	2	2023-05-30	ISM	27.5	85.8	1	1003	9	1	2	2-5	10	2041	2044	5	5	1	4	2	1
40	102	2	2023-05-30	ISM	27.5	85.8	1	1004	8	1	2	2-5	9	2041	2044	5	5	0	5	2	1
40	102	2	2023-05-30	ISM	27.5	85.8	1	1004	8	1	2	2-5	10	2041	2044	5	5	0	5	2	1
40	102	2	2023-05-30	ISM	27.5	85.8	1	1001	1	2	2	2-5	9	2041	2044	5	5	0	5	2	1
40	102	2	2023-05-30	ISM	27.5	85.8	1	1001	1	2	2	2-5	10	2041	2044	5	5	1	4	2	1
40	102	2	2023-05-30	ISM	27.5	85.8	1	1002	2	2	2	2-5	9	2042	2045	5	5	1	4	2	1
40	102	2	2023-05-30	ISM	27.5	85.8	1	1002	2	2	2	2-5	10	2042	2045	5	5	1	4	2	1
40	102	2	2023-05-30	ISM	27.5	85.8	1	1003	4	2	2	2-5	9	2042	2045	5	5	0	5	2	1
40	102	2	2023-05-30	ISM	27.5	85.8	1	1003	4	2	2	2-5	10	2042	2045	5	5	0	5	2	1
40	102	2	2023-05-30	ISM	27.5	85.8	1	1004	5	2	2	2-5	9	2042	2045	5	5	1	4	2	1
40	102	2	2023-05-30	ISM	27.5	85.8	1	1004	5	2	2	2-5	10	2042	2045	5	5	0	5	2	1
46-47	102	3	2023-05-31	ISM	26.3	70	0	500	0	0	2	2-5	1	1823	1826	5	0	5	0	2	1
46-47	102	3	2023-05-31	ISM	26.3	70	0	500	0	0	2	2-5	2	1823	1826	5	0	5	0	2	1
46-47	102	3	2023-05-31	ISM	26.3	70	0	500	0	0	2	2-5	3	1823	1826	5	0	5	0	2	1
46-47	102	3	2023-05-31	ISM	26.3	70	0	500	0	0	2	2-5	4	1823	1826	5	0	5	0	2	1
46-47	102	3	2023-05-31	ISM	26.3	70	2	1001	3	1	2	2-5	1	1823	1826	5	5	4	1	2	1
46-47	102	3	2023-05-31	ISM	26.3	70	2	1001	3	1	2	2-5	2	1823	1826	5	5	4	1	2	1
46-47	102	3	2023-05-31	ISM	26.3	70	2	1001	3	1	2	2-5	3	1824	1827	5	5	2	3	2	1
46-47	102	3	2023-05-31	ISM	26.3	70	2	1001	3	1	2	2-5	4	1824	1827	5	5	5	0	2	1
46-47	102	3	2023-05-31	ISM	26.3	70	2	1002	8	1	2	2-5	1	1824	1827	5	5	1	4	2	1
46-47	102	3	2023-05-31	ISM	26.3	70	2	1002	8	1	2	2-5	2	1824	1827	5	5	2	3	2	1
46-47	102	3	2023-05-31	ISM	26.3	70	2	1002	8	1	2	2-5	3	1824	1827	5	5	1	4	2	1
46-47	102	3	2023-05-31	ISM	26.3	70	2	1002	8	1	2	2-5	4	1824	1827	5	5	0	5	2	1
46-47	102	3	2023-05-31	ISM	26.3	70	2	1003	9	1	2	2-5	1	1825	1828	5	5	1	4	2	1
46-47	102	3	2023-05-31	ISM	26.3	70	2	1003	9	1	2	2-5	2	1825	1828	5	5	1	4	2	1
46-47	102	3	2023-05-31	ISM	26.3	70	2	1003	9	1	2	2-5	3	1825	1828	5	5	0	5	2	1
46-47	102	3	2023-05-31	ISM	26.3	70	2	1003	9	1	2	2-5	4	1825	1828	5	5	0	5	2	1
46-47	102	3	2023-05-31	ISM	26.3	70	2	1004	8	1	2	2-5	1	1825	1828	5	5	0	5	2	1
46-47	102	3	2023-05-31	ISM	26.3	70	2	1004	8	1	2	2-5	2	1825	1828	5	5	1	4	2	1
46-47	102	3	2023-05-31	ISM	26.3	70	2	1004	8	1	2	2-5	3	1826	1829	5	5	2	3	2	1
46-47	102	3	2023-05-31	ISM	26.3	70	2	1004	8	1	2	2-5	4	1826	1829	5	5	1	4	2	1
46-47	102	3	2023-05-31	ISM	26.3	70	2	1001	1	2	2	2-5	1	1826	1829	5	5	4	1	2	1
46-47	102	3	2023-05-31	ISM	26.3	70	2	1001	1	2	2	2-5	2	1826	1829	5	5	3	2	2	1
46-47	102	3	2023-05-31	ISM	26.3	70	2	1001	1	2	2	2-5	3	1826	1829	5	5	4	1	2	1
46-47	102	3	2023-05-31	ISM	26.3	70	2	1001	1	2	2	2-5	4	1826	1829	5	5	5	0	2	1
46-47	102	3	2023-05-31	ISM	26.3	70	2	1002	2	2	2	2-5	1	1827	1830	5	5	2	3	2	1
46-47	102	3	2023-05-31	ISM	26.3	70	2	1002	2	2	2	2-5	2	1827	1830	5	5	3	2	2	1
46-47	102	3	2023-05-31	ISM	26.3	70	2	1002	2	2	2	2-5	3	1827	1830	5	5	5	0	2	1
46-47	102	3	2023-05-31	ISM	26.3	70	2	1002	2	2	2	2-5	4	1827	1830	5	5	4	1	2	1
46-47	102	3	2023-05-31	ISM	26.3	70	2	1003	4	2	2	2-5	1	1827	1830	5	5	3	2	2	1
46-47	102	3	2023-05-31	ISM	26.3	70	2	1003	4	2	2	2-5	2	1827	1830	5	5	4	1	2	1
46-47	102	3	2023-05-31	ISM	26.3	70	2	1003	4	2	2	2-5	3	1828	1831	5	5	3	2	2	1
46-47	102	3	2023-05-31	ISM	26.3	70	2	1003	4	2	2	2-5	4	1828	1831	5	5	3	2	2	1
46-47	102	3	2023-05-31	ISM	26.3	70	2	1004	5	2	2	2-5	1	1828	1831	5	5	4	1	2	1
46-47	102	3	2023-05-31	ISM	26.3	70	2	1004	5	2	2	2-5	2	1828	1831	5	5	5	0	2	1
46-47	102	3	2023-05-31	ISM	26.3	70	2	1004	5	2	2	2-5	3	1828	1831	5	5	4	1	2	1
46-47	102	3	2023-05-31	ISM	26.3	70	2	1004	5	2	2	2-5	4	1828	1831	5	5	3	2	2	1
48-49	102	3	2023-05-31	ISM	26.3	70	0	500	0	0	2	2-5	5	1835	1838	5	0	5	0	2	1
48-49	102	3	2023-05-31	ISM	26.3	70	0	500	0	0	2	2-5	6	1835	1838	5	0	5	0	2	1
48-49	102	3	2023-05-31	ISM	26.3	70	0	500	0	0	2	2-5	7	1835	1838	5	0	5	0	2	1
48-49	102	3	2023-05-31	ISM	26.3	70	0	500	0	0	2	2-5	8	1835	1838	5	0	5	0	2	1
48-49	102	3	2023-05-31	ISM	26.3	70	2	1001	3	1	2	2-5	5	1835	1838	5	5	4	1	2	1
48-49	102	3	2023-05-31	ISM	26.3	70	2	1001	3	1	2	2-5	6	1835	1838	5	5	2	3	2	1
48-49	102	3	2023-05-31	ISM	26.3	70	2	1001	3	1	2	2-5	7	1836	1839	5	5	1	4	2	1
48-49	102	3	2023-05-31	ISM	26.3	70	2	1001	3	1	2	2-5	8	1836	1839	5	5	2	3	2	1
48-49	102	3	2023-05-31	ISM	26.3	70	2	1002	8	1	2	2-5	5	1836	1839	5	5	0	5	2	1
48-49	102	3	2023-05-31	ISM	26.3	70	2	1002	8	1	2	2-5	6	1836	1839	5	5	0	5	2	1
48-49	102	3	2023-05-31	ISM	26.3	70	2	1002	8	1	2	2-5	7	1836	1839	5	5	0	5	2	1
48-49	102	3	2023-05-31	ISM	26.3	70	2	1002	8	1	2	2-5	8	1836	1839	5	5	1	4	2	1
48-49	102	3	2023-05-31	ISM	26.3	70	2	1003	9	1	2	2-5	5	1837	1840	5	5	0	5	2	1
48-49	102	3	2023-05-31	ISM	26.3	70	2	1003	9	1	2	2-5	6	1837	1840	5	5	0	5	2	1
48-49	102	3	2023-05-31	ISM	26.3	70	2	1003	9	1	2	2-5	7	1837	1840	5	5	1	4	2	1
48-49	102	3	2023-05-31	ISM	26.3	70	2	1003	9	1	2	2-5	8	1837	1840	5	5	0	5	2	1
48-49	102	3	2023-05-31	ISM	26.3	70	2	1004	8	1	2	2-5	5	1837	1840	5	5	2	3	2	1
48-49	102	3	2023-05-31	ISM	26.3	70	2	1004	8	1	2	2-5	6	1837	1840	5	5	1	4	2	1
48-49	102	3	2023-05-31	ISM	26.3	70	2	1004	8	1	2	2-5	7	1838	1841	5	5	1	4	2	1
48-49	102	3	2023-05-31	ISM	26.3	70	2	1004	8	1	2	2-5	8	1838	1841	5	5	0	5	2	1
48-49	102	3	2023-05-31	ISM	26.3	70	2	1001	1	2	2	2-5	5	1838	1841	5	5	5	0	2	1
48-49	102	3	2023-05-31	ISM	26.3	70	2	1001	1	2	2	2-5	6	1838	1841	5	5	3	2	2	1
48-49	102	3	2023-05-31	ISM	26.3	70	2	1001	1	2	2	2-5	7	1838	1841	5	5	5	0	2	1
48-49	102	3	2023-05-31	ISM	26.3	70	2	1001	1	2	2	2-5	8	1838	1841	5	5	1	4	2	1
48-49	102	3	2023-05-31	ISM	26.3	70	2	1002	2	2	2	2-5	5	1839	1842	5	5	4	1	2	1
48-49	102	3	2023-05-31	ISM	26.3	70	2	1002	2	2	2	2-5	6	1839	1842	5	5	2	3	2	1
48-49	102	3	2023-05-31	ISM	26.3	70	2	1002	2	2	2	2-5	7	1839	1842	5	5	4	1	2	1
48-49	102	3	2023-05-31	ISM	26.3	70	2	1002	2	2	2	2-5	8	1839	1842	5	5	5	0	2	1
48-49	102	3	2023-05-31	ISM	26.3	70	2	1003	4	2	2	2-5	5	1839	1842	5	5	2	3	2	1
48-49	102	3	2023-05-31	ISM	26.3	70	2	1003	4	2	2	2-5	6	1839	1842	5	5	4	1	2	1
48-49	102	3	2023-05-31	ISM	26.3	70	2	1003	4	2	2	2-5	7	1840	1843	5	5	2	3	2	1
48-49	102	3	2023-05-31	ISM	26.3	70	2	1003	4	2	2	2-5	8	1840	1843	5	5	3	2	2	1
48-49	102	3	2023-05-31	ISM	26.3	70	2	1004	5	2	2	2-5	5	1840	1843	5	5	3	2	2	1
48-49	102	3	2023-05-31	ISM	26.3	70	2	1004	5	2	2	2-5	6	1840	1843	5	5	1	4	2	1
48-49	102	3	2023-05-31	ISM	26.3	70	2	1004	5	2	2	2-5	7	1840	1843	5	5	3	2	2	1
48-49	102	3	2023-05-31	ISM	26.3	70	2	1004	5	2	2	2-5	8	1840	1843	5	5	4	1	2	1
50	102	3	2023-05-31	ISM	26.4	70.8	0	500	0	0	2	2-5	9	1843	1846	5	0	5	0	2	1
50	102	3	2023-05-31	ISM	26.4	70.8	0	500	0	0	2	2-5	10	1843	1846	5	0	5	0	2	1
50	102	3	2023-05-31	ISM	26.4	70.8	2	1001	3	1	2	2-5	9	1843	1846	5	5	2	3	2	1
50	102	3	2023-05-31	ISM	26.4	70.8	2	1001	3	1	2	2-5	10	1843	1846	5	5	3	2	2	1
50	102	3	2023-05-31	ISM	26.4	70.8	2	1002	8	1	2	2-5	9	1843	1846	5	5	0	5	2	1
50	102	3	2023-05-31	ISM	26.4	70.8	2	1002	8	1	2	2-5	10	1843	1846	5	5	0	5	2	1
50	102	3	2023-05-31	ISM	26.4	70.8	2	1003	9	1	2	2-5	9	1844	1847	5	5	0	5	2	1
50	102	3	2023-05-31	ISM	26.4	70.8	2	1003	9	1	2	2-5	10	1844	1847	5	5	0	5	2	1
50	102	3	2023-05-31	ISM	26.4	70.8	2	1004	8	1	2	2-5	9	1844	1847	5	5	0	5	2	1
50	102	3	2023-05-31	ISM	26.4	70.8	2	1004	8	1	2	2-5	10	1844	1847	5	5	0	5	2	1
50	102	3	2023-05-31	ISM	26.4	70.8	2	1001	1	2	2	2-5	9	1844	1847	5	5	3	2	2	1
50	102	3	2023-05-31	ISM	26.4	70.8	2	1001	1	2	2	2-5	10	1844	1847	5	5	4	1	2	1
50	102	3	2023-05-31	ISM	26.4	70.8	2	1002	2	2	2	2-5	9	1845	1848	5	5	5	0	2	1
50	102	3	2023-05-31	ISM	26.4	70.8	2	1002	2	2	2	2-5	10	1845	1848	5	5	5	0	2	1
50	102	3	2023-05-31	ISM	26.4	70.8	2	1003	4	2	2	2-5	9	1845	1848	5	5	4	1	2	1
50	102	3	2023-05-31	ISM	26.4	70.8	2	1003	4	2	2	2-5	10	1845	1848	5	5	3	2	2	1
50	102	3	2023-05-31	ISM	26.4	70.8	2	1004	5	2	2	2-5	9	1845	1848	5	5	3	2	2	1
50	102	3	2023-05-31	ISM	26.4	70.8	2	1004	5	2	2	2-5	10	1845	1848	5	5	2	3	2	1
56-57	102	3	2023-05-31	ISM	26.5	69.1	0	500	0	0	2	2-5	1	1918	1921	5	0	5	0	2	1
56-57	102	3	2023-05-31	ISM	26.5	69.1	0	500	0	0	2	2-5	2	1918	1921	5	0	5	0	2	1
56-57	102	3	2023-05-31	ISM	26.5	69.1	0	500	0	0	2	2-5	3	1918	1921	5	0	5	0	2	1
56-57	102	3	2023-05-31	ISM	26.5	69.1	0	500	0	0	2	2-5	4	1918	1921	5	0	5	0	2	1
56-57	102	3	2023-05-31	ISM	26.5	69.1	1	1001	3	1	2	2-5	1	1918	1921	5	5	5	0	2	1
56-57	102	3	2023-05-31	ISM	26.5	69.1	1	1001	3	1	2	2-5	2	1918	1921	5	5	4	1	2	1
56-57	102	3	2023-05-31	ISM	26.5	69.1	1	1001	3	1	2	2-5	3	1919	1922	5	5	5	0	2	1
56-57	102	3	2023-05-31	ISM	26.5	69.1	1	1001	3	1	2	2-5	4	1919	1922	5	5	2	3	2	1
56-57	102	3	2023-05-31	ISM	26.5	69.1	1	1002	8	1	2	2-5	1	1919	1922	5	5	1	4	2	1
56-57	102	3	2023-05-31	ISM	26.5	69.1	1	1002	8	1	2	2-5	2	1919	1922	5	5	0	5	2	1
56-57	102	3	2023-05-31	ISM	26.5	69.1	1	1002	8	1	2	2-5	3	1919	1922	5	5	0	5	2	1
56-57	102	3	2023-05-31	ISM	26.5	69.1	1	1002	8	1	2	2-5	4	1919	1922	5	5	0	5	2	1
56-57	102	3	2023-05-31	ISM	26.5	69.1	1	1003	9	1	2	2-5	1	1920	1923	5	5	1	4	2	1
56-57	102	3	2023-05-31	ISM	26.5	69.1	1	1003	9	1	2	2-5	2	1920	1923	5	5	0	5	2	1
56-57	102	3	2023-05-31	ISM	26.5	69.1	1	1003	9	1	2	2-5	3	1920	1923	5	5	0	5	2	1
56-57	102	3	2023-05-31	ISM	26.5	69.1	1	1003	9	1	2	2-5	4	1920	1923	5	5	0	5	2	1
56-57	102	3	2023-05-31	ISM	26.5	69.1	1	1004	8	1	2	2-5	1	1920	1923	5	5	0	5	2	1
56-57	102	3	2023-05-31	ISM	26.5	69.1	1	1004	8	1	2	2-5	2	1920	1923	5	5	1	4	2	1
56-57	102	3	2023-05-31	ISM	26.5	69.1	1	1004	8	1	2	2-5	3	1921	1924	5	5	0	5	2	1
56-57	102	3	2023-05-31	ISM	26.5	69.1	1	1004	8	1	2	2-5	4	1921	1924	5	5	0	5	2	1
56-57	102	3	2023-05-31	ISM	26.5	69.1	1	1001	1	2	2	2-5	1	1921	1924	5	5	4	1	2	1
56-57	102	3	2023-05-31	ISM	26.5	69.1	1	1001	1	2	2	2-5	2	1921	1924	5	5	5	0	2	1
56-57	102	3	2023-05-31	ISM	26.5	69.1	1	1001	1	2	2	2-5	3	1921	1924	5	5	5	0	2	1
56-57	102	3	2023-05-31	ISM	26.5	69.1	1	1001	1	2	2	2-5	4	1921	1924	5	5	4	1	2	1
56-57	102	3	2023-05-31	ISM	26.5	69.1	1	1002	2	2	2	2-5	1	1922	1925	5	5	5	0	2	1
56-57	102	3	2023-05-31	ISM	26.5	69.1	1	1002	2	2	2	2-5	2	1922	1925	5	5	5	0	2	1
56-57	102	3	2023-05-31	ISM	26.5	69.1	1	1002	2	2	2	2-5	3	1922	1925	5	5	5	0	2	1
56-57	102	3	2023-05-31	ISM	26.5	69.1	1	1002	2	2	2	2-5	4	1922	1925	5	5	5	0	2	1
56-57	102	3	2023-05-31	ISM	26.5	69.1	1	1003	4	2	2	2-5	1	1922	1925	5	5	3	2	2	1
56-57	102	3	2023-05-31	ISM	26.5	69.1	1	1003	4	2	2	2-5	2	1922	1925	5	5	5	0	2	1
56-57	102	3	2023-05-31	ISM	26.5	69.1	1	1003	4	2	2	2-5	3	1923	1926	5	5	3	2	2	1
56-57	102	3	2023-05-31	ISM	26.5	69.1	1	1003	4	2	2	2-5	4	1923	1926	5	5	4	1	2	1
56-57	102	3	2023-05-31	ISM	26.5	69.1	1	1004	5	2	2	2-5	1	1923	1926	5	5	5	0	2	1
56-57	102	3	2023-05-31	ISM	26.5	69.1	1	1004	5	2	2	2-5	2	1923	1926	5	5	5	0	2	1
56-57	102	3	2023-05-31	ISM	26.5	69.1	1	1004	5	2	2	2-5	3	1923	1926	5	5	3	2	2	1
56-57	102	3	2023-05-31	ISM	26.5	69.1	1	1004	5	2	2	2-5	4	1923	1926	5	5	4	1	2	1
58-59	102	3	2023-05-31	ISM	26.5	68.6	0	500	0	0	2	2-5	5	1932	1935	5	0	5	0	2	1
58-59	102	3	2023-05-31	ISM	26.5	68.6	0	500	0	0	2	2-5	6	1932	1935	5	0	5	0	2	1
58-59	102	3	2023-05-31	ISM	26.5	68.6	0	500	0	0	2	2-5	7	1932	1935	5	0	5	0	2	1
58-59	102	3	2023-05-31	ISM	26.5	68.6	0	500	0	0	2	2-5	8	1932	1935	5	0	5	0	2	1
58-59	102	3	2023-05-31	ISM	26.5	68.6	1	1001	3	1	2	2-5	5	1932	1935	5	5	5	0	2	1
58-59	102	3	2023-05-31	ISM	26.5	68.6	1	1001	3	1	2	2-5	6	1932	1935	5	5	5	0	2	1
58-59	102	3	2023-05-31	ISM	26.5	68.6	1	1001	3	1	2	2-5	7	1933	1936	5	5	4	1	2	1
58-59	102	3	2023-05-31	ISM	26.5	68.6	1	1001	3	1	2	2-5	8	1933	1936	5	5	5	0	2	1
58-59	102	3	2023-05-31	ISM	26.5	68.6	1	1002	8	1	2	2-5	5	1933	1936	5	5	0	5	2	1
58-59	102	3	2023-05-31	ISM	26.5	68.6	1	1002	8	1	2	2-5	6	1933	1936	5	5	0	5	2	1
58-59	102	3	2023-05-31	ISM	26.5	68.6	1	1002	8	1	2	2-5	7	1933	1936	5	5	0	5	2	1
58-59	102	3	2023-05-31	ISM	26.5	68.6	1	1002	8	1	2	2-5	8	1933	1936	5	5	0	5	2	1
58-59	102	3	2023-05-31	ISM	26.5	68.6	1	1003	9	1	2	2-5	5	1934	1937	5	5	0	5	2	1
58-59	102	3	2023-05-31	ISM	26.5	68.6	1	1003	9	1	2	2-5	6	1934	1937	5	5	0	5	2	1
58-59	102	3	2023-05-31	ISM	26.5	68.6	1	1003	9	1	2	2-5	7	1934	1937	5	5	0	5	2	1
58-59	102	3	2023-05-31	ISM	26.5	68.6	1	1003	9	1	2	2-5	8	1934	1937	5	5	0	5	2	1
58-59	102	3	2023-05-31	ISM	26.5	68.6	1	1004	8	1	2	2-5	5	1934	1937	5	5	2	3	2	1
58-59	102	3	2023-05-31	ISM	26.5	68.6	1	1004	8	1	2	2-5	6	1934	1937	5	5	0	5	2	1
58-59	102	3	2023-05-31	ISM	26.5	68.6	1	1004	8	1	2	2-5	7	1935	1938	5	5	0	5	2	1
58-59	102	3	2023-05-31	ISM	26.5	68.6	1	1004	8	1	2	2-5	8	1935	1938	5	5	1	4	2	1
58-59	102	3	2023-05-31	ISM	26.5	68.6	1	1001	1	2	2	2-5	5	1935	1938	5	5	5	0	2	1
58-59	102	3	2023-05-31	ISM	26.5	68.6	1	1001	1	2	2	2-5	6	1935	1938	5	5	5	0	2	1
58-59	102	3	2023-05-31	ISM	26.5	68.6	1	1001	1	2	2	2-5	7	1935	1938	5	5	5	0	2	1
58-59	102	3	2023-05-31	ISM	26.5	68.6	1	1001	1	2	2	2-5	8	1935	1938	5	5	5	0	2	1
58-59	102	3	2023-05-31	ISM	26.5	68.6	1	1002	2	2	2	2-5	5	1936	1939	5	5	5	0	2	1
58-59	102	3	2023-05-31	ISM	26.5	68.6	1	1002	2	2	2	2-5	6	1936	1939	5	5	5	0	2	1
58-59	102	3	2023-05-31	ISM	26.5	68.6	1	1002	2	2	2	2-5	7	1936	1939	5	5	5	0	2	1
58-59	102	3	2023-05-31	ISM	26.5	68.6	1	1002	2	2	2	2-5	8	1936	1939	5	5	5	0	2	1
58-59	102	3	2023-05-31	ISM	26.5	68.6	1	1003	4	2	2	2-5	5	1936	1939	5	5	5	0	2	1
58-59	102	3	2023-05-31	ISM	26.5	68.6	1	1003	4	2	2	2-5	6	1936	1939	5	5	4	1	2	1
58-59	102	3	2023-05-31	ISM	26.5	68.6	1	1003	4	2	2	2-5	7	1937	1940	5	5	3	2	2	1
58-59	102	3	2023-05-31	ISM	26.5	68.6	1	1003	4	2	2	2-5	8	1937	1940	5	5	4	1	2	1
58-59	102	3	2023-05-31	ISM	26.5	68.6	1	1004	5	2	2	2-5	5	1937	1940	5	5	2	3	2	1
58-59	102	3	2023-05-31	ISM	26.5	68.6	1	1004	5	2	2	2-5	6	1937	1940	5	5	4	1	2	1
58-59	102	3	2023-05-31	ISM	26.5	68.6	1	1004	5	2	2	2-5	7	1937	1940	5	5	4	1	2	1
58-59	102	3	2023-05-31	ISM	26.5	68.6	1	1004	5	2	2	2-5	8	1937	1940	5	5	4	1	2	1
60	102	3	2023-05-31	ISM	26.4	66.7	0	500	0	0	2	2-5	9	1938	1941	5	0	5	0	2	1
60	102	3	2023-05-31	ISM	26.4	66.7	0	500	0	0	2	2-5	10	1938	1941	5	0	5	0	2	1
60	102	3	2023-05-31	ISM	26.4	66.7	1	1001	3	1	2	2-5	9	1938	1941	5	5	3	2	2	1
60	102	3	2023-05-31	ISM	26.4	66.7	1	1001	3	1	2	2-5	10	1938	1941	5	5	4	1	2	1
60	102	3	2023-05-31	ISM	26.4	66.7	1	1002	8	1	2	2-5	9	1938	1941	5	5	0	5	2	1
60	102	3	2023-05-31	ISM	26.4	66.7	1	1002	8	1	2	2-5	10	1938	1941	5	5	0	5	2	1
60	102	3	2023-05-31	ISM	26.4	66.7	1	1003	9	1	2	2-5	9	1939	1942	5	5	0	5	2	1
60	102	3	2023-05-31	ISM	26.4	66.7	1	1003	9	1	2	2-5	10	1939	1942	5	5	1	4	2	1
60	102	3	2023-05-31	ISM	26.4	66.7	1	1004	8	1	2	2-5	9	1939	1942	5	5	1	4	2	1
60	102	3	2023-05-31	ISM	26.4	66.7	1	1004	8	1	2	2-5	10	1939	1942	5	5	0	5	2	1
60	102	3	2023-05-31	ISM	26.4	66.7	1	1001	1	2	2	2-5	9	1939	1942	5	5	5	0	2	1
60	102	3	2023-05-31	ISM	26.4	66.7	1	1001	1	2	2	2-5	10	1939	1942	5	5	5	0	2	1
60	102	3	2023-05-31	ISM	26.4	66.7	1	1002	2	2	2	2-5	9	1940	1943	5	5	5	0	2	1
60	102	3	2023-05-31	ISM	26.4	66.7	1	1002	2	2	2	2-5	10	1940	1943	5	5	3	2	2	1
60	102	3	2023-05-31	ISM	26.4	66.7	1	1003	4	2	2	2-5	9	1940	1943	5	5	4	1	2	1
60	102	3	2023-05-31	ISM	26.4	66.7	1	1003	4	2	2	2-5	10	1940	1943	5	5	4	1	2	1
60	102	3	2023-05-31	ISM	26.4	66.7	1	1004	5	2	2	2-5	9	1940	1943	5	5	5	0	2	1
60	102	3	2023-05-31	ISM	26.4	66.7	1	1004	5	2	2	2-5	10	1940	1943	5	5	4	1	2	1
66-67	102	5	2023-06-02	ISK	27.1	73.3	0	500	0	0	2	2-5	1	1939	1942	5	0	5	0	2	1
66-67	102	5	2023-06-02	ISK	27.1	73.3	0	500	0	0	2	2-5	2	1939	1942	5	0	5	0	2	1
66-67	102	5	2023-06-02	ISK	27.1	73.3	0	500	0	0	2	2-5	3	1939	1942	5	0	5	0	2	1
66-67	102	5	2023-06-02	ISK	27.1	73.3	0	500	0	0	2	2-5	4	1939	1942	5	0	5	0	2	1
66-67	102	5	2023-06-02	ISK	27.1	73.3	2	1001	3	1	2	2-5	1	1939	1942	5	5	0	5	2	1
66-67	102	5	2023-06-02	ISK	27.1	73.3	2	1001	3	1	2	2-5	2	1939	1942	5	5	2	3	2	1
66-67	102	5	2023-06-02	ISK	27.1	73.3	2	1001	3	1	2	2-5	3	1940	1943	5	5	3	2	2	1
66-67	102	5	2023-06-02	ISK	27.1	73.3	2	1001	3	1	2	2-5	4	1940	1943	5	5	2	3	2	1
66-67	102	5	2023-06-02	ISK	27.1	73.3	2	1002	8	1	2	2-5	1	1940	1943	5	5	0	5	2	1
66-67	102	5	2023-06-02	ISK	27.1	73.3	2	1002	8	1	2	2-5	2	1940	1943	5	5	0	5	2	1
66-67	102	5	2023-06-02	ISK	27.1	73.3	2	1002	8	1	2	2-5	3	1940	1943	5	5	1	4	2	1
66-67	102	5	2023-06-02	ISK	27.1	73.3	2	1002	8	1	2	2-5	4	1940	1943	5	5	1	4	2	1
66-67	102	5	2023-06-02	ISK	27.1	73.3	2	1003	9	1	2	2-5	1	1941	1944	5	5	3	2	2	1
66-67	102	5	2023-06-02	ISK	27.1	73.3	2	1003	9	1	2	2-5	2	1941	1944	5	5	0	5	2	1
66-67	102	5	2023-06-02	ISK	27.1	73.3	2	1003	9	1	2	2-5	3	1941	1944	5	5	0	5	2	1
66-67	102	5	2023-06-02	ISK	27.1	73.3	2	1003	9	1	2	2-5	4	1941	1944	5	5	0	5	2	1
66-67	102	5	2023-06-02	ISK	27.1	73.3	2	1004	8	1	2	2-5	1	1941	1944	5	5	0	5	2	1
66-67	102	5	2023-06-02	ISK	27.1	73.3	2	1004	8	1	2	2-5	2	1941	1944	5	5	0	5	2	1
66-67	102	5	2023-06-02	ISK	27.1	73.3	2	1004	8	1	2	2-5	3	1942	1945	5	5	0	5	2	1
66-67	102	5	2023-06-02	ISK	27.1	73.3	2	1004	8	1	2	2-5	4	1942	1945	5	5	0	5	2	1
66-67	102	5	2023-06-02	ISK	27.1	73.3	2	1001	1	2	2	2-5	1	1942	1945	5	5	1	4	2	1
66-67	102	5	2023-06-02	ISK	27.1	73.3	2	1001	1	2	2	2-5	2	1942	1945	5	5	1	4	2	1
66-67	102	5	2023-06-02	ISK	27.1	73.3	2	1001	1	2	2	2-5	3	1942	1945	5	5	1	4	2	1
66-67	102	5	2023-06-02	ISK	27.1	73.3	2	1001	1	2	2	2-5	4	1942	1945	5	5	0	5	2	1
66-67	102	5	2023-06-02	ISK	27.1	73.3	2	1002	2	2	2	2-5	1	1943	1946	5	5	1	4	2	1
66-67	102	5	2023-06-02	ISK	27.1	73.3	2	1002	2	2	2	2-5	2	1943	1946	5	5	1	4	2	1
66-67	102	5	2023-06-02	ISK	27.1	73.3	2	1002	2	2	2	2-5	3	1943	1946	5	5	0	5	2	1
66-67	102	5	2023-06-02	ISK	27.1	73.3	2	1002	2	2	2	2-5	4	1943	1946	5	5	2	3	2	1
66-67	102	5	2023-06-02	ISK	27.1	73.3	2	1003	4	2	2	2-5	1	1943	1946	5	5	1	4	2	1
66-67	102	5	2023-06-02	ISK	27.1	73.3	2	1003	4	2	2	2-5	2	1943	1946	5	5	3	2	2	1
66-67	102	5	2023-06-02	ISK	27.1	73.3	2	1003	4	2	2	2-5	3	1944	1947	5	5	2	3	2	1
66-67	102	5	2023-06-02	ISK	27.1	73.3	2	1003	4	2	2	2-5	4	1944	1947	5	5	1	4	2	1
66-67	102	5	2023-06-02	ISK	27.1	73.3	2	1004	5	2	2	2-5	1	1944	1947	5	5	2	3	2	1
66-67	102	5	2023-06-02	ISK	27.1	73.3	2	1004	5	2	2	2-5	2	1944	1947	5	5	0	5	2	1
66-67	102	5	2023-06-02	ISK	27.1	73.3	2	1004	5	2	2	2-5	3	1944	1947	5	5	4	1	2	1
66-67	102	5	2023-06-02	ISK	27.1	73.3	2	1004	5	2	2	2-5	4	1944	1947	5	5	1	4	2	1
68-69	102	5	2023-06-02	ISK	27	76.4	0	500	0	0	2	2-5	5	1953	1956	5	0	5	0	2	1
68-69	102	5	2023-06-02	ISK	27	76.4	0	500	0	0	2	2-5	6	1953	1956	5	0	5	0	2	1
68-69	102	5	2023-06-02	ISK	27	76.4	0	500	0	0	2	2-5	7	1953	1956	5	0	5	0	2	1
68-69	102	5	2023-06-02	ISK	27	76.4	0	500	0	0	2	2-5	8	1953	1956	5	0	5	0	2	1
68-69	102	5	2023-06-02	ISK	27	76.4	2	1001	3	1	2	2-5	5	1953	1956	5	5	2	3	2	1
68-69	102	5	2023-06-02	ISK	27	76.4	2	1001	3	1	2	2-5	6	1953	1956	5	5	2	3	2	1
68-69	102	5	2023-06-02	ISK	27	76.4	2	1001	3	1	2	2-5	7	1954	1957	5	5	1	4	2	1
68-69	102	5	2023-06-02	ISK	27	76.4	2	1001	3	1	2	2-5	8	1954	1957	5	5	0	5	2	1
68-69	102	5	2023-06-02	ISK	27	76.4	2	1002	8	1	2	2-5	5	1954	1957	5	5	0	5	2	1
68-69	102	5	2023-06-02	ISK	27	76.4	2	1002	8	1	2	2-5	6	1954	1957	5	5	1	4	2	1
68-69	102	5	2023-06-02	ISK	27	76.4	2	1002	8	1	2	2-5	7	1954	1957	5	5	1	4	2	1
68-69	102	5	2023-06-02	ISK	27	76.4	2	1002	8	1	2	2-5	8	1954	1957	5	5	0	5	2	1
68-69	102	5	2023-06-02	ISK	27	76.4	2	1003	9	1	2	2-5	5	1955	1958	5	5	1	4	2	1
68-69	102	5	2023-06-02	ISK	27	76.4	2	1003	9	1	2	2-5	6	1955	1958	5	5	0	5	2	1
68-69	102	5	2023-06-02	ISK	27	76.4	2	1003	9	1	2	2-5	7	1955	1958	5	5	0	5	2	1
68-69	102	5	2023-06-02	ISK	27	76.4	2	1003	9	1	2	2-5	8	1955	1958	5	5	1	4	2	1
68-69	102	5	2023-06-02	ISK	27	76.4	2	1004	8	1	2	2-5	5	1955	1958	5	5	0	5	2	1
68-69	102	5	2023-06-02	ISK	27	76.4	2	1004	8	1	2	2-5	6	1955	1958	5	5	0	5	2	1
68-69	102	5	2023-06-02	ISK	27	76.4	2	1004	8	1	2	2-5	7	1956	1959	5	5	3	2	2	1
68-69	102	5	2023-06-02	ISK	27	76.4	2	1004	8	1	2	2-5	8	1956	1959	5	5	1	4	2	1
68-69	102	5	2023-06-02	ISK	27	76.4	2	1001	1	2	2	2-5	5	1956	1959	5	5	4	1	2	1
68-69	102	5	2023-06-02	ISK	27	76.4	2	1001	1	2	2	2-5	6	1956	1959	5	5	3	2	2	1
68-69	102	5	2023-06-02	ISK	27	76.4	2	1001	1	2	2	2-5	7	1956	1959	5	5	0	5	2	1
68-69	102	5	2023-06-02	ISK	27	76.4	2	1001	1	2	2	2-5	8	1956	1959	5	5	1	4	2	1
68-69	102	5	2023-06-02	ISK	27	76.4	2	1002	2	2	2	2-5	5	1957	2000	5	5	0	5	2	1
68-69	102	5	2023-06-02	ISK	27	76.4	2	1002	2	2	2	2-5	6	1957	2000	5	5	1	4	2	1
68-69	102	5	2023-06-02	ISK	27	76.4	2	1002	2	2	2	2-5	7	1957	2000	5	5	1	4	2	1
68-69	102	5	2023-06-02	ISK	27	76.4	2	1002	2	2	2	2-5	8	1957	2000	5	5	3	2	2	1
68-69	102	5	2023-06-02	ISK	27	76.4	2	1003	4	2	2	2-5	5	1957	2000	5	5	2	3	2	1
68-69	102	5	2023-06-02	ISK	27	76.4	2	1003	4	2	2	2-5	6	1957	2000	5	5	3	2	2	1
68-69	102	5	2023-06-02	ISK	27	76.4	2	1003	4	2	2	2-5	7	1958	2001	5	5	1	4	2	1
68-69	102	5	2023-06-02	ISK	27	76.4	2	1003	4	2	2	2-5	8	1958	2001	5	5	1	4	2	1
68-69	102	5	2023-06-02	ISK	27	76.4	2	1004	5	2	2	2-5	5	1958	2001	5	5	2	3	2	1
68-69	102	5	2023-06-02	ISK	27	76.4	2	1004	5	2	2	2-5	6	1958	2001	5	5	2	3	2	1
68-69	102	5	2023-06-02	ISK	27	76.4	2	1004	5	2	2	2-5	7	1958	2001	5	5	2	3	2	1
68-69	102	5	2023-06-02	ISK	27	76.4	2	1004	5	2	2	2-5	8	1958	2001	5	5	2	3	2	1
70	102	5	2023-06-02	ISK	27	76.4	0	500	0	0	2	2-5	9	2000	2003	5	0	5	0	2	1
70	102	5	2023-06-02	ISK	27	76.4	0	500	0	0	2	2-5	10	2000	2003	5	0	5	0	2	1
70	102	5	2023-06-02	ISK	27	76.4	2	1001	3	1	2	2-5	9	2000	2003	5	5	1	4	2	1
70	102	5	2023-06-02	ISK	27	76.4	2	1001	3	1	2	2-5	10	2000	2003	5	5	1	4	2	1
70	102	5	2023-06-02	ISK	27	76.4	2	1002	8	1	2	2-5	9	2000	2003	5	5	0	5	2	1
70	102	5	2023-06-02	ISK	27	76.4	2	1002	8	1	2	2-5	10	2000	2003	5	5	1	4	2	1
70	102	5	2023-06-02	ISK	27	76.4	2	1003	9	1	2	2-5	9	2001	2004	5	5	0	5	2	1
70	102	5	2023-06-02	ISK	27	76.4	2	1003	9	1	2	2-5	10	2001	2004	5	5	0	5	2	1
70	102	5	2023-06-02	ISK	27	76.4	2	1004	8	1	2	2-5	9	2001	2004	5	5	0	5	2	1
70	102	5	2023-06-02	ISK	27	76.4	2	1004	8	1	2	2-5	10	2001	2004	5	5	0	5	2	1
70	102	5	2023-06-02	ISK	27	76.4	2	1001	1	2	2	2-5	9	2001	2004	5	5	1	4	2	1
70	102	5	2023-06-02	ISK	27	76.4	2	1001	1	2	2	2-5	10	2001	2004	5	5	1	4	2	1
70	102	5	2023-06-02	ISK	27	76.4	2	1002	2	2	2	2-5	9	2002	2005	5	5	2	3	2	1
70	102	5	2023-06-02	ISK	27	76.4	2	1002	2	2	2	2-5	10	2002	2005	5	5	2	3	2	1
70	102	5	2023-06-02	ISK	27	76.4	2	1003	4	2	2	2-5	9	2002	2005	5	5	2	3	2	1
70	102	5	2023-06-02	ISK	27	76.4	2	1003	4	2	2	2-5	10	2002	2005	5	5	1	4	2	1
70	102	5	2023-06-02	ISK	27	76.4	2	1004	5	2	2	2-5	9	2002	2005	5	5	2	3	2	1
70	102	5	2023-06-02	ISK	27	76.4	2	1004	5	2	2	2-5	10	2002	2005	5	5	2	3	2	1
76-77	102	5	2023-06-02	ISK	27.2	73.1	0	500	0	0	2	2-5	1	1827	1830	5	0	5	0	2	1
76-77	102	5	2023-06-02	ISK	27.2	73.1	0	500	0	0	2	2-5	2	1827	1830	5	0	5	0	2	1
76-77	102	5	2023-06-02	ISK	27.2	73.1	0	500	0	0	2	2-5	3	1827	1830	5	0	5	0	2	1
76-77	102	5	2023-06-02	ISK	27.2	73.1	0	500	0	0	2	2-5	4	1827	1830	5	0	5	0	2	1
76-77	102	5	2023-06-02	ISK	27.2	73.1	1	1001	3	1	2	2-5	1	1827	1830	5	5	4	1	2	1
76-77	102	5	2023-06-02	ISK	27.2	73.1	1	1001	3	1	2	2-5	2	1827	1830	5	5	1	4	2	1
76-77	102	5	2023-06-02	ISK	27.2	73.1	1	1001	3	1	2	2-5	3	1828	1831	5	5	3	2	2	1
76-77	102	5	2023-06-02	ISK	27.2	73.1	1	1001	3	1	2	2-5	4	1828	1831	5	5	1	4	2	1
76-77	102	5	2023-06-02	ISK	27.2	73.1	1	1002	8	1	2	2-5	1	1828	1831	5	5	2	3	2	1
76-77	102	5	2023-06-02	ISK	27.2	73.1	1	1002	8	1	2	2-5	2	1828	1831	5	5	0	5	2	1
76-77	102	5	2023-06-02	ISK	27.2	73.1	1	1002	8	1	2	2-5	3	1828	1831	5	5	1	4	2	1
76-77	102	5	2023-06-02	ISK	27.2	73.1	1	1002	8	1	2	2-5	4	1828	1831	5	5	1	4	2	1
76-77	102	5	2023-06-02	ISK	27.2	73.1	1	1003	9	1	2	2-5	1	1829	1832	5	5	1	4	2	1
76-77	102	5	2023-06-02	ISK	27.2	73.1	1	1003	9	1	2	2-5	2	1829	1832	5	5	0	5	2	1
76-77	102	5	2023-06-02	ISK	27.2	73.1	1	1003	9	1	2	2-5	3	1829	1832	5	5	0	5	2	1
76-77	102	5	2023-06-02	ISK	27.2	73.1	1	1003	9	1	2	2-5	4	1829	1832	5	5	1	4	2	1
76-77	102	5	2023-06-02	ISK	27.2	73.1	1	1004	8	1	2	2-5	1	1829	1832	5	5	2	3	2	1
76-77	102	5	2023-06-02	ISK	27.2	73.1	1	1004	8	1	2	2-5	2	1829	1832	5	5	1	4	2	1
76-77	102	5	2023-06-02	ISK	27.2	73.1	1	1004	8	1	2	2-5	3	1830	1833	5	5	1	4	2	1
76-77	102	5	2023-06-02	ISK	27.2	73.1	1	1004	8	1	2	2-5	4	1830	1833	5	5	1	4	2	1
76-77	102	5	2023-06-02	ISK	27.2	73.1	1	1001	1	2	2	2-5	1	1830	1833	5	5	1	4	2	1
76-77	102	5	2023-06-02	ISK	27.2	73.1	1	1001	1	2	2	2-5	2	1830	1833	5	5	1	4	2	1
76-77	102	5	2023-06-02	ISK	27.2	73.1	1	1001	1	2	2	2-5	3	1830	1833	5	5	1	4	2	1
76-77	102	5	2023-06-02	ISK	27.2	73.1	1	1001	1	2	2	2-5	4	1830	1833	5	5	1	4	2	1
76-77	102	5	2023-06-02	ISK	27.2	73.1	1	1002	2	2	2	2-5	1	1831	1834	5	5	2	3	2	1
76-77	102	5	2023-06-02	ISK	27.2	73.1	1	1002	2	2	2	2-5	2	1831	1834	5	5	2	3	2	1
76-77	102	5	2023-06-02	ISK	27.2	73.1	1	1002	2	2	2	2-5	3	1831	1834	5	5	2	3	2	1
76-77	102	5	2023-06-02	ISK	27.2	73.1	1	1002	2	2	2	2-5	4	1831	1834	5	5	1	4	2	1
76-77	102	5	2023-06-02	ISK	27.2	73.1	1	1003	4	2	2	2-5	1	1831	1834	5	5	0	5	2	1
76-77	102	5	2023-06-02	ISK	27.2	73.1	1	1003	4	2	2	2-5	2	1831	1834	5	5	0	5	2	1
76-77	102	5	2023-06-02	ISK	27.2	73.1	1	1003	4	2	2	2-5	3	1832	1835	5	5	1	4	2	1
76-77	102	5	2023-06-02	ISK	27.2	73.1	1	1003	4	2	2	2-5	4	1832	1835	5	5	0	5	2	1
76-77	102	5	2023-06-02	ISK	27.2	73.1	1	1004	5	2	2	2-5	1	1832	1835	5	5	2	3	2	1
76-77	102	5	2023-06-02	ISK	27.2	73.1	1	1004	5	2	2	2-5	2	1832	1835	5	5	0	5	2	1
76-77	102	5	2023-06-02	ISK	27.2	73.1	1	1004	5	2	2	2-5	3	1832	1835	5	5	2	3	2	1
76-77	102	5	2023-06-02	ISK	27.2	73.1	1	1004	5	2	2	2-5	4	1832	1835	5	5	1	4	2	1
78-79	102	5	2023-06-02	ISK	27.6	74.7	0	500	0	0	2	2-5	5	1838	1841	5	0	5	0	2	1
78-79	102	5	2023-06-02	ISK	27.6	74.7	0	500	0	0	2	2-5	6	1838	1841	5	0	5	0	2	1
78-79	102	5	2023-06-02	ISK	27.6	74.7	0	500	0	0	2	2-5	7	1838	1841	5	0	5	0	2	1
78-79	102	5	2023-06-02	ISK	27.6	74.7	0	500	0	0	2	2-5	8	1838	1841	5	0	5	0	2	1
78-79	102	5	2023-06-02	ISK	27.6	74.7	1	1001	3	1	2	2-5	5	1838	1841	5	5	4	1	2	1
78-79	102	5	2023-06-02	ISK	27.6	74.7	1	1001	3	1	2	2-5	6	1838	1841	5	5	2	3	2	1
78-79	102	5	2023-06-02	ISK	27.6	74.7	1	1001	3	1	2	2-5	7	1839	1842	5	5	1	4	2	1
78-79	102	5	2023-06-02	ISK	27.6	74.7	1	1001	3	1	2	2-5	8	1839	1842	5	5	3	2	2	1
78-79	102	5	2023-06-02	ISK	27.6	74.7	1	1002	8	1	2	2-5	5	1839	1842	5	5	2	3	2	1
78-79	102	5	2023-06-02	ISK	27.6	74.7	1	1002	8	1	2	2-5	6	1839	1842	5	5	0	5	2	1
78-79	102	5	2023-06-02	ISK	27.6	74.7	1	1002	8	1	2	2-5	7	1839	1842	5	5	1	4	2	1
78-79	102	5	2023-06-02	ISK	27.6	74.7	1	1002	8	1	2	2-5	8	1839	1842	5	5	0	5	2	1
78-79	102	5	2023-06-02	ISK	27.6	74.7	1	1003	9	1	2	2-5	5	1840	1843	5	5	0	5	2	1
78-79	102	5	2023-06-02	ISK	27.6	74.7	1	1003	9	1	2	2-5	6	1840	1843	5	5	0	5	2	1
78-79	102	5	2023-06-02	ISK	27.6	74.7	1	1003	9	1	2	2-5	7	1840	1843	5	5	0	5	2	1
78-79	102	5	2023-06-02	ISK	27.6	74.7	1	1003	9	1	2	2-5	8	1840	1843	5	5	0	5	2	1
78-79	102	5	2023-06-02	ISK	27.6	74.7	1	1004	8	1	2	2-5	5	1840	1843	5	5	1	4	2	1
78-79	102	5	2023-06-02	ISK	27.6	74.7	1	1004	8	1	2	2-5	6	1840	1843	5	5	2	3	2	1
78-79	102	5	2023-06-02	ISK	27.6	74.7	1	1004	8	1	2	2-5	7	1841	1844	5	5	2	3	2	1
78-79	102	5	2023-06-02	ISK	27.6	74.7	1	1004	8	1	2	2-5	8	1841	1844	5	5	2	3	2	1
78-79	102	5	2023-06-02	ISK	27.6	74.7	1	1001	1	2	2	2-5	5	1841	1844	5	5	1	4	2	1
78-79	102	5	2023-06-02	ISK	27.6	74.7	1	1001	1	2	2	2-5	6	1841	1844	5	5	0	5	2	1
78-79	102	5	2023-06-02	ISK	27.6	74.7	1	1001	1	2	2	2-5	7	1841	1844	5	5	2	3	2	1
78-79	102	5	2023-06-02	ISK	27.6	74.7	1	1001	1	2	2	2-5	8	1841	1844	5	5	1	4	2	1
78-79	102	5	2023-06-02	ISK	27.6	74.7	1	1002	2	2	2	2-5	5	1842	1845	5	5	1	4	2	1
78-79	102	5	2023-06-02	ISK	27.6	74.7	1	1002	2	2	2	2-5	6	1842	1845	5	5	0	5	2	1
78-79	102	5	2023-06-02	ISK	27.6	74.7	1	1002	2	2	2	2-5	7	1842	1845	5	5	0	5	2	1
78-79	102	5	2023-06-02	ISK	27.6	74.7	1	1002	2	2	2	2-5	8	1842	1845	5	5	4	1	2	1
78-79	102	5	2023-06-02	ISK	27.6	74.7	1	1003	4	2	2	2-5	5	1842	1845	5	5	2	3	2	1
78-79	102	5	2023-06-02	ISK	27.6	74.7	1	1003	4	2	2	2-5	6	1842	1845	5	5	1	4	2	1
78-79	102	5	2023-06-02	ISK	27.6	74.7	1	1003	4	2	2	2-5	7	1843	1846	5	5	0	5	2	1
78-79	102	5	2023-06-02	ISK	27.6	74.7	1	1003	4	2	2	2-5	8	1843	1846	5	5	1	4	2	1
78-79	102	5	2023-06-02	ISK	27.6	74.7	1	1004	5	2	2	2-5	5	1843	1846	5	5	3	2	2	1
78-79	102	5	2023-06-02	ISK	27.6	74.7	1	1004	5	2	2	2-5	6	1843	1846	5	5	1	4	2	1
78-79	102	5	2023-06-02	ISK	27.6	74.7	1	1004	5	2	2	2-5	7	1843	1846	5	5	1	4	2	1
78-79	102	5	2023-06-02	ISK	27.6	74.7	1	1004	5	2	2	2-5	8	1843	1846	5	5	1	4	2	1
80	102	5	2023-06-02	ISK	27.6	74.7	0	500	0	0	2	2-5	9	1845	1848	5	0	5	0	2	1
80	102	5	2023-06-02	ISK	27.6	74.7	0	500	0	0	2	2-5	10	1845	1848	5	0	5	0	2	1
80	102	5	2023-06-02	ISK	27.6	74.7	1	1001	3	1	2	2-5	9	1845	1848	5	5	3	2	2	1
80	102	5	2023-06-02	ISK	27.6	74.7	1	1001	3	1	2	2-5	10	1845	1848	5	5	0	5	2	1
80	102	5	2023-06-02	ISK	27.6	74.7	1	1002	8	1	2	2-5	9	1845	1848	5	5	0	5	2	1
80	102	5	2023-06-02	ISK	27.6	74.7	1	1002	8	1	2	2-5	10	1845	1848	5	5	0	5	2	1
80	102	5	2023-06-02	ISK	27.6	74.7	1	1003	9	1	2	2-5	9	1846	1849	5	5	1	4	2	1
80	102	5	2023-06-02	ISK	27.6	74.7	1	1003	9	1	2	2-5	10	1846	1849	5	5	1	4	2	1
80	102	5	2023-06-02	ISK	27.6	74.7	1	1004	8	1	2	2-5	9	1846	1849	5	5	1	4	2	1
80	102	5	2023-06-02	ISK	27.6	74.7	1	1004	8	1	2	2-5	10	1846	1849	5	5	1	4	2	1
80	102	5	2023-06-02	ISK	27.6	74.7	1	1001	1	2	2	2-5	9	1846	1849	5	5	1	4	2	1
80	102	5	2023-06-02	ISK	27.6	74.7	1	1001	1	2	2	2-5	10	1846	1849	5	5	0	5	2	1
80	102	5	2023-06-02	ISK	27.6	74.7	1	1002	2	2	2	2-5	9	1847	1850	5	5	3	2	2	1
80	102	5	2023-06-02	ISK	27.6	74.7	1	1002	2	2	2	2-5	10	1847	1850	5	5	0	5	2	1
80	102	5	2023-06-02	ISK	27.6	74.7	1	1003	4	2	2	2-5	9	1847	1850	5	5	1	4	2	1
80	102	5	2023-06-02	ISK	27.6	74.7	1	1003	4	2	2	2-5	10	1847	1850	5	5	2	3	2	1
80	102	5	2023-06-02	ISK	27.6	74.7	1	1004	5	2	2	2-5	9	1847	1850	5	5	2	3	2	1
80	102	5	2023-06-02	ISK	27.6	74.7	1	1004	5	2	2	2-5	10	1847	1850	5	5	2	3	2	1
86-87	102	7	2023-06-04	ISK	26.9	84.6	0	500	0	0	2	2-5	1	1846	1849	5	0	5	0	2	1
86-87	102	7	2023-06-04	ISK	26.9	84.6	0	500	0	0	2	2-5	2	1846	1849	5	0	5	0	2	1
86-87	102	7	2023-06-04	ISK	26.9	84.6	0	500	0	0	2	2-5	3	1846	1849	5	0	5	0	2	1
86-87	102	7	2023-06-04	ISK	26.9	84.6	0	500	0	0	2	2-5	4	1846	1849	5	0	5	0	2	1
86-87	102	7	2023-06-04	ISK	26.9	84.6	2	1001	3	1	2	2-5	1	1846	1849	5	5	0	5	2	1
86-87	102	7	2023-06-04	ISK	26.9	84.6	2	1001	3	1	2	2-5	2	1846	1849	5	5	0	5	2	1
86-87	102	7	2023-06-04	ISK	26.9	84.6	2	1001	3	1	2	2-5	3	1847	1850	5	5	0	5	2	1
86-87	102	7	2023-06-04	ISK	26.9	84.6	2	1001	3	1	2	2-5	4	1847	1850	5	5	0	5	2	1
86-87	102	7	2023-06-04	ISK	26.9	84.6	2	1002	8	1	2	2-5	1	1847	1850	5	5	0	5	2	1
86-87	102	7	2023-06-04	ISK	26.9	84.6	2	1002	8	1	2	2-5	2	1847	1850	5	5	0	5	2	1
86-87	102	7	2023-06-04	ISK	26.9	84.6	2	1002	8	1	2	2-5	3	1847	1850	5	5	0	5	2	1
86-87	102	7	2023-06-04	ISK	26.9	84.6	2	1002	8	1	2	2-5	4	1847	1850	5	5	0	5	2	1
86-87	102	7	2023-06-04	ISK	26.9	84.6	2	1003	9	1	2	2-5	1	1848	1851	5	5	0	5	2	1
86-87	102	7	2023-06-04	ISK	26.9	84.6	2	1003	9	1	2	2-5	2	1848	1851	5	5	0	5	2	1
86-87	102	7	2023-06-04	ISK	26.9	84.6	2	1003	9	1	2	2-5	3	1848	1851	5	5	0	5	2	1
86-87	102	7	2023-06-04	ISK	26.9	84.6	2	1003	9	1	2	2-5	4	1848	1851	5	5	0	5	2	1
86-87	102	7	2023-06-04	ISK	26.9	84.6	2	1004	8	1	2	2-5	1	1848	1851	5	5	0	5	2	1
86-87	102	7	2023-06-04	ISK	26.9	84.6	2	1004	8	1	2	2-5	2	1848	1851	5	5	0	5	2	1
86-87	102	7	2023-06-04	ISK	26.9	84.6	2	1004	8	1	2	2-5	3	1849	1852	5	5	0	5	2	1
86-87	102	7	2023-06-04	ISK	26.9	84.6	2	1004	8	1	2	2-5	4	1849	1852	5	5	0	5	2	1
86-87	102	7	2023-06-04	ISK	26.9	84.6	2	1001	1	2	2	2-5	1	1849	1852	5	5	0	5	2	1
86-87	102	7	2023-06-04	ISK	26.9	84.6	2	1001	1	2	2	2-5	2	1849	1852	5	5	0	5	2	1
86-87	102	7	2023-06-04	ISK	26.9	84.6	2	1001	1	2	2	2-5	3	1849	1852	5	5	0	5	2	1
86-87	102	7	2023-06-04	ISK	26.9	84.6	2	1001	1	2	2	2-5	4	1849	1852	5	5	0	5	2	1
86-87	102	7	2023-06-04	ISK	26.9	84.6	2	1002	2	2	2	2-5	1	1850	1853	5	5	0	5	2	1
86-87	102	7	2023-06-04	ISK	26.9	84.6	2	1002	2	2	2	2-5	2	1850	1853	5	5	0	5	2	1
86-87	102	7	2023-06-04	ISK	26.9	84.6	2	1002	2	2	2	2-5	3	1850	1853	5	5	0	5	2	1
86-87	102	7	2023-06-04	ISK	26.9	84.6	2	1002	2	2	2	2-5	4	1850	1853	5	5	0	5	2	1
86-87	102	7	2023-06-04	ISK	26.9	84.6	2	1003	4	2	2	2-5	1	1850	1853	5	5	0	5	2	1
86-87	102	7	2023-06-04	ISK	26.9	84.6	2	1003	4	2	2	2-5	2	1850	1853	5	5	0	5	2	1
86-87	102	7	2023-06-04	ISK	26.9	84.6	2	1003	4	2	2	2-5	3	1851	1854	5	5	0	5	2	1
86-87	102	7	2023-06-04	ISK	26.9	84.6	2	1003	4	2	2	2-5	4	1851	1854	5	5	0	5	2	1
86-87	102	7	2023-06-04	ISK	26.9	84.6	2	1004	5	2	2	2-5	1	1851	1854	5	5	0	5	2	1
86-87	102	7	2023-06-04	ISK	26.9	84.6	2	1004	5	2	2	2-5	2	1851	1854	5	5	0	5	2	1
86-87	102	7	2023-06-04	ISK	26.9	84.6	2	1004	5	2	2	2-5	3	1851	1854	5	5	0	5	2	1
86-87	102	7	2023-06-04	ISK	26.9	84.6	2	1004	5	2	2	2-5	4	1851	1854	5	5	0	5	2	1
88-89	102	7	2023-06-04	ISK	25.7	77.2	0	500	0	0	2	2-5	5	1857	1900	5	0	5	0	2	1
88-89	102	7	2023-06-04	ISK	25.7	77.2	0	500	0	0	2	2-5	6	1857	1900	5	0	5	0	2	1
88-89	102	7	2023-06-04	ISK	25.7	77.2	0	500	0	0	2	2-5	7	1857	1900	5	0	5	0	2	1
88-89	102	7	2023-06-04	ISK	25.7	77.2	0	500	0	0	2	2-5	8	1857	1900	5	0	5	0	2	1
88-89	102	7	2023-06-04	ISK	25.7	77.2	2	1001	3	1	2	2-5	5	1857	1900	5	5	2	3	2	1
88-89	102	7	2023-06-04	ISK	25.7	77.2	2	1001	3	1	2	2-5	6	1857	1900	5	5	2	3	2	1
88-89	102	7	2023-06-04	ISK	25.7	77.2	2	1001	3	1	2	2-5	7	1858	1901	5	5	1	4	2	1
88-89	102	7	2023-06-04	ISK	25.7	77.2	2	1001	3	1	2	2-5	8	1858	1901	5	5	2	3	2	1
88-89	102	7	2023-06-04	ISK	25.7	77.2	2	1002	8	1	2	2-5	5	1858	1901	5	5	1	4	2	1
88-89	102	7	2023-06-04	ISK	25.7	77.2	2	1002	8	1	2	2-5	6	1858	1901	5	5	0	5	2	1
88-89	102	7	2023-06-04	ISK	25.7	77.2	2	1002	8	1	2	2-5	7	1858	1901	5	5	0	5	2	1
88-89	102	7	2023-06-04	ISK	25.7	77.2	2	1002	8	1	2	2-5	8	1858	1901	5	5	0	5	2	1
88-89	102	7	2023-06-04	ISK	25.7	77.2	2	1003	9	1	2	2-5	5	1859	1902	5	5	1	4	2	1
88-89	102	7	2023-06-04	ISK	25.7	77.2	2	1003	9	1	2	2-5	6	1859	1902	5	5	0	5	2	1
88-89	102	7	2023-06-04	ISK	25.7	77.2	2	1003	9	1	2	2-5	7	1859	1902	5	5	0	5	2	1
88-89	102	7	2023-06-04	ISK	25.7	77.2	2	1003	9	1	2	2-5	8	1859	1902	5	5	3	2	2	1
88-89	102	7	2023-06-04	ISK	25.7	77.2	2	1004	8	1	2	2-5	5	1859	1902	5	5	0	5	2	1
88-89	102	7	2023-06-04	ISK	25.7	77.2	2	1004	8	1	2	2-5	6	1859	1902	5	5	0	5	2	1
88-89	102	7	2023-06-04	ISK	25.7	77.2	2	1004	8	1	2	2-5	7	1900	1903	5	5	0	5	2	1
88-89	102	7	2023-06-04	ISK	25.7	77.2	2	1004	8	1	2	2-5	8	1900	1903	5	5	0	5	2	1
88-89	102	7	2023-06-04	ISK	25.7	77.2	2	1001	1	2	2	2-5	5	1900	1903	5	5	0	5	2	1
88-89	102	7	2023-06-04	ISK	25.7	77.2	2	1001	1	2	2	2-5	6	1900	1903	5	5	4	1	2	1
88-89	102	7	2023-06-04	ISK	25.7	77.2	2	1001	1	2	2	2-5	7	1900	1903	5	5	3	2	2	1
88-89	102	7	2023-06-04	ISK	25.7	77.2	2	1001	1	2	2	2-5	8	1900	1903	5	5	3	2	2	1
88-89	102	7	2023-06-04	ISK	25.7	77.2	2	1002	2	2	2	2-5	5	1901	1904	5	5	1	4	2	1
88-89	102	7	2023-06-04	ISK	25.7	77.2	2	1002	2	2	2	2-5	6	1901	1904	5	5	1	4	2	1
88-89	102	7	2023-06-04	ISK	25.7	77.2	2	1002	2	2	2	2-5	7	1901	1904	5	5	1	4	2	1
88-89	102	7	2023-06-04	ISK	25.7	77.2	2	1002	2	2	2	2-5	8	1901	1904	5	5	1	4	2	1
88-89	102	7	2023-06-04	ISK	25.7	77.2	2	1003	4	2	2	2-5	5	1901	1904	5	5	0	5	2	1
88-89	102	7	2023-06-04	ISK	25.7	77.2	2	1003	4	2	2	2-5	6	1901	1904	5	5	0	5	2	1
88-89	102	7	2023-06-04	ISK	25.7	77.2	2	1003	4	2	2	2-5	7	1902	1905	5	5	0	5	2	1
88-89	102	7	2023-06-04	ISK	25.7	77.2	2	1003	4	2	2	2-5	8	1902	1905	5	5	1	4	2	1
88-89	102	7	2023-06-04	ISK	25.7	77.2	2	1004	5	2	2	2-5	5	1902	1905	5	5	1	4	2	1
88-89	102	7	2023-06-04	ISK	25.7	77.2	2	1004	5	2	2	2-5	6	1902	1905	5	5	1	4	2	1
88-89	102	7	2023-06-04	ISK	25.7	77.2	2	1004	5	2	2	2-5	7	1902	1905	5	5	1	4	2	1
88-89	102	7	2023-06-04	ISK	25.7	77.2	2	1004	5	2	2	2-5	8	1902	1905	5	5	1	4	2	1
90	102	7	2023-06-04	ISK	26.2	80.6	0	500	0	0	2	2-5	9	1906	1909	5	0	5	0	2	1
90	102	7	2023-06-04	ISK	26.2	80.6	0	500	0	0	2	2-5	10	1906	1909	5	0	5	0	2	1
90	102	7	2023-06-04	ISK	26.2	80.6	2	1001	3	1	2	2-5	9	1906	1909	5	5	2	3	2	1
90	102	7	2023-06-04	ISK	26.2	80.6	2	1001	3	1	2	2-5	10	1906	1909	5	5	1	4	2	1
90	102	7	2023-06-04	ISK	26.2	80.6	2	1002	8	1	2	2-5	9	1906	1909	5	5	0	5	2	1
90	102	7	2023-06-04	ISK	26.2	80.6	2	1002	8	1	2	2-5	10	1906	1909	5	5	0	5	2	1
90	102	7	2023-06-04	ISK	26.2	80.6	2	1003	9	1	2	2-5	9	1907	1910	5	5	0	5	2	1
90	102	7	2023-06-04	ISK	26.2	80.6	2	1003	9	1	2	2-5	10	1907	1910	5	5	0	5	2	1
90	102	7	2023-06-04	ISK	26.2	80.6	2	1004	8	1	2	2-5	9	1907	1910	5	5	0	5	2	1
90	102	7	2023-06-04	ISK	26.2	80.6	2	1004	8	1	2	2-5	10	1907	1910	5	5	0	5	2	1
90	102	7	2023-06-04	ISK	26.2	80.6	2	1001	1	2	2	2-5	9	1907	1910	5	5	0	5	2	1
90	102	7	2023-06-04	ISK	26.2	80.6	2	1001	1	2	2	2-5	10	1907	1910	5	5	0	5	2	1
90	102	7	2023-06-04	ISK	26.2	80.6	2	1002	2	2	2	2-5	9	1908	1911	5	5	2	3	2	1
90	102	7	2023-06-04	ISK	26.2	80.6	2	1002	2	2	2	2-5	10	1908	1911	5	5	0	5	2	1
90	102	7	2023-06-04	ISK	26.2	80.6	2	1003	4	2	2	2-5	9	1908	1911	5	5	1	4	2	1
90	102	7	2023-06-04	ISK	26.2	80.6	2	1003	4	2	2	2-5	10	1908	1911	5	5	1	4	2	1
90	102	7	2023-06-04	ISK	26.2	80.6	2	1004	5	2	2	2-5	9	1908	1911	5	5	0	5	2	1
90	102	7	2023-06-04	ISK	26.2	80.6	2	1004	5	2	2	2-5	10	1908	1911	5	5	1	4	2	1
96-97	102	7	2023-06-04	ISK	26.9	87.2	0	500	0	0	2	2-5	1	1950	1953	5	0	5	0	2	1
96-97	102	7	2023-06-04	ISK	26.9	87.2	0	500	0	0	2	2-5	2	1950	1953	5	0	5	0	2	1
96-97	102	7	2023-06-04	ISK	26.9	87.2	0	500	0	0	2	2-5	3	1950	1953	5	0	5	0	2	1
96-97	102	7	2023-06-04	ISK	26.9	87.2	0	500	0	0	2	2-5	4	1950	1953	5	0	5	0	2	1
96-97	102	7	2023-06-04	ISK	26.9	87.2	1	1001	3	1	2	2-5	1	1950	1953	5	5	0	5	2	1
96-97	102	7	2023-06-04	ISK	26.9	87.2	1	1001	3	1	2	2-5	2	1950	1953	5	5	0	5	2	1
96-97	102	7	2023-06-04	ISK	26.9	87.2	1	1001	3	1	2	2-5	3	1951	1954	5	5	1	4	2	1
96-97	102	7	2023-06-04	ISK	26.9	87.2	1	1001	3	1	2	2-5	4	1951	1954	5	5	1	4	2	1
96-97	102	7	2023-06-04	ISK	26.9	87.2	1	1002	8	1	2	2-5	1	1951	1954	5	5	0	5	2	1
96-97	102	7	2023-06-04	ISK	26.9	87.2	1	1002	8	1	2	2-5	2	1951	1954	5	5	0	5	2	1
96-97	102	7	2023-06-04	ISK	26.9	87.2	1	1002	8	1	2	2-5	3	1951	1954	5	5	1	4	2	1
96-97	102	7	2023-06-04	ISK	26.9	87.2	1	1002	8	1	2	2-5	4	1951	1954	5	5	0	5	2	1
96-97	102	7	2023-06-04	ISK	26.9	87.2	1	1003	9	1	2	2-5	1	1952	1955	5	5	0	5	2	1
96-97	102	7	2023-06-04	ISK	26.9	87.2	1	1003	9	1	2	2-5	2	1952	1955	5	5	0	5	2	1
96-97	102	7	2023-06-04	ISK	26.9	87.2	1	1003	9	1	2	2-5	3	1952	1955	5	5	0	5	2	1
96-97	102	7	2023-06-04	ISK	26.9	87.2	1	1003	9	1	2	2-5	4	1952	1955	5	5	0	5	2	1
96-97	102	7	2023-06-04	ISK	26.9	87.2	1	1004	8	1	2	2-5	1	1952	1955	5	5	0	5	2	1
96-97	102	7	2023-06-04	ISK	26.9	87.2	1	1004	8	1	2	2-5	2	1952	1955	5	5	1	4	2	1
96-97	102	7	2023-06-04	ISK	26.9	87.2	1	1004	8	1	2	2-5	3	1953	1956	5	5	0	5	2	1
96-97	102	7	2023-06-04	ISK	26.9	87.2	1	1004	8	1	2	2-5	4	1953	1956	5	5	0	5	2	1
96-97	102	7	2023-06-04	ISK	26.9	87.2	1	1001	1	2	2	2-5	1	1953	1956	5	5	2	3	2	1
96-97	102	7	2023-06-04	ISK	26.9	87.2	1	1001	1	2	2	2-5	2	1953	1956	5	5	2	3	2	1
96-97	102	7	2023-06-04	ISK	26.9	87.2	1	1001	1	2	2	2-5	3	1953	1956	5	5	0	5	2	1
96-97	102	7	2023-06-04	ISK	26.9	87.2	1	1001	1	2	2	2-5	4	1953	1956	5	5	3	2	2	1
96-97	102	7	2023-06-04	ISK	26.9	87.2	1	1002	2	2	2	2-5	1	1954	1957	5	5	4	1	2	1
96-97	102	7	2023-06-04	ISK	26.9	87.2	1	1002	2	2	2	2-5	2	1954	1957	5	5	1	4	2	1
96-97	102	7	2023-06-04	ISK	26.9	87.2	1	1002	2	2	2	2-5	3	1954	1957	5	5	1	4	2	1
96-97	102	7	2023-06-04	ISK	26.9	87.2	1	1002	2	2	2	2-5	4	1954	1957	5	5	1	4	2	1
96-97	102	7	2023-06-04	ISK	26.9	87.2	1	1003	4	2	2	2-5	1	1954	1957	5	5	0	5	2	1
96-97	102	7	2023-06-04	ISK	26.9	87.2	1	1003	4	2	2	2-5	2	1954	1957	5	5	1	4	2	1
96-97	102	7	2023-06-04	ISK	26.9	87.2	1	1003	4	2	2	2-5	3	1955	1958	5	5	2	3	2	1
96-97	102	7	2023-06-04	ISK	26.9	87.2	1	1003	4	2	2	2-5	4	1955	1958	5	5	2	3	2	1
96-97	102	7	2023-06-04	ISK	26.9	87.2	1	1004	5	2	2	2-5	1	1955	1958	5	5	1	4	2	1
96-97	102	7	2023-06-04	ISK	26.9	87.2	1	1004	5	2	2	2-5	2	1955	1958	5	5	1	4	2	1
96-97	102	7	2023-06-04	ISK	26.9	87.2	1	1004	5	2	2	2-5	3	1955	1958	5	5	1	4	2	1
96-97	102	7	2023-06-04	ISK	26.9	87.2	1	1004	5	2	2	2-5	4	1955	1958	5	5	1	4	2	1
98-99	102	7	2023-06-04	ISK	27.1	87.5	0	500	0	0	2	2-5	5	1958	2001	5	0	5	0	2	1
98-99	102	7	2023-06-04	ISK	27.1	87.5	0	500	0	0	2	2-5	6	1958	2001	5	0	5	0	2	1
98-99	102	7	2023-06-04	ISK	27.1	87.5	0	500	0	0	2	2-5	7	1958	2001	5	0	5	0	2	1
98-99	102	7	2023-06-04	ISK	27.1	87.5	0	500	0	0	2	2-5	8	1958	2001	5	0	5	0	2	1
98-99	102	7	2023-06-04	ISK	27.1	87.5	1	1001	3	1	2	2-5	5	1958	2001	5	5	0	5	2	1
98-99	102	7	2023-06-04	ISK	27.1	87.5	1	1001	3	1	2	2-5	6	1958	2001	5	5	2	3	2	1
98-99	102	7	2023-06-04	ISK	27.1	87.5	1	1001	3	1	2	2-5	7	1959	2002	5	5	2	3	2	1
98-99	102	7	2023-06-04	ISK	27.1	87.5	1	1001	3	1	2	2-5	8	1959	2002	5	5	1	4	2	1
98-99	102	7	2023-06-04	ISK	27.1	87.5	1	1002	8	1	2	2-5	5	1959	2002	5	5	1	4	2	1
98-99	102	7	2023-06-04	ISK	27.1	87.5	1	1002	8	1	2	2-5	6	1959	2002	5	5	0	5	2	1
98-99	102	7	2023-06-04	ISK	27.1	87.5	1	1002	8	1	2	2-5	7	1959	2002	5	5	0	5	2	1
98-99	102	7	2023-06-04	ISK	27.1	87.5	1	1002	8	1	2	2-5	8	1959	2002	5	5	0	5	2	1
98-99	102	7	2023-06-04	ISK	27.1	87.5	1	1003	9	1	2	2-5	5	2000	2003	5	5	1	4	2	1
98-99	102	7	2023-06-04	ISK	27.1	87.5	1	1003	9	1	2	2-5	6	2000	2003	5	5	0	5	2	1
98-99	102	7	2023-06-04	ISK	27.1	87.5	1	1003	9	1	2	2-5	7	2000	2003	5	5	1	4	2	1
98-99	102	7	2023-06-04	ISK	27.1	87.5	1	1003	9	1	2	2-5	8	2000	2003	5	5	0	5	2	1
98-99	102	7	2023-06-04	ISK	27.1	87.5	1	1004	8	1	2	2-5	5	2000	2003	5	5	0	5	2	1
98-99	102	7	2023-06-04	ISK	27.1	87.5	1	1004	8	1	2	2-5	6	2000	2003	5	5	0	5	2	1
98-99	102	7	2023-06-04	ISK	27.1	87.5	1	1004	8	1	2	2-5	7	2001	2004	5	5	0	5	2	1
98-99	102	7	2023-06-04	ISK	27.1	87.5	1	1004	8	1	2	2-5	8	2001	2004	5	5	0	5	2	1
98-99	102	7	2023-06-04	ISK	27.1	87.5	1	1001	1	2	2	2-5	5	2001	2004	5	5	0	5	2	1
98-99	102	7	2023-06-04	ISK	27.1	87.5	1	1001	1	2	2	2-5	6	2001	2004	5	5	3	2	2	1
98-99	102	7	2023-06-04	ISK	27.1	87.5	1	1001	1	2	2	2-5	7	2001	2004	5	5	2	3	2	1
98-99	102	7	2023-06-04	ISK	27.1	87.5	1	1001	1	2	2	2-5	8	2001	2004	5	5	3	2	2	1
98-99	102	7	2023-06-04	ISK	27.1	87.5	1	1002	2	2	2	2-5	5	2002	2005	5	5	2	3	2	1
98-99	102	7	2023-06-04	ISK	27.1	87.5	1	1002	2	2	2	2-5	6	2002	2005	5	5	3	2	2	1
98-99	102	7	2023-06-04	ISK	27.1	87.5	1	1002	2	2	2	2-5	7	2002	2005	5	5	1	4	2	1
98-99	102	7	2023-06-04	ISK	27.1	87.5	1	1002	2	2	2	2-5	8	2002	2005	5	5	0	5	2	1
98-99	102	7	2023-06-04	ISK	27.1	87.5	1	1003	4	2	2	2-5	5	2002	2005	5	5	2	3	2	1
98-99	102	7	2023-06-04	ISK	27.1	87.5	1	1003	4	2	2	2-5	6	2002	2005	5	5	1	4	2	1
98-99	102	7	2023-06-04	ISK	27.1	87.5	1	1003	4	2	2	2-5	7	2003	2006	5	5	0	5	2	1
98-99	102	7	2023-06-04	ISK	27.1	87.5	1	1003	4	2	2	2-5	8	2003	2006	5	5	1	4	2	1
98-99	102	7	2023-06-04	ISK	27.1	87.5	1	1004	5	2	2	2-5	5	2003	2006	5	5	0	5	2	1
98-99	102	7	2023-06-04	ISK	27.1	87.5	1	1004	5	2	2	2-5	6	2003	2006	5	5	2	3	2	1
98-99	102	7	2023-06-04	ISK	27.1	87.5	1	1004	5	2	2	2-5	7	2003	2006	5	5	0	5	2	1
98-99	102	7	2023-06-04	ISK	27.1	87.5	1	1004	5	2	2	2-5	8	2003	2006	5	5	2	3	2	1
100	102	7	2023-06-04	ISK	27.1	87.5	0	500	0	0	2	2-5	9	2006	2009	5	0	5	0	2	1
100	102	7	2023-06-04	ISK	27.1	87.5	0	500	0	0	2	2-5	10	2006	2009	5	0	5	0	2	1
100	102	7	2023-06-04	ISK	27.1	87.5	1	1001	3	1	2	2-5	9	2006	2009	5	5	2	3	2	1
100	102	7	2023-06-04	ISK	27.1	87.5	1	1001	3	1	2	2-5	10	2006	2009	5	5	1	4	2	1
100	102	7	2023-06-04	ISK	27.1	87.5	1	1002	8	1	2	2-5	9	2006	2009	5	5	0	5	2	1
100	102	7	2023-06-04	ISK	27.1	87.5	1	1002	8	1	2	2-5	10	2006	2009	5	5	1	4	2	1
100	102	7	2023-06-04	ISK	27.1	87.5	1	1003	9	1	2	2-5	9	2007	2010	5	5	0	5	2	1
100	102	7	2023-06-04	ISK	27.1	87.5	1	1003	9	1	2	2-5	10	2007	2010	5	5	0	5	2	1
100	102	7	2023-06-04	ISK	27.1	87.5	1	1004	8	1	2	2-5	9	2007	2010	5	5	0	5	2	1
100	102	7	2023-06-04	ISK	27.1	87.5	1	1004	8	1	2	2-5	10	2007	2010	5	5	0	5	2	1
100	102	7	2023-06-04	ISK	27.1	87.5	1	1001	1	2	2	2-5	9	2007	2010	5	5	4	1	2	1
100	102	7	2023-06-04	ISK	27.1	87.5	1	1001	1	2	2	2-5	10	2007	2010	5	5	1	4	2	1
100	102	7	2023-06-04	ISK	27.1	87.5	1	1002	2	2	2	2-5	9	2008	2011	5	5	0	5	2	1
100	102	7	2023-06-04	ISK	27.1	87.5	1	1002	2	2	2	2-5	10	2008	2011	5	5	1	4	2	1
100	102	7	2023-06-04	ISK	27.1	87.5	1	1003	4	2	2	2-5	9	2008	2011	5	5	0	5	2	1
100	102	7	2023-06-04	ISK	27.1	87.5	1	1003	4	2	2	2-5	10	2008	2011	5	5	0	5	2	1
100	102	7	2023-06-04	ISK	27.1	87.5	1	1004	5	2	2	2-5	9	2008	2011	5	5	2	3	2	1
100	102	7	2023-06-04	ISK	27.1	87.5	1	1004	5	2	2	2-5	10	2008	2011	5	5	1	4	2	1
156-157	102	1	45075	ISM	27.5	80.1	0	500	0	0	2	2-5	1	2301	2304	5	0	5	0	2	1
156-157	102	1	45075	ISM	27.5	80.1	0	500	0	0	2	2-5	2	2301	2304	5	0	5	0	2	1
156-157	102	1	45075	ISM	27.5	80.1	0	500	0	0	2	2-5	3	2301	2304	5	0	5	0	2	1
156-157	102	1	45075	ISM	27.5	80.1	0	500	0	0	2	2-5	4	2301	2304	5	0	5	0	2	1
156-157	102	1	45075	ISM	27.5	80.1	0	3001	9	1	2	2-5	1	2301	2304	5	5	0	5	2	1
156-157	102	1	45075	ISM	27.5	80.1	0	3001	9	1	2	2-5	2	2301	2304	5	5	0	5	2	1
156-157	102	1	45075	ISM	27.5	80.1	0	3001	9	1	2	2-5	3	2302	2305	5	5	0	5	2	1
156-157	102	1	45075	ISM	27.5	80.1	0	3001	9	1	2	2-5	4	2302	2305	5	5	0	5	2	1
156-157	102	1	45075	ISM	27.5	80.1	0	3002	8	1	2	2-5	1	2302	2305	5	5	0	5	2	1
156-157	102	1	45075	ISM	27.5	80.1	0	3002	8	1	2	2-5	2	2302	2305	5	5	0	5	2	1
156-157	102	1	45075	ISM	27.5	80.1	0	3002	8	1	2	2-5	3	2302	2305	5	5	0	5	2	1
156-157	102	1	45075	ISM	27.5	80.1	0	3002	8	1	2	2-5	4	2302	2305	5	5	0	5	2	1
156-157	102	1	45075	ISM	27.5	80.1	0	3003	5	1	2	2-5	1	2303	2306	5	5	0	5	2	1
156-157	102	1	45075	ISM	27.5	80.1	0	3003	5	1	2	2-5	2	2303	2306	5	5	0	5	2	1
156-157	102	1	45075	ISM	27.5	80.1	0	3003	5	1	2	2-5	3	2303	2306	5	5	0	5	2	1
156-157	102	1	45075	ISM	27.5	80.1	0	3003	5	1	2	2-5	4	2303	2306	5	5	0	5	2	1
156-157	102	1	45075	ISM	27.5	80.1	0	3004	3	1	2	2-5	1	2303	2306	5	5	0	5	2	1
156-157	102	1	45075	ISM	27.5	80.1	0	3004	3	1	2	2-5	2	2303	2306	5	5	0	5	2	1
156-157	102	1	45075	ISM	27.5	80.1	0	3004	3	1	2	2-5	3	2304	2307	5	5	0	5	2	1
156-157	102	1	45075	ISM	27.5	80.1	0	3004	3	1	2	2-5	4	2304	2307	5	5	0	5	2	1
156-157	102	1	45075	ISM	27.5	80.1	0	3001	4	2	2	2-5	1	2304	2307	5	5	2	3	2	1
156-157	102	1	45075	ISM	27.5	80.1	0	3001	4	2	2	2-5	2	2304	2307	5	5	0	5	2	1
156-157	102	1	45075	ISM	27.5	80.1	0	3001	4	2	2	2-5	3	2304	2307	5	5	5	0	2	1
156-157	102	1	45075	ISM	27.5	80.1	0	3001	4	2	2	2-5	4	2304	2307	5	5	3	2	2	1
156-157	102	1	45075	ISM	27.5	80.1	0	3002	2	2	2	2-5	1	2305	2308	5	5	1	4	2	1
156-157	102	1	45075	ISM	27.5	80.1	0	3002	2	2	2	2-5	2	2305	2308	5	5	1	4	2	1
156-157	102	1	45075	ISM	27.5	80.1	0	3002	2	2	2	2-5	3	2305	2308	5	5	4	1	2	1
156-157	102	1	45075	ISM	27.5	80.1	0	3002	2	2	2	2-5	4	2305	2308	5	5	3	2	2	1
156-157	102	1	45075	ISM	27.5	80.1	0	3003	8	2	2	2-5	1	2305	2308	5	5	0	5	2	1
156-157	102	1	45075	ISM	27.5	80.1	0	3003	8	2	2	2-5	2	2305	2308	5	5	0	5	2	1
156-157	102	1	45075	ISM	27.5	80.1	0	3003	8	2	2	2-5	3	2306	2309	5	5	3	2	2	1
156-157	102	1	45075	ISM	27.5	80.1	0	3003	8	2	2	2-5	4	2306	2309	5	5	2	3	2	1
156-157	102	1	45075	ISM	27.5	80.1	0	3004	6	2	2	2-5	1	2306	2309	5	5	2	3	2	1
156-157	102	1	45075	ISM	27.5	80.1	0	3004	6	2	2	2-5	2	2306	2309	5	5	1	4	2	1
156-157	102	1	45075	ISM	27.5	80.1	0	3004	6	2	2	2-5	3	2306	2309	5	5	1	4	2	1
156-157	102	1	45075	ISM	27.5	80.1	0	3004	6	2	2	2-5	4	2306	2309	5	5	2	3	2	1
158-159	102	1	45075	ISM	27.8	80.6	0	500	0	0	2	2-5	5	2310	2313	5	0	5	0	2	1
158-159	102	1	45075	ISM	27.8	80.6	0	500	0	0	2	2-5	6	2310	2313	5	0	5	0	2	1
158-159	102	1	45075	ISM	27.8	80.6	0	500	0	0	2	2-5	7	2310	2313	5	0	5	0	2	1
158-159	102	1	45075	ISM	27.8	80.6	0	500	0	0	2	2-5	8	2310	2313	5	0	5	0	2	1
158-159	102	1	45075	ISM	27.8	80.6	0	3001	9	1	2	2-5	5	2310	2313	5	5	2	3	2	1
158-159	102	1	45075	ISM	27.8	80.6	0	3001	9	1	2	2-5	6	2310	2313	5	5	0	5	2	1
158-159	102	1	45075	ISM	27.8	80.6	0	3001	9	1	2	2-5	7	2311	2314	5	5	0	5	2	1
158-159	102	1	45075	ISM	27.8	80.6	0	3001	9	1	2	2-5	8	2311	2314	5	5	0	5	2	1
158-159	102	1	45075	ISM	27.8	80.6	0	3002	8	1	2	2-5	5	2311	2314	5	5	0	5	2	1
158-159	102	1	45075	ISM	27.8	80.6	0	3002	8	1	2	2-5	6	2311	2314	5	5	0	5	2	1
158-159	102	1	45075	ISM	27.8	80.6	0	3002	8	1	2	2-5	7	2311	2314	5	5	0	5	2	1
158-159	102	1	45075	ISM	27.8	80.6	0	3002	8	1	2	2-5	8	2311	2314	5	5	0	5	2	1
158-159	102	1	45075	ISM	27.8	80.6	0	3003	5	1	2	2-5	5	2312	2315	5	5	0	5	2	1
158-159	102	1	45075	ISM	27.8	80.6	0	3003	5	1	2	2-5	6	2312	2315	5	5	0	5	2	1
158-159	102	1	45075	ISM	27.8	80.6	0	3003	5	1	2	2-5	7	2312	2315	5	5	0	5	2	1
158-159	102	1	45075	ISM	27.8	80.6	0	3003	5	1	2	2-5	8	2312	2315	5	5	0	5	2	1
158-159	102	1	45075	ISM	27.8	80.6	0	3004	3	1	2	2-5	5	2312	2315	5	5	0	5	2	1
158-159	102	1	45075	ISM	27.8	80.6	0	3004	3	1	2	2-5	6	2312	2315	5	5	0	5	2	1
158-159	102	1	45075	ISM	27.8	80.6	0	3004	3	1	2	2-5	7	2313	2316	5	5	0	5	2	1
158-159	102	1	45075	ISM	27.8	80.6	0	3004	3	1	2	2-5	8	2313	2316	5	5	0	5	2	1
158-159	102	1	45075	ISM	27.8	80.6	0	3001	4	2	2	2-5	5	2313	2316	5	5	1	4	2	1
158-159	102	1	45075	ISM	27.8	80.6	0	3001	4	2	2	2-5	6	2313	2316	5	5	2	3	2	1
158-159	102	1	45075	ISM	27.8	80.6	0	3001	4	2	2	2-5	7	2313	2316	5	5	0	5	2	1
158-159	102	1	45075	ISM	27.8	80.6	0	3001	4	2	2	2-5	8	2313	2316	5	5	3	2	2	1
158-159	102	1	45075	ISM	27.8	80.6	0	3002	2	2	2	2-5	5	2314	2317	5	5	2	3	2	1
158-159	102	1	45075	ISM	27.8	80.6	0	3002	2	2	2	2-5	6	2314	2317	5	5	1	4	2	1
158-159	102	1	45075	ISM	27.8	80.6	0	3002	2	2	2	2-5	7	2314	2317	5	5	1	4	2	1
158-159	102	1	45075	ISM	27.8	80.6	0	3002	2	2	2	2-5	8	2314	2317	5	5	3	2	2	1
158-159	102	1	45075	ISM	27.8	80.6	0	3003	8	2	2	2-5	5	2314	2317	5	5	1	4	2	1
158-159	102	1	45075	ISM	27.8	80.6	0	3003	8	2	2	2-5	6	2314	2317	5	5	4	1	2	1
158-159	102	1	45075	ISM	27.8	80.6	0	3003	8	2	2	2-5	7	2315	2318	5	5	2	3	2	1
158-159	102	1	45075	ISM	27.8	80.6	0	3003	8	2	2	2-5	8	2315	2318	5	5	1	4	2	1
158-159	102	1	45075	ISM	27.8	80.6	0	3004	6	2	2	2-5	5	2315	2318	5	5	1	4	2	1
158-159	102	1	45075	ISM	27.8	80.6	0	3004	6	2	2	2-5	6	2315	2318	5	5	1	4	2	1
158-159	102	1	45075	ISM	27.8	80.6	0	3004	6	2	2	2-5	7	2315	2318	5	5	1	4	2	1
158-159	102	1	45075	ISM	27.8	80.6	0	3004	6	2	2	2-5	8	2315	2318	5	5	2	3	2	1
160	102	1	45075	ISM	27.8	80.6	0	500	0	0	2	2-5	9	2319	2322	5	0	5	0	2	1
160	102	1	45075	ISM	27.8	80.6	0	500	0	0	2	2-5	10	2319	2322	5	0	5	0	2	1
160	102	1	45075	ISM	27.8	80.6	0	3001	9	1	2	2-5	9	2319	2322	5	5	0	5	2	1
160	102	1	45075	ISM	27.8	80.6	0	3001	9	1	2	2-5	10	2319	2322	5	5	0	5	2	1
160	102	1	45075	ISM	27.8	80.6	0	3002	8	1	2	2-5	9	2319	2322	5	5	0	5	2	1
160	102	1	45075	ISM	27.8	80.6	0	3002	8	1	2	2-5	10	2319	2322	5	5	0	5	2	1
160	102	1	45075	ISM	27.8	80.6	0	3003	5	1	2	2-5	9	2320	2323	5	5	0	5	2	1
160	102	1	45075	ISM	27.8	80.6	0	3003	5	1	2	2-5	10	2320	2323	5	5	0	5	2	1
160	102	1	45075	ISM	27.8	80.6	0	3004	3	1	2	2-5	9	2320	2323	5	5	0	5	2	1
160	102	1	45075	ISM	27.8	80.6	0	3004	3	1	2	2-5	10	2320	2323	5	5	0	5	2	1
160	102	1	45075	ISM	27.8	80.6	0	3001	4	2	2	2-5	9	2320	2323	5	5	3	2	2	1
160	102	1	45075	ISM	27.8	80.6	0	3001	4	2	2	2-5	10	2320	2323	5	5	1	4	2	1
160	102	1	45075	ISM	27.8	80.6	0	3002	2	2	2	2-5	9	2321	2324	5	5	1	4	2	1
160	102	1	45075	ISM	27.8	80.6	0	3002	2	2	2	2-5	10	2321	2324	5	5	3	2	2	1
160	102	1	45075	ISM	27.8	80.6	0	3003	8	2	2	2-5	9	2321	2324	5	5	0	5	2	1
160	102	1	45075	ISM	27.8	80.6	0	3003	8	2	2	2-5	10	2321	2324	5	5	1	4	2	1
160	102	1	45075	ISM	27.8	80.6	0	3004	6	2	2	2-5	9	2321	2324	5	5	1	4	2	1
160	102	1	45075	ISM	27.8	80.6	0	3004	6	2	2	2-5	10	2321	2324	5	5	3	2	2	1
166-167	102	2	45076	ISK	27.1	79.5	0	500	0	0	2	2-5	1	1955	1958	5	0	5	0	2	1
166-167	102	2	45076	ISK	27.1	79.5	0	500	0	0	2	2-5	2	1955	1958	5	0	5	0	2	1
166-167	102	2	45076	ISK	27.1	79.5	0	500	0	0	2	2-5	3	1955	1958	5	0	5	0	2	1
166-167	102	2	45076	ISK	27.1	79.5	0	500	0	0	2	2-5	4	1955	1958	5	0	5	0	2	1
166-167	102	2	45076	ISK	27.1	79.5	0	3001	9	1	2	2-5	1	1955	1958	5	5	1	4	2	1
166-167	102	2	45076	ISK	27.1	79.5	0	3001	9	1	2	2-5	2	1955	1958	5	5	1	4	2	1
166-167	102	2	45076	ISK	27.1	79.5	0	3001	9	1	2	2-5	3	1956	1959	5	5	0	5	2	1
166-167	102	2	45076	ISK	27.1	79.5	0	3001	9	1	2	2-5	4	1956	1959	5	5	0	5	2	1
166-167	102	2	45076	ISK	27.1	79.5	0	3002	8	1	2	2-5	1	1956	1959	5	5	0	5	2	1
166-167	102	2	45076	ISK	27.1	79.5	0	3002	8	1	2	2-5	2	1956	1959	5	5	0	5	2	1
166-167	102	2	45076	ISK	27.1	79.5	0	3002	8	1	2	2-5	3	1956	1959	5	5	0	5	2	1
166-167	102	2	45076	ISK	27.1	79.5	0	3002	8	1	2	2-5	4	1956	1959	5	5	0	5	2	1
166-167	102	2	45076	ISK	27.1	79.5	0	3003	5	1	2	2-5	1	1957	2000	5	5	0	5	2	1
166-167	102	2	45076	ISK	27.1	79.5	0	3003	5	1	2	2-5	2	1957	2000	5	5	0	5	2	1
166-167	102	2	45076	ISK	27.1	79.5	0	3003	5	1	2	2-5	3	1957	2000	5	5	0	5	2	1
166-167	102	2	45076	ISK	27.1	79.5	0	3003	5	1	2	2-5	4	1957	2000	5	5	0	5	2	1
166-167	102	2	45076	ISK	27.1	79.5	0	3004	3	1	2	2-5	1	1957	2000	5	5	0	5	2	1
166-167	102	2	45076	ISK	27.1	79.5	0	3004	3	1	2	2-5	2	1957	2000	5	5	0	5	2	1
166-167	102	2	45076	ISK	27.1	79.5	0	3004	3	1	2	2-5	3	1958	2001	5	5	0	5	2	1
166-167	102	2	45076	ISK	27.1	79.5	0	3004	3	1	2	2-5	4	1958	2001	5	5	0	5	2	1
166-167	102	2	45076	ISK	27.1	79.5	0	3001	4	2	2	2-5	1	1958	2001	5	5	2	3	2	1
166-167	102	2	45076	ISK	27.1	79.5	0	3001	4	2	2	2-5	2	1958	2001	5	5	5	0	2	1
166-167	102	2	45076	ISK	27.1	79.5	0	3001	4	2	2	2-5	3	1958	2001	5	5	3	2	2	1
166-167	102	2	45076	ISK	27.1	79.5	0	3001	4	2	2	2-5	4	1958	2001	5	5	3	2	2	1
166-167	102	2	45076	ISK	27.1	79.5	0	3002	2	2	2	2-5	1	1959	2002	5	5	2	3	2	1
166-167	102	2	45076	ISK	27.1	79.5	0	3002	2	2	2	2-5	2	1959	2002	5	5	3	2	2	1
166-167	102	2	45076	ISK	27.1	79.5	0	3002	2	2	2	2-5	3	1959	2002	5	5	4	1	2	1
166-167	102	2	45076	ISK	27.1	79.5	0	3002	2	2	2	2-5	4	1959	2002	5	5	1	4	2	1
166-167	102	2	45076	ISK	27.1	79.5	0	3003	8	2	2	2-5	1	1959	2002	5	5	4	1	2	1
166-167	102	2	45076	ISK	27.1	79.5	0	3003	8	2	2	2-5	2	1959	2002	5	5	2	3	2	1
166-167	102	2	45076	ISK	27.1	79.5	0	3003	8	2	2	2-5	3	2000	2003	5	5	4	1	2	1
166-167	102	2	45076	ISK	27.1	79.5	0	3003	8	2	2	2-5	4	2000	2003	5	5	1	4	2	1
166-167	102	2	45076	ISK	27.1	79.5	0	3004	6	2	2	2-5	1	2000	2003	5	5	2	3	2	1
166-167	102	2	45076	ISK	27.1	79.5	0	3004	6	2	2	2-5	2	2000	2003	5	5	5	0	2	1
166-167	102	2	45076	ISK	27.1	79.5	0	3004	6	2	2	2-5	3	2000	2003	5	5	5	0	2	1
166-167	102	2	45076	ISK	27.1	79.5	0	3004	6	2	2	2-5	4	2000	2003	5	5	2	3	2	1
168-169	102	2	45076	ISK	27.2	80.4	0	500	0	0	2	2-5	5	2010	2013	5	0	5	0	2	1
168-169	102	2	45076	ISK	27.2	80.4	0	500	0	0	2	2-5	6	2010	2013	5	0	5	0	2	1
168-169	102	2	45076	ISK	27.2	80.4	0	500	0	0	2	2-5	7	2010	2013	5	0	5	0	2	1
168-169	102	2	45076	ISK	27.2	80.4	0	500	0	0	2	2-5	8	2010	2013	5	0	5	0	2	1
168-169	102	2	45076	ISK	27.2	80.4	0	3001	9	1	2	2-5	5	2010	2013	5	5	0	5	2	1
168-169	102	2	45076	ISK	27.2	80.4	0	3001	9	1	2	2-5	6	2010	2013	5	5	0	5	2	1
168-169	102	2	45076	ISK	27.2	80.4	0	3001	9	1	2	2-5	7	2011	2014	5	5	0	5	2	1
168-169	102	2	45076	ISK	27.2	80.4	0	3001	9	1	2	2-5	8	2011	2014	5	5	0	5	2	1
168-169	102	2	45076	ISK	27.2	80.4	0	3002	8	1	2	2-5	5	2011	2014	5	5	0	5	2	1
168-169	102	2	45076	ISK	27.2	80.4	0	3002	8	1	2	2-5	6	2011	2014	5	5	0	5	2	1
168-169	102	2	45076	ISK	27.2	80.4	0	3002	8	1	2	2-5	7	2011	2014	5	5	0	5	2	1
168-169	102	2	45076	ISK	27.2	80.4	0	3002	8	1	2	2-5	8	2011	2014	5	5	0	5	2	1
168-169	102	2	45076	ISK	27.2	80.4	0	3003	5	1	2	2-5	5	2012	2015	5	5	0	5	2	1
168-169	102	2	45076	ISK	27.2	80.4	0	3003	5	1	2	2-5	6	2012	2015	5	5	0	5	2	1
168-169	102	2	45076	ISK	27.2	80.4	0	3003	5	1	2	2-5	7	2012	2015	5	5	0	5	2	1
168-169	102	2	45076	ISK	27.2	80.4	0	3003	5	1	2	2-5	8	2012	2015	5	5	0	5	2	1
168-169	102	2	45076	ISK	27.2	80.4	0	3004	3	1	2	2-5	5	2012	2015	5	5	0	5	2	1
168-169	102	2	45076	ISK	27.2	80.4	0	3004	3	1	2	2-5	6	2012	2015	5	5	0	5	2	1
168-169	102	2	45076	ISK	27.2	80.4	0	3004	3	1	2	2-5	7	2013	2016	5	5	0	5	2	1
168-169	102	2	45076	ISK	27.2	80.4	0	3004	3	1	2	2-5	8	2013	2016	5	5	0	5	2	1
168-169	102	2	45076	ISK	27.2	80.4	0	3001	4	2	2	2-5	5	2013	2016	5	5	1	4	2	1
168-169	102	2	45076	ISK	27.2	80.4	0	3001	4	2	2	2-5	6	2013	2016	5	5	3	2	2	1
168-169	102	2	45076	ISK	27.2	80.4	0	3001	4	2	2	2-5	7	2013	2016	5	5	4	1	2	1
168-169	102	2	45076	ISK	27.2	80.4	0	3001	4	2	2	2-5	8	2013	2016	5	5	1	4	2	1
168-169	102	2	45076	ISK	27.2	80.4	0	3002	2	2	2	2-5	5	2014	2017	5	5	4	1	2	1
168-169	102	2	45076	ISK	27.2	80.4	0	3002	2	2	2	2-5	6	2014	2017	5	5	0	5	2	1
168-169	102	2	45076	ISK	27.2	80.4	0	3002	2	2	2	2-5	7	2014	2017	5	5	0	5	2	1
168-169	102	2	45076	ISK	27.2	80.4	0	3002	2	2	2	2-5	8	2014	2017	5	5	1	4	2	1
168-169	102	2	45076	ISK	27.2	80.4	0	3003	8	2	2	2-5	5	2014	2017	5	5	5	0	2	1
168-169	102	2	45076	ISK	27.2	80.4	0	3003	8	2	2	2-5	6	2014	2017	5	5	2	3	2	1
168-169	102	2	45076	ISK	27.2	80.4	0	3003	8	2	2	2-5	7	2015	2018	5	5	0	5	2	1
168-169	102	2	45076	ISK	27.2	80.4	0	3003	8	2	2	2-5	8	2015	2018	5	5	4	1	2	1
168-169	102	2	45076	ISK	27.2	80.4	0	3004	6	2	2	2-5	5	2015	2018	5	5	2	3	2	1
168-169	102	2	45076	ISK	27.2	80.4	0	3004	6	2	2	2-5	6	2015	2018	5	5	2	3	2	1
168-169	102	2	45076	ISK	27.2	80.4	0	3004	6	2	2	2-5	7	2015	2018	5	5	3	2	2	1
168-169	102	2	45076	ISK	27.2	80.4	0	3004	6	2	2	2-5	8	2015	2018	5	5	1	4	2	1
170	102	2	45076	ISK	27.2	80.4	0	500	0	0	2	2-5	9	2020	2023	5	0	5	0	2	1
170	102	2	45076	ISK	27.2	80.4	0	500	0	0	2	2-5	10	2020	2023	5	0	5	0	2	1
170	102	2	45076	ISK	27.2	80.4	0	3001	9	1	2	2-5	9	2020	2023	5	5	0	5	2	1
170	102	2	45076	ISK	27.2	80.4	0	3001	9	1	2	2-5	10	2020	2023	5	5	0	5	2	1
170	102	2	45076	ISK	27.2	80.4	0	3002	8	1	2	2-5	9	2020	2023	5	5	0	5	2	1
170	102	2	45076	ISK	27.2	80.4	0	3002	8	1	2	2-5	10	2020	2023	5	5	0	5	2	1
170	102	2	45076	ISK	27.2	80.4	0	3003	5	1	2	2-5	9	2021	2024	5	5	0	5	2	1
170	102	2	45076	ISK	27.2	80.4	0	3003	5	1	2	2-5	10	2021	2024	5	5	0	5	2	1
170	102	2	45076	ISK	27.2	80.4	0	3004	3	1	2	2-5	9	2021	2024	5	5	0	5	2	1
170	102	2	45076	ISK	27.2	80.4	0	3004	3	1	2	2-5	10	2021	2024	5	5	0	5	2	1
170	102	2	45076	ISK	27.2	80.4	0	3001	4	2	2	2-5	9	2021	2024	5	5	3	2	2	1
170	102	2	45076	ISK	27.2	80.4	0	3001	4	2	2	2-5	10	2021	2024	5	5	2	3	2	1
170	102	2	45076	ISK	27.2	80.4	0	3002	2	2	2	2-5	9	2022	2025	5	5	0	5	2	1
170	102	2	45076	ISK	27.2	80.4	0	3002	2	2	2	2-5	10	2022	2025	5	5	4	1	2	1
170	102	2	45076	ISK	27.2	80.4	0	3003	8	2	2	2-5	9	2022	2025	5	5	2	3	2	1
170	102	2	45076	ISK	27.2	80.4	0	3003	8	2	2	2-5	10	2022	2025	5	5	1	4	2	1
170	102	2	45076	ISK	27.2	80.4	0	3004	6	2	2	2-5	9	2022	2025	5	5	1	4	2	1
170	102	2	45076	ISK	27.2	80.4	0	3004	6	2	2	2-5	10	2022	2025	5	5	0	5	2	1
176-177	102	3	45077	ISM	26.5	66.4	0	500	0	0	2	2-5	1	2058	2101	5	0	5	0	2	1
176-177	102	3	45077	ISM	26.5	66.4	0	500	0	0	2	2-5	2	2058	2101	5	0	5	0	2	1
176-177	102	3	45077	ISM	26.5	66.4	0	500	0	0	2	2-5	3	2058	2101	5	0	5	0	2	1
176-177	102	3	45077	ISM	26.5	66.4	0	500	0	0	2	2-5	4	2058	2101	5	0	5	0	2	1
176-177	102	3	45077	ISM	26.5	66.4	0	3001	9	1	2	2-5	1	2058	2101	5	5	1	4	2	1
176-177	102	3	45077	ISM	26.5	66.4	0	3001	9	1	2	2-5	2	2058	2101	5	5	0	5	2	1
176-177	102	3	45077	ISM	26.5	66.4	0	3001	9	1	2	2-5	3	2059	2102	5	5	1	4	2	1
176-177	102	3	45077	ISM	26.5	66.4	0	3001	9	1	2	2-5	4	2059	2102	5	5	1	4	2	1
176-177	102	3	45077	ISM	26.5	66.4	0	3002	8	1	2	2-5	1	2059	2102	5	5	0	5	2	1
176-177	102	3	45077	ISM	26.5	66.4	0	3002	8	1	2	2-5	2	2059	2102	5	5	0	5	2	1
176-177	102	3	45077	ISM	26.5	66.4	0	3002	8	1	2	2-5	3	2059	2102	5	5	0	5	2	1
176-177	102	3	45077	ISM	26.5	66.4	0	3002	8	1	2	2-5	4	2059	2102	5	5	0	5	2	1
176-177	102	3	45077	ISM	26.5	66.4	0	3003	5	1	2	2-5	1	2100	2103	5	5	0	5	2	1
176-177	102	3	45077	ISM	26.5	66.4	0	3003	5	1	2	2-5	2	2100	2103	5	5	0	5	2	1
176-177	102	3	45077	ISM	26.5	66.4	0	3003	5	1	2	2-5	3	2100	2103	5	5	0	5	2	1
176-177	102	3	45077	ISM	26.5	66.4	0	3003	5	1	2	2-5	4	2100	2103	5	5	0	5	2	1
176-177	102	3	45077	ISM	26.5	66.4	0	3004	3	1	2	2-5	1	2100	2103	5	5	0	5	2	1
176-177	102	3	45077	ISM	26.5	66.4	0	3004	3	1	2	2-5	2	2100	2103	5	5	0	5	2	1
176-177	102	3	45077	ISM	26.5	66.4	0	3004	3	1	2	2-5	3	2101	2104	5	5	0	5	2	1
176-177	102	3	45077	ISM	26.5	66.4	0	3004	3	1	2	2-5	4	2101	2104	5	5	0	5	2	1
176-177	102	3	45077	ISM	26.5	66.4	0	3001	4	2	2	2-5	1	2101	2104	5	5	5	0	2	1
176-177	102	3	45077	ISM	26.5	66.4	0	3001	4	2	2	2-5	2	2101	2104	5	5	4	1	2	1
176-177	102	3	45077	ISM	26.5	66.4	0	3001	4	2	2	2-5	3	2101	2104	5	5	5	0	2	1
176-177	102	3	45077	ISM	26.5	66.4	0	3001	4	2	2	2-5	4	2101	2104	5	5	4	1	2	1
176-177	102	3	45077	ISM	26.5	66.4	0	3002	2	2	2	2-5	1	2102	2105	5	5	3	2	2	1
176-177	102	3	45077	ISM	26.5	66.4	0	3002	2	2	2	2-5	2	2102	2105	5	5	4	1	2	1
176-177	102	3	45077	ISM	26.5	66.4	0	3002	2	2	2	2-5	3	2102	2105	5	5	4	1	2	1
176-177	102	3	45077	ISM	26.5	66.4	0	3002	2	2	2	2-5	4	2102	2105	5	5	4	1	2	1
176-177	102	3	45077	ISM	26.5	66.4	0	3003	8	2	2	2-5	1	2102	2105	5	5	2	3	2	1
176-177	102	3	45077	ISM	26.5	66.4	0	3003	8	2	2	2-5	2	2102	2105	5	5	3	2	2	1
176-177	102	3	45077	ISM	26.5	66.4	0	3003	8	2	2	2-5	3	2103	2106	5	5	4	1	2	1
176-177	102	3	45077	ISM	26.5	66.4	0	3003	8	2	2	2-5	4	2103	2106	5	5	2	3	2	1
176-177	102	3	45077	ISM	26.5	66.4	0	3004	6	2	2	2-5	1	2103	2106	5	5	2	3	2	1
176-177	102	3	45077	ISM	26.5	66.4	0	3004	6	2	2	2-5	2	2103	2106	5	5	4	1	2	1
176-177	102	3	45077	ISM	26.5	66.4	0	3004	6	2	2	2-5	3	2103	2106	5	5	4	1	2	1
176-177	102	3	45077	ISM	26.5	66.4	0	3004	6	2	2	2-5	4	2103	2106	5	5	3	2	2	1
178-179	102	3	45077	ISM	26.4	64.7	0	500	0	0	2	2-5	5	2110	2113	5	0	5	0	2	1
178-179	102	3	45077	ISM	26.4	64.7	0	500	0	0	2	2-5	6	2110	2113	5	0	5	0	2	1
178-179	102	3	45077	ISM	26.4	64.7	0	500	0	0	2	2-5	7	2110	2113	5	0	5	0	2	1
178-179	102	3	45077	ISM	26.4	64.7	0	500	0	0	2	2-5	8	2110	2113	5	0	5	0	2	1
178-179	102	3	45077	ISM	26.4	64.7	0	3001	9	1	2	2-5	5	2110	2113	5	5	5	0	2	1
178-179	102	3	45077	ISM	26.4	64.7	0	3001	9	1	2	2-5	6	2110	2113	5	5	1	4	2	1
178-179	102	3	45077	ISM	26.4	64.7	0	3001	9	1	2	2-5	7	2111	2114	5	5	0	5	2	1
178-179	102	3	45077	ISM	26.4	64.7	0	3001	9	1	2	2-5	8	2111	2114	5	5	1	4	2	1
178-179	102	3	45077	ISM	26.4	64.7	0	3002	8	1	2	2-5	5	2111	2114	5	5	0	5	2	1
178-179	102	3	45077	ISM	26.4	64.7	0	3002	8	1	2	2-5	6	2111	2114	5	5	0	5	2	1
178-179	102	3	45077	ISM	26.4	64.7	0	3002	8	1	2	2-5	7	2111	2114	5	5	0	5	2	1
178-179	102	3	45077	ISM	26.4	64.7	0	3002	8	1	2	2-5	8	2111	2114	5	5	0	5	2	1
178-179	102	3	45077	ISM	26.4	64.7	0	3003	5	1	2	2-5	5	2112	2115	5	5	0	5	2	1
178-179	102	3	45077	ISM	26.4	64.7	0	3003	5	1	2	2-5	6	2112	2115	5	5	0	5	2	1
178-179	102	3	45077	ISM	26.4	64.7	0	3003	5	1	2	2-5	7	2112	2115	5	5	0	5	2	1
178-179	102	3	45077	ISM	26.4	64.7	0	3003	5	1	2	2-5	8	2112	2115	5	5	0	5	2	1
178-179	102	3	45077	ISM	26.4	64.7	0	3004	3	1	2	2-5	5	2112	2115	5	5	0	5	2	1
178-179	102	3	45077	ISM	26.4	64.7	0	3004	3	1	2	2-5	6	2112	2115	5	5	0	5	2	1
178-179	102	3	45077	ISM	26.4	64.7	0	3004	3	1	2	2-5	7	2113	2116	5	5	0	5	2	1
178-179	102	3	45077	ISM	26.4	64.7	0	3004	3	1	2	2-5	8	2113	2116	5	5	0	5	2	1
178-179	102	3	45077	ISM	26.4	64.7	0	3001	4	2	2	2-5	5	2113	2116	5	5	5	0	2	1
178-179	102	3	45077	ISM	26.4	64.7	0	3001	4	2	2	2-5	6	2113	2116	5	5	5	0	2	1
178-179	102	3	45077	ISM	26.4	64.7	0	3001	4	2	2	2-5	7	2113	2116	5	5	4	1	2	1
178-179	102	3	45077	ISM	26.4	64.7	0	3001	4	2	2	2-5	8	2113	2116	5	5	4	1	2	1
178-179	102	3	45077	ISM	26.4	64.7	0	3002	2	2	2	2-5	5	2114	2117	5	5	4	1	2	1
178-179	102	3	45077	ISM	26.4	64.7	0	3002	2	2	2	2-5	6	2114	2117	5	5	4	1	2	1
178-179	102	3	45077	ISM	26.4	64.7	0	3002	2	2	2	2-5	7	2114	2117	5	5	5	0	2	1
178-179	102	3	45077	ISM	26.4	64.7	0	3002	2	2	2	2-5	8	2114	2117	5	5	3	2	2	1
178-179	102	3	45077	ISM	26.4	64.7	0	3003	8	2	2	2-5	5	2114	2117	5	5	5	0	2	1
178-179	102	3	45077	ISM	26.4	64.7	0	3003	8	2	2	2-5	6	2114	2117	5	5	4	1	2	1
178-179	102	3	45077	ISM	26.4	64.7	0	3003	8	2	2	2-5	7	2115	2118	5	5	3	2	2	1
178-179	102	3	45077	ISM	26.4	64.7	0	3003	8	2	2	2-5	8	2115	2118	5	5	3	2	2	1
178-179	102	3	45077	ISM	26.4	64.7	0	3004	6	2	2	2-5	5	2115	2118	5	5	5	0	2	1
178-179	102	3	45077	ISM	26.4	64.7	0	3004	6	2	2	2-5	6	2115	2118	5	5	5	0	2	1
178-179	102	3	45077	ISM	26.4	64.7	0	3004	6	2	2	2-5	7	2115	2118	5	5	3	2	2	1
178-179	102	3	45077	ISM	26.4	64.7	0	3004	6	2	2	2-5	8	2115	2118	5	5	2	3	2	1
180	102	3	45077	ISM	26.4	63.6	0	500	0	0	2	2-5	9	2117	2120	5	0	5	0	2	1
180	102	3	45077	ISM	26.4	63.6	0	500	0	0	2	2-5	10	2117	2120	5	0	5	0	2	1
180	102	3	45077	ISM	26.4	63.6	0	3001	9	1	2	2-5	9	2117	2120	5	5	0	5	2	1
180	102	3	45077	ISM	26.4	63.6	0	3001	9	1	2	2-5	10	2117	2120	5	5	0	5	2	1
180	102	3	45077	ISM	26.4	63.6	0	3002	8	1	2	2-5	9	2117	2120	5	5	0	5	2	1
180	102	3	45077	ISM	26.4	63.6	0	3002	8	1	2	2-5	10	2117	2120	5	5	0	5	2	1
180	102	3	45077	ISM	26.4	63.6	0	3003	5	1	2	2-5	9	2118	2121	5	5	0	5	2	1
180	102	3	45077	ISM	26.4	63.6	0	3003	5	1	2	2-5	10	2118	2121	5	5	0	5	2	1
180	102	3	45077	ISM	26.4	63.6	0	3004	3	1	2	2-5	9	2118	2121	5	5	0	5	2	1
180	102	3	45077	ISM	26.4	63.6	0	3004	3	1	2	2-5	10	2118	2121	5	5	0	5	2	1
180	102	3	45077	ISM	26.4	63.6	0	3001	4	2	2	2-5	9	2118	2121	5	5	4	1	2	1
180	102	3	45077	ISM	26.4	63.6	0	3001	4	2	2	2-5	10	2118	2121	5	5	4	1	2	1
180	102	3	45077	ISM	26.4	63.6	0	3002	2	2	2	2-5	9	2119	2122	5	5	3	2	2	1
180	102	3	45077	ISM	26.4	63.6	0	3002	2	2	2	2-5	10	2119	2122	5	5	3	2	2	1
180	102	3	45077	ISM	26.4	63.6	0	3003	8	2	2	2-5	9	2119	2122	5	5	3	2	2	1
180	102	3	45077	ISM	26.4	63.6	0	3003	8	2	2	2-5	10	2119	2122	5	5	3	2	2	1
180	102	3	45077	ISM	26.4	63.6	0	3004	6	2	2	2-5	9	2119	2122	5	5	2	3	2	1
180	102	3	45077	ISM	26.4	63.6	0	3004	6	2	2	2-5	10	2119	2122	5	5	1	4	2	1
186-187	102	5	45079	ISM	25.9	86.1	0	500	0	0	2	2-5	1	2030	2033	5	0	5	0	2	1
186-187	102	5	45079	ISM	25.9	86.1	0	500	0	0	2	2-5	2	2030	2033	5	0	5	0	2	1
186-187	102	5	45079	ISM	25.9	86.1	0	500	0	0	2	2-5	3	2030	2033	5	0	5	0	2	1
186-187	102	5	45079	ISM	25.9	86.1	0	500	0	0	2	2-5	4	2030	2033	5	0	5	0	2	1
186-187	102	5	45079	ISM	25.9	86.1	0	3001	9	1	2	2-5	1	2030	2033	5	5	2	3	2	1
186-187	102	5	45079	ISM	25.9	86.1	0	3001	9	1	2	2-5	2	2030	2033	5	5	3	2	2	1
186-187	102	5	45079	ISM	25.9	86.1	0	3001	9	1	2	2-5	3	2031	2034	5	5	0	5	2	1
186-187	102	5	45079	ISM	25.9	86.1	0	3001	9	1	2	2-5	4	2031	2034	5	5	1	4	2	1
186-187	102	5	45079	ISM	25.9	86.1	0	3002	8	1	2	2-5	1	2031	2034	5	5	0	5	2	1
186-187	102	5	45079	ISM	25.9	86.1	0	3002	8	1	2	2-5	2	2031	2034	5	5	0	5	2	1
186-187	102	5	45079	ISM	25.9	86.1	0	3002	8	1	2	2-5	3	2031	2034	5	5	0	5	2	1
186-187	102	5	45079	ISM	25.9	86.1	0	3002	8	1	2	2-5	4	2031	2034	5	5	0	5	2	1
186-187	102	5	45079	ISM	25.9	86.1	0	3003	5	1	2	2-5	1	2032	2035	5	5	0	5	2	1
186-187	102	5	45079	ISM	25.9	86.1	0	3003	5	1	2	2-5	2	2032	2035	5	5	0	5	2	1
186-187	102	5	45079	ISM	25.9	86.1	0	3003	5	1	2	2-5	3	2032	2035	5	5	1	4	2	1
186-187	102	5	45079	ISM	25.9	86.1	0	3003	5	1	2	2-5	4	2032	2035	5	5	0	5	2	1
186-187	102	5	45079	ISM	25.9	86.1	0	3004	3	1	2	2-5	1	2032	2035	5	5	0	5	2	1
186-187	102	5	45079	ISM	25.9	86.1	0	3004	3	1	2	2-5	2	2032	2035	5	5	0	5	2	1
186-187	102	5	45079	ISM	25.9	86.1	0	3004	3	1	2	2-5	3	2033	2036	5	5	1	4	2	1
186-187	102	5	45079	ISM	25.9	86.1	0	3004	3	1	2	2-5	4	2033	2036	5	5	0	5	2	1
186-187	102	5	45079	ISM	25.9	86.1	0	3001	4	2	2	2-5	1	2033	2036	5	5	5	0	2	1
186-187	102	5	45079	ISM	25.9	86.1	0	3001	4	2	2	2-5	2	2033	2036	5	5	5	0	2	1
186-187	102	5	45079	ISM	25.9	86.1	0	3001	4	2	2	2-5	3	2033	2036	5	5	4	1	2	1
186-187	102	5	45079	ISM	25.9	86.1	0	3001	4	2	2	2-5	4	2033	2036	5	5	5	0	2	1
186-187	102	5	45079	ISM	25.9	86.1	0	3002	2	2	2	2-5	1	2034	2037	5	5	2	3	2	1
186-187	102	5	45079	ISM	25.9	86.1	0	3002	2	2	2	2-5	2	2034	2037	5	5	2	3	2	1
186-187	102	5	45079	ISM	25.9	86.1	0	3002	2	2	2	2-5	3	2034	2037	5	5	2	3	2	1
186-187	102	5	45079	ISM	25.9	86.1	0	3002	2	2	2	2-5	4	2034	2037	5	5	1	4	2	1
186-187	102	5	45079	ISM	25.9	86.1	0	3003	8	2	2	2-5	1	2034	2037	5	5	0	5	2	1
186-187	102	5	45079	ISM	25.9	86.1	0	3003	8	2	2	2-5	2	2034	2037	5	5	2	3	2	1
186-187	102	5	45079	ISM	25.9	86.1	0	3003	8	2	2	2-5	3	2035	2038	5	5	5	0	2	1
186-187	102	5	45079	ISM	25.9	86.1	0	3003	8	2	2	2-5	4	2035	2038	5	5	2	3	2	1
186-187	102	5	45079	ISM	25.9	86.1	0	3004	6	2	2	2-5	1	2035	2038	5	5	1	4	2	1
186-187	102	5	45079	ISM	25.9	86.1	0	3004	6	2	2	2-5	2	2035	2038	5	5	3	2	2	1
186-187	102	5	45079	ISM	25.9	86.1	0	3004	6	2	2	2-5	3	2035	2038	5	5	0	5	2	1
186-187	102	5	45079	ISM	25.9	86.1	0	3004	6	2	2	2-5	4	2035	2038	5	5	2	3	2	1
188-189	102	5	45079	ISM	25.1	83.9	0	500	0	0	2	2-5	5	2030	2033	5	0	5	0	2	1
188-189	102	5	45079	ISM	25.1	83.9	0	500	0	0	2	2-5	6	2030	2033	5	0	5	0	2	1
188-189	102	5	45079	ISM	25.1	83.9	0	500	0	0	2	2-5	7	2030	2033	5	0	5	0	2	1
188-189	102	5	45079	ISM	25.1	83.9	0	500	0	0	2	2-5	8	2030	2033	5	0	5	0	2	1
188-189	102	5	45079	ISM	25.1	83.9	0	3001	9	1	2	2-5	5	2030	2033	5	5	0	5	2	1
188-189	102	5	45079	ISM	25.1	83.9	0	3001	9	1	2	2-5	6	2030	2033	5	5	0	5	2	1
188-189	102	5	45079	ISM	25.1	83.9	0	3001	9	1	2	2-5	7	2031	2034	5	5	2	3	2	1
188-189	102	5	45079	ISM	25.1	83.9	0	3001	9	1	2	2-5	8	2031	2034	5	5	1	4	2	1
188-189	102	5	45079	ISM	25.1	83.9	0	3002	8	1	2	2-5	5	2031	2034	5	5	1	4	2	1
188-189	102	5	45079	ISM	25.1	83.9	0	3002	8	1	2	2-5	6	2031	2034	5	5	0	5	2	1
188-189	102	5	45079	ISM	25.1	83.9	0	3002	8	1	2	2-5	7	2031	2034	5	5	0	5	2	1
188-189	102	5	45079	ISM	25.1	83.9	0	3002	8	1	2	2-5	8	2031	2034	5	5	1	4	2	1
188-189	102	5	45079	ISM	25.1	83.9	0	3003	5	1	2	2-5	5	2032	2035	5	5	0	5	2	1
188-189	102	5	45079	ISM	25.1	83.9	0	3003	5	1	2	2-5	6	2032	2035	5	5	1	4	2	1
188-189	102	5	45079	ISM	25.1	83.9	0	3003	5	1	2	2-5	7	2032	2035	5	5	0	5	2	1
188-189	102	5	45079	ISM	25.1	83.9	0	3003	5	1	2	2-5	8	2032	2035	5	5	0	5	2	1
188-189	102	5	45079	ISM	25.1	83.9	0	3004	3	1	2	2-5	5	2032	2035	5	5	0	5	2	1
188-189	102	5	45079	ISM	25.1	83.9	0	3004	3	1	2	2-5	6	2032	2035	5	5	0	5	2	1
188-189	102	5	45079	ISM	25.1	83.9	0	3004	3	1	2	2-5	7	2033	2036	5	5	0	5	2	1
188-189	102	5	45079	ISM	25.1	83.9	0	3004	3	1	2	2-5	8	2033	2036	5	5	1	4	2	1
188-189	102	5	45079	ISM	25.1	83.9	0	3001	4	2	2	2-5	5	2033	2036	5	5	3	2	2	1
188-189	102	5	45079	ISM	25.1	83.9	0	3001	4	2	2	2-5	6	2033	2036	5	5	3	2	2	1
188-189	102	5	45079	ISM	25.1	83.9	0	3001	4	2	2	2-5	7	2033	2036	5	5	2	3	2	1
188-189	102	5	45079	ISM	25.1	83.9	0	3001	4	2	2	2-5	8	2033	2036	5	5	1	4	2	1
188-189	102	5	45079	ISM	25.1	83.9	0	3002	2	2	2	2-5	5	2034	2037	5	5	3	2	2	1
188-189	102	5	45079	ISM	25.1	83.9	0	3002	2	2	2	2-5	6	2034	2037	5	5	5	0	2	1
188-189	102	5	45079	ISM	25.1	83.9	0	3002	2	2	2	2-5	7	2034	2037	5	5	2	3	2	1
188-189	102	5	45079	ISM	25.1	83.9	0	3002	2	2	2	2-5	8	2034	2037	5	5	5	0	2	1
188-189	102	5	45079	ISM	25.1	83.9	0	3003	8	2	2	2-5	5	2034	2037	5	5	0	5	2	1
188-189	102	5	45079	ISM	25.1	83.9	0	3003	8	2	2	2-5	6	2034	2037	5	5	4	1	2	1
188-189	102	5	45079	ISM	25.1	83.9	0	3003	8	2	2	2-5	7	2035	2038	5	5	5	0	2	1
188-189	102	5	45079	ISM	25.1	83.9	0	3003	8	2	2	2-5	8	2035	2038	5	5	2	3	2	1
188-189	102	5	45079	ISM	25.1	83.9	0	3004	6	2	2	2-5	5	2035	2038	5	5	2	3	2	1
188-189	102	5	45079	ISM	25.1	83.9	0	3004	6	2	2	2-5	6	2035	2038	5	5	5	0	2	1
188-189	102	5	45079	ISM	25.1	83.9	0	3004	6	2	2	2-5	7	2035	2038	5	5	4	1	2	1
188-189	102	5	45079	ISM	25.1	83.9	0	3004	6	2	2	2-5	8	2035	2038	5	5	0	5	2	1
190	102	5	45079	ISM	25.1	83.9	0	500	0	0	2	2-5	9	2054	2057	5	0	5	0	2	1
190	102	5	45079	ISM	25.1	83.9	0	500	0	0	2	2-5	10	2054	2057	5	0	5	0	2	1
190	102	5	45079	ISM	25.1	83.9	0	3001	9	1	2	2-5	9	2054	2057	5	5	0	5	2	1
190	102	5	45079	ISM	25.1	83.9	0	3001	9	1	2	2-5	10	2054	2057	5	5	0	5	2	1
190	102	5	45079	ISM	25.1	83.9	0	3002	8	1	2	2-5	9	2054	2057	5	5	0	5	2	1
190	102	5	45079	ISM	25.1	83.9	0	3002	8	1	2	2-5	10	2054	2057	5	5	0	5	2	1
190	102	5	45079	ISM	25.1	83.9	0	3003	5	1	2	2-5	9	2055	2058	5	5	1	4	2	1
190	102	5	45079	ISM	25.1	83.9	0	3003	5	1	2	2-5	10	2055	2058	5	5	0	5	2	1
190	102	5	45079	ISM	25.1	83.9	0	3004	3	1	2	2-5	9	2055	2058	5	5	0	5	2	1
190	102	5	45079	ISM	25.1	83.9	0	3004	3	1	2	2-5	10	2055	2058	5	5	0	5	2	1
190	102	5	45079	ISM	25.1	83.9	0	3001	4	2	2	2-5	9	2055	2058	5	5	4	1	2	1
190	102	5	45079	ISM	25.1	83.9	0	3001	4	2	2	2-5	10	2055	2058	5	5	0	5	2	1
190	102	5	45079	ISM	25.1	83.9	0	3002	2	2	2	2-5	9	2056	2059	5	5	1	4	2	1
190	102	5	45079	ISM	25.1	83.9	0	3002	2	2	2	2-5	10	2056	2059	5	5	1	4	2	1
190	102	5	45079	ISM	25.1	83.9	0	3003	8	2	2	2-5	9	2056	2059	5	5	0	5	2	1
190	102	5	45079	ISM	25.1	83.9	0	3003	8	2	2	2-5	10	2056	2059	5	5	3	2	2	1
190	102	5	45079	ISM	25.1	83.9	0	3004	6	2	2	2-5	9	2056	2059	5	5	1	4	2	1
190	102	5	45079	ISM	25.1	83.9	0	3004	6	2	2	2-5	10	2056	2059	5	5	0	5	2	1
196-197	102	7	45081	ISM	26.7	74.7	0	500	0	0	2	2-5	1	1910	1913	5	0	5	0	2	1
196-197	102	7	45081	ISM	26.7	74.7	0	500	0	0	2	2-5	2	1910	1913	5	0	5	0	2	1
196-197	102	7	45081	ISM	26.7	74.7	0	500	0	0	2	2-5	3	1910	1913	5	0	5	0	2	1
196-197	102	7	45081	ISM	26.7	74.7	0	500	0	0	2	2-5	4	1910	1913	5	0	5	0	2	1
196-197	102	7	45081	ISM	26.7	74.7	0	3001	9	1	2	2-5	1	1910	1913	5	5	2	3	2	1
196-197	102	7	45081	ISM	26.7	74.7	0	3001	9	1	2	2-5	2	1910	1913	5	5	1	4	2	1
196-197	102	7	45081	ISM	26.7	74.7	0	3001	9	1	2	2-5	3	1911	1914	5	5	1	4	2	1
196-197	102	7	45081	ISM	26.7	74.7	0	3001	9	1	2	2-5	4	1911	1914	5	5	2	3	2	1
196-197	102	7	45081	ISM	26.7	74.7	0	3002	8	1	2	2-5	1	1911	1914	5	5	0	5	2	1
196-197	102	7	45081	ISM	26.7	74.7	0	3002	8	1	2	2-5	2	1911	1914	5	5	0	5	2	1
196-197	102	7	45081	ISM	26.7	74.7	0	3002	8	1	2	2-5	3	1911	1914	5	5	1	4	2	1
196-197	102	7	45081	ISM	26.7	74.7	0	3002	8	1	2	2-5	4	1911	1914	5	5	0	5	2	1
196-197	102	7	45081	ISM	26.7	74.7	0	3003	5	1	2	2-5	1	1912	1915	5	5	0	5	2	1
196-197	102	7	45081	ISM	26.7	74.7	0	3003	5	1	2	2-5	2	1912	1915	5	5	0	5	2	1
196-197	102	7	45081	ISM	26.7	74.7	0	3003	5	1	2	2-5	3	1912	1915	5	5	0	5	2	1
196-197	102	7	45081	ISM	26.7	74.7	0	3003	5	1	2	2-5	4	1912	1915	5	5	0	5	2	1
196-197	102	7	45081	ISM	26.7	74.7	0	3004	3	1	2	2-5	1	1912	1915	5	5	0	5	2	1
196-197	102	7	45081	ISM	26.7	74.7	0	3004	3	1	2	2-5	2	1912	1915	5	5	0	5	2	1
196-197	102	7	45081	ISM	26.7	74.7	0	3004	3	1	2	2-5	3	1913	1916	5	5	0	5	2	1
196-197	102	7	45081	ISM	26.7	74.7	0	3004	3	1	2	2-5	4	1913	1916	5	5	0	5	2	1
196-197	102	7	45081	ISM	26.7	74.7	0	3001	4	2	2	2-5	1	1913	1916	5	5	2	3	2	1
196-197	102	7	45081	ISM	26.7	74.7	0	3001	4	2	2	2-5	2	1913	1916	5	5	3	2	2	1
196-197	102	7	45081	ISM	26.7	74.7	0	3001	4	2	2	2-5	3	1913	1916	5	5	3	2	2	1
196-197	102	7	45081	ISM	26.7	74.7	0	3001	4	2	2	2-5	4	1913	1916	5	5	3	2	2	1
196-197	102	7	45081	ISM	26.7	74.7	0	3002	2	2	2	2-5	1	1914	1917	5	5	1	4	2	1
196-197	102	7	45081	ISM	26.7	74.7	0	3002	2	2	2	2-5	2	1914	1917	5	5	3	2	2	1
196-197	102	7	45081	ISM	26.7	74.7	0	3002	2	2	2	2-5	3	1914	1917	5	5	2	3	2	1
196-197	102	7	45081	ISM	26.7	74.7	0	3002	2	2	2	2-5	4	1914	1917	5	5	3	2	2	1
196-197	102	7	45081	ISM	26.7	74.7	0	3003	8	2	2	2-5	1	1914	1917	5	5	3	2	2	1
196-197	102	7	45081	ISM	26.7	74.7	0	3003	8	2	2	2-5	2	1914	1917	5	5	1	4	2	1
196-197	102	7	45081	ISM	26.7	74.7	0	3003	8	2	2	2-5	3	1915	1918	5	5	1	4	2	1
196-197	102	7	45081	ISM	26.7	74.7	0	3003	8	2	2	2-5	4	1915	1918	5	5	1	4	2	1
196-197	102	7	45081	ISM	26.7	74.7	0	3004	6	2	2	2-5	1	1915	1918	5	5	1	4	2	1
196-197	102	7	45081	ISM	26.7	74.7	0	3004	6	2	2	2-5	2	1915	1918	5	5	1	4	2	1
196-197	102	7	45081	ISM	26.7	74.7	0	3004	6	2	2	2-5	3	1915	1918	5	5	2	3	2	1
196-197	102	7	45081	ISM	26.7	74.7	0	3004	6	2	2	2-5	4	1915	1918	5	5	1	4	2	1
198-199	102	7	45081	ISM	26.7	74.7	0	500	0	0	2	2-5	5	1926	1929	5	0	5	0	2	1
198-199	102	7	45081	ISM	26.7	74.7	0	500	0	0	2	2-5	6	1926	1929	5	0	5	0	2	1
198-199	102	7	45081	ISM	26.7	74.7	0	500	0	0	2	2-5	7	1926	1929	5	0	5	0	2	1
198-199	102	7	45081	ISM	26.7	74.7	0	500	0	0	2	2-5	8	1926	1929	5	0	5	0	2	1
198-199	102	7	45081	ISM	26.7	74.7	0	3001	9	1	2	2-5	5	1926	1929	5	5	5	0	2	1
198-199	102	7	45081	ISM	26.7	74.7	0	3001	9	1	2	2-5	6	1926	1929	5	5	0	5	2	1
198-199	102	7	45081	ISM	26.7	74.7	0	3001	9	1	2	2-5	7	1927	1930	5	5	0	5	2	1
198-199	102	7	45081	ISM	26.7	74.7	0	3001	9	1	2	2-5	8	1927	1930	5	5	0	5	2	1
198-199	102	7	45081	ISM	26.7	74.7	0	3002	8	1	2	2-5	5	1927	1930	5	5	0	5	2	1
198-199	102	7	45081	ISM	26.7	74.7	0	3002	8	1	2	2-5	6	1927	1930	5	5	0	5	2	1
198-199	102	7	45081	ISM	26.7	74.7	0	3002	8	1	2	2-5	7	1927	1930	5	5	0	5	2	1
198-199	102	7	45081	ISM	26.7	74.7	0	3002	8	1	2	2-5	8	1927	1930	5	5	0	5	2	1
198-199	102	7	45081	ISM	26.7	74.7	0	3003	5	1	2	2-5	5	1927	1930	5	5	0	5	2	1
198-199	102	7	45081	ISM	26.7	74.7	0	3003	5	1	2	2-5	6	1928	1931	5	5	0	5	2	1
198-199	102	7	45081	ISM	26.7	74.7	0	3003	5	1	2	2-5	7	1928	1931	5	5	0	5	2	1
198-199	102	7	45081	ISM	26.7	74.7	0	3003	5	1	2	2-5	8	1928	1931	5	5	0	5	2	1
198-199	102	7	45081	ISM	26.7	74.7	0	3004	3	1	2	2-5	5	1928	1931	5	5	0	5	2	1
198-199	102	7	45081	ISM	26.7	74.7	0	3004	3	1	2	2-5	6	1928	1931	5	5	0	5	2	1
198-199	102	7	45081	ISM	26.7	74.7	0	3004	3	1	2	2-5	7	1928	1931	5	5	0	5	2	1
198-199	102	7	45081	ISM	26.7	74.7	0	3004	3	1	2	2-5	8	1930	1933	5	5	0	5	2	1
198-199	102	7	45081	ISM	26.7	74.7	0	3001	4	2	2	2-5	5	1930	1933	5	5	4	1	2	1
198-199	102	7	45081	ISM	26.7	74.7	0	3001	4	2	2	2-5	6	1930	1933	5	5	3	2	2	1
198-199	102	7	45081	ISM	26.7	74.7	0	3001	4	2	2	2-5	7	1930	1933	5	5	3	2	2	1
198-199	102	7	45081	ISM	26.7	74.7	0	3001	4	2	2	2-5	8	1930	1933	5	5	5	0	2	1
198-199	102	7	45081	ISM	26.7	74.7	0	3002	2	2	2	2-5	5	1930	1933	5	5	4	1	2	1
198-199	102	7	45081	ISM	26.7	74.7	0	3002	2	2	2	2-5	6	1931	1934	5	5	0	5	2	1
198-199	102	7	45081	ISM	26.7	74.7	0	3002	2	2	2	2-5	7	1931	1934	5	5	2	3	2	1
198-199	102	7	45081	ISM	26.7	74.7	0	3002	2	2	2	2-5	8	1931	1934	5	5	1	4	2	1
198-199	102	7	45081	ISM	26.7	74.7	0	3003	8	2	2	2-5	5	1931	1934	5	5	0	5	2	1
198-199	102	7	45081	ISM	26.7	74.7	0	3003	8	2	2	2-5	6	1931	1934	5	5	2	3	2	1
198-199	102	7	45081	ISM	26.7	74.7	0	3003	8	2	2	2-5	7	1931	1934	5	5	3	2	2	1
198-199	102	7	45081	ISM	26.7	74.7	0	3003	8	2	2	2-5	8	1932	1935	5	5	1	4	2	1
198-199	102	7	45081	ISM	26.7	74.7	0	3004	6	2	2	2-5	5	1932	1935	5	5	1	4	2	1
198-199	102	7	45081	ISM	26.7	74.7	0	3004	6	2	2	2-5	6	1932	1935	5	5	1	4	2	1
198-199	102	7	45081	ISM	26.7	74.7	0	3004	6	2	2	2-5	7	1932	1935	5	5	0	5	2	1
198-199	102	7	45081	ISM	26.7	74.7	0	3004	6	2	2	2-5	8	1932	1935	5	5	0	5	2	1
200	102	7	45081	ISM	26.7	74.8	0	500	0	0	2	2-5	9	1936	1939	5	0	5	0	2	1
200	102	7	45081	ISM	26.7	74.8	0	500	0	0	2	2-5	10	1936	1939	5	0	5	0	2	1
200	102	7	45081	ISM	26.7	74.8	0	3001	9	1	2	2-5	9	1936	1939	5	5	0	5	2	1
200	102	7	45081	ISM	26.7	74.8	0	3001	9	1	2	2-5	10	1936	1939	5	5	0	5	2	1
200	102	7	45081	ISM	26.7	74.8	0	3002	8	1	2	2-5	9	1936	1939	5	5	0	5	2	1
200	102	7	45081	ISM	26.7	74.8	0	3002	8	1	2	2-5	10	1936	1939	5	5	0	5	2	1
200	102	7	45081	ISM	26.7	74.8	0	3003	5	1	2	2-5	9	1937	1940	5	5	0	5	2	1
200	102	7	45081	ISM	26.7	74.8	0	3003	5	1	2	2-5	10	1937	1940	5	5	0	5	2	1
200	102	7	45081	ISM	26.7	74.8	0	3004	3	1	2	2-5	9	1937	1940	5	5	0	5	2	1
200	102	7	45081	ISM	26.7	74.8	0	3004	3	1	2	2-5	10	1937	1940	5	5	0	5	2	1
200	102	7	45081	ISM	26.7	74.8	0	3001	4	2	2	2-5	9	1937	1940	5	5	4	1	2	1
200	102	7	45081	ISM	26.7	74.8	0	3001	4	2	2	2-5	10	1937	1940	5	5	2	3	2	1
200	102	7	45081	ISM	26.7	74.8	0	3002	2	2	2	2-5	9	1938	1941	5	5	2	3	2	1
200	102	7	45081	ISM	26.7	74.8	0	3002	2	2	2	2-5	10	1938	1941	5	5	2	3	2	1
200	102	7	45081	ISM	26.7	74.8	0	3003	8	2	2	2-5	9	1938	1941	5	5	2	3	2	1
200	102	7	45081	ISM	26.7	74.8	0	3003	8	2	2	2-5	10	1938	1941	5	5	2	3	2	1
200	102	7	45081	ISM	26.7	74.8	0	3004	6	2	2	2-5	9	1938	1941	5	5	1	4	2	1
200	102	7	45081	ISM	26.7	74.8	0	3004	6	2	2	2-5	10	1938	1941	5	5	1	4	2	1

## Sheet: Dictionary
Dictionary
Name	Description
Serial No.	Identifier for the physical data sheet on which the data was collected
Study code	identifier for the project
day	Day number of the test
date	Date of test
Performed by	Initials of person performing the test
temperature	temperature in degrees C
humidity	Relative humidity
LLIN code	Identifier for the net being used
Condition	has the net been washed? Yes = w(2), no = u(1) control = 0
mosquitospecies	mosquito species code
age	mosquito age in days
replic	Test is replicated 4 times on each net code
start	Time that the test starts
end	Time the test ends
mosquitoes exposed	count of mosquitos in each trap
KD60	Knock down after 60 minutes
aliveat24 hours	number of mosquitos alive at 24 hours
deadat24 hours	number of mosquitos dead at 24 hours
LLIN code
1001-1004 (Side 1)=Product A
1001-1004(Side 2)= Product B
3001-3004(Side 0)= Product C
500= control(Untreated)
mosquito species
2= An.arabiensis
