# Supplementary material for: Complete series method (CSM): a convenient method to reduce daily heterogeneity when evaluating the regeneration time (RT) of insecticide-treated nets (ITNs)
Source: Parasit Vectors. 2024 May 22;17:235. doi: 10.1186/s13071-024-06323-4 (PMC11110420; doi:10.1186/s13071-024-06323-4)
Supplement: Supplementary file 6 — Supplementary Material 6. Dataset S2. WHO longitudinal method second round. [file 13071_2024_6323_MOESM6_ESM.xlsx]

## Sheet: Sheet1
serial No.	Study code	Day	date	peformedby	Time Point	temperature	humidity	Side	LLIN code	Net Peice no	condition	mosquito species	age	replic	start	end	mosquitoes exposed	KD 60	aliveat24 hours	deadat24 hours
6	102	1	2023-02-10	ISM	24	29.9	65.9	0	500	0	0	2	2-5	1	1809	1812	5	0	5	0
6	102	1	2023-02-10	ISM	24	29.9	65.9	0	500	0	0	2	2-5	2	1809	1812	5	0	5	0
6	102	1	2023-02-10	ISM	24	29.9	65.9	0	500	0	0	2	2-5	3	1809	1812	5	0	5	0
6	102	1	2023-02-10	ISM	24	29.9	65.9	0	500	0	0	2	2-5	4	1809	1812	5	0	5	0
6	102	1	2023-02-10	ISM	24	29.9	65.9	1	1001	3	1	2	2-5	1	1809	1812	5	5	0	5
6	102	1	2023-02-10	ISM	24	29.9	65.9	1	1001	3	1	2	2-5	2	1809	1812	5	5	2	3
6	102	1	2023-02-10	ISM	24	29.9	65.9	1	1001	3	1	2	2-5	3	1810	1813	5	5	0	5
6	102	1	2023-02-10	ISM	24	29.9	65.9	1	1001	3	1	2	2-5	4	1810	1813	5	5	2	3
6	102	1	2023-02-10	ISM	24	29.9	65.9	1	1002	8	1	2	2-5	1	1810	1813	5	5	0	5
6	102	1	2023-02-10	ISM	24	29.9	65.9	1	1002	8	1	2	2-5	2	1810	1813	5	5	0	5
6	102	1	2023-02-10	ISM	24	29.9	65.9	1	1002	8	1	2	2-5	3	1810	1813	5	5	0	5
6	102	1	2023-02-10	ISM	24	29.9	65.9	1	1002	8	1	2	2-5	4	1810	1813	5	5	0	5
6	102	1	2023-02-10	ISM	24	29.9	65.9	1	1003	9	1	2	2-5	1	1811	1814	5	5	1	4
6	102	1	2023-02-10	ISM	24	29.9	65.9	1	1003	9	1	2	2-5	2	1811	1814	5	5	0	5
6	102	1	2023-02-10	ISM	24	29.9	65.9	1	1003	9	1	2	2-5	3	1811	1814	5	5	3	2
6	102	1	2023-02-10	ISM	24	29.9	65.9	1	1003	9	1	2	2-5	4	1811	1814	5	5	3	2
6	102	1	2023-02-10	ISM	24	29.9	65.9	1	1004	8	1	2	2-5	1	1811	1814	5	5	3	2
6	102	1	2023-02-10	ISM	24	29.9	65.9	1	1004	8	1	2	2-5	2	1811	1814	5	5	1	4
6	102	1	2023-02-10	ISM	24	29.9	65.9	1	1004	8	1	2	2-5	3	1812	1815	5	5	0	5
6	102	1	2023-02-10	ISM	24	29.9	65.9	1	1004	8	1	2	2-5	4	1812	1815	5	5	2	3
6	102	1	2023-02-10	ISM	24	29.9	65.9	1	1001	1	2	2	2-5	1	1812	1815	5	5	5	0
6	102	1	2023-02-10	ISM	24	29.9	65.9	1	1001	1	2	2	2-5	2	1812	1815	5	5	5	0
6	102	1	2023-02-10	ISM	24	29.9	65.9	1	1001	1	2	2	2-5	3	1812	1815	5	5	3	2
6	102	1	2023-02-10	ISM	24	29.9	65.9	1	1001	1	2	2	2-5	4	1812	1815	5	5	1	4
7	102	1	2023-02-10	ISM	24	29.7	68.3	1	1002	2	2	2	2-5	1	1813	1816	5	0	5	0
7	102	1	2023-02-10	ISM	24	29.7	68.3	1	1002	2	2	2	2-5	2	1813	1816	5	0	5	0
7	102	1	2023-02-10	ISM	24	29.7	68.3	1	1002	2	2	2	2-5	3	1813	1816	5	5	4	1
7	102	1	2023-02-10	ISM	24	29.7	68.3	1	1002	2	2	2	2-5	4	1813	1816	5	5	4	1
7	102	1	2023-02-10	ISM	24	29.7	68.3	1	1003	4	2	2	2-5	1	1813	1816	5	5	3	2
7	102	1	2023-02-10	ISM	24	29.7	68.3	1	1003	4	2	2	2-5	2	1813	1816	5	5	1	4
7	102	1	2023-02-10	ISM	24	29.7	68.3	1	1003	4	2	2	2-5	3	1814	1817	5	5	2	3
7	102	1	2023-02-10	ISM	24	29.7	68.3	1	1003	4	2	2	2-5	4	1814	1817	5	5	3	2
7	102	1	2023-02-10	ISM	24	29.7	68.3	1	1004	5	2	2	2-5	1	1814	1817	5	5	3	2
7	102	1	2023-02-10	ISM	24	29.7	68.3	1	1004	5	2	2	2-5	2	1814	1817	5	5	5	0
7	102	1	2023-02-10	ISM	24	29.7	68.3	1	1004	5	2	2	2-5	3	1814	1817	5	5	3	2
7	102	1	2023-02-10	ISM	24	29.7	68.3	1	1004	5	2	2	2-5	4	1814	1817	5	5	5	0
8	102	1	2023-02-10	ISM	24	29.7	68.3	0	500	0	0	2	2-5	5	1819	1822	5	0	5	0
8	102	1	2023-02-10	ISM	24	29.7	68.3	0	500	0	0	2	2-5	6	1819	1822	5	0	5	0
8	102	1	2023-02-10	ISM	24	29.7	68.3	0	500	0	0	2	2-5	7	1819	1822	5	0	5	0
8	102	1	2023-02-10	ISM	24	29.7	68.3	0	500	0	0	2	2-5	8	1819	1822	5	0	5	0
8	102	1	2023-02-10	ISM	24	29.7	68.3	1	1001	3	1	2	2-5	5	1819	1822	5	5	2	3
8	102	1	2023-02-10	ISM	24	29.7	68.3	1	1001	3	1	2	2-5	6	1819	1822	5	5	3	2
8	102	1	2023-02-10	ISM	24	29.7	68.3	1	1001	3	1	2	2-5	7	1820	1823	5	5	3	2
8	102	1	2023-02-10	ISM	24	29.7	68.3	1	1001	3	1	2	2-5	8	1820	1823	5	5	1	4
8	102	1	2023-02-10	ISM	24	29.7	68.3	1	1002	8	1	2	2-5	5	1820	1823	5	5	1	4
8	102	1	2023-02-10	ISM	24	29.7	68.3	1	1002	8	1	2	2-5	6	1820	1823	5	5	2	3
8	102	1	2023-02-10	ISM	24	29.7	68.3	1	1002	8	1	2	2-5	7	1820	1823	5	5	0	5
8	102	1	2023-02-10	ISM	24	29.7	68.3	1	1002	8	1	2	2-5	8	1820	1823	5	5	1	4
8	102	1	2023-02-10	ISM	24	29.7	68.3	1	1003	9	1	2	2-5	5	1821	1824	5	5	2	3
8	102	1	2023-02-10	ISM	24	29.7	68.3	1	1003	9	1	2	2-5	6	1821	1824	5	5	1	4
8	102	1	2023-02-10	ISM	24	29.7	68.3	1	1003	9	1	2	2-5	7	1821	1824	5	5	2	3
8	102	1	2023-02-10	ISM	24	29.7	68.3	1	1003	9	1	2	2-5	8	1821	1824	5	5	1	4
8	102	1	2023-02-10	ISM	24	29.7	68.3	1	1004	8	1	2	2-5	5	1821	1824	5	5	2	3
8	102	1	2023-02-10	ISM	24	29.7	68.3	1	1004	8	1	2	2-5	6	1821	1824	5	5	1	4
8	102	1	2023-02-10	ISM	24	29.7	68.3	1	1004	8	1	2	2-5	7	1822	1825	5	5	0	5
8	102	1	2023-02-10	ISM	24	29.7	68.3	1	1004	8	1	2	2-5	8	1822	1825	5	5	1	4
8	102	1	2023-02-10	ISM	24	29.7	68.3	1	1001	1	2	2	2-5	5	1822	1825	5	5	4	1
8	102	1	2023-02-10	ISM	24	29.7	68.3	1	1001	1	2	2	2-5	6	1822	1825	5	5	5	0
8	102	1	2023-02-10	ISM	24	29.7	68.3	1	1001	1	2	2	2-5	7	1822	1825	5	5	3	2
8	102	1	2023-02-10	ISM	24	29.7	68.3	1	1001	1	2	2	2-5	8	1822	1825	5	5	4	1
9	102	1	2023-02-10	ISM	24	29.7	68.3	1	1002	2	2	2	2-5	5	1823	1826	5	5	4	1
9	102	1	2023-02-10	ISM	24	29.7	68.3	1	1002	2	2	2	2-5	6	1823	1826	5	5	5	0
9	102	1	2023-02-10	ISM	24	29.7	68.3	1	1002	2	2	2	2-5	7	1823	1826	5	5	4	1
9	102	1	2023-02-10	ISM	24	29.7	68.3	1	1002	2	2	2	2-5	8	1823	1826	5	5	5	0
9	102	1	2023-02-10	ISM	24	29.7	68.3	1	1003	4	2	2	2-5	5	1823	1826	5	5	4	1
9	102	1	2023-02-10	ISM	24	29.7	68.3	1	1003	4	2	2	2-5	6	1823	1826	5	5	4	1
9	102	1	2023-02-10	ISM	24	29.7	68.3	1	1003	4	2	2	2-5	7	1824	1827	5	5	1	4
9	102	1	2023-02-10	ISM	24	29.7	68.3	1	1003	4	2	2	2-5	8	1824	1827	5	5	4	1
9	102	1	2023-02-10	ISM	24	29.7	68.3	1	1004	5	2	2	2-5	5	1824	1827	5	5	4	1
9	102	1	2023-02-10	ISM	24	29.7	68.3	1	1004	5	2	2	2-5	6	1824	1827	5	5	5	0
9	102	1	2023-02-10	ISM	24	29.7	68.3	1	1004	5	2	2	2-5	7	1824	1827	5	5	5	0
9	102	1	2023-02-10	ISM	24	29.7	68.3	1	1004	5	2	2	2-5	8	1824	1827	5	5	4	1
10	102	1	2023-02-10	ISM	24	29.7	70	0	500	0	0	2	2-5	9	1828	1831	5	0	5	0
10	102	1	2023-02-10	ISM	24	29.7	70	0	500	0	0	2	2-5	10	1828	1831	5	0	5	0
10	102	1	2023-02-10	ISM	24	29.7	70	1	1001	3	1	2	2-5	9	1828	1831	5	5	3	2
10	102	1	2023-02-10	ISM	24	29.7	70	1	1001	3	1	2	2-5	10	1828	1831	5	5	1	4
10	102	1	2023-02-10	ISM	24	29.7	70	1	1002	8	1	2	2-5	9	1828	1831	5	5	0	5
10	102	1	2023-02-10	ISM	24	29.7	70	1	1002	8	1	2	2-5	10	1828	1831	5	5	0	5
10	102	1	2023-02-10	ISM	24	29.7	70	1	1003	9	1	2	2-5	9	1829	1832	5	5	1	4
10	102	1	2023-02-10	ISM	24	29.7	70	1	1003	9	1	2	2-5	10	1829	1832	5	5	1	4
10	102	1	2023-02-10	ISM	24	29.7	70	1	1004	8	1	2	2-5	9	1829	1832	5	5	1	4
10	102	1	2023-02-10	ISM	24	29.7	70	1	1004	8	1	2	2-5	10	1829	1832	5	5	3	2
10	102	1	2023-02-10	ISM	24	29.7	70	1	1001	1	2	2	2-5	9	1829	1832	5	5	5	0
10	102	1	2023-02-10	ISM	24	29.7	70	1	1001	1	2	2	2-5	10	1829	1832	5	5	5	0
10	102	1	2023-02-10	ISM	24	29.7	70	1	1002	2	2	2	2-5	9	1830	1833	5	5	2	3
10	102	1	2023-02-10	ISM	24	29.7	70	1	1002	2	2	2	2-5	10	1830	1833	5	5	5	0
10	102	1	2023-02-10	ISM	24	29.7	70	1	1003	4	2	2	2-5	9	1830	1833	5	5	2	3
10	102	1	2023-02-10	ISM	24	29.7	70	1	1003	4	2	2	2-5	10	1830	1833	5	5	4	1
10	102	1	2023-02-10	ISM	24	29.7	70	1	1004	5	2	2	2-5	9	1830	1833	5	5	5	0
10	102	1	2023-02-10	ISM	24	29.7	70	1	1004	5	2	2	2-5	10	1830	1833	5	5	3	2
16	102	1	2023-02-10	ISM	24	29.4	78.6	0	500	0	0	2	2-5	1	1923	1926	5	0	5	0
16	102	1	2023-02-10	ISM	24	29.4	78.6	0	500	0	0	2	2-5	2	1923	1926	5	0	5	0
16	102	1	2023-02-10	ISM	24	29.4	78.6	0	500	0	0	2	2-5	3	1923	1926	5	0	5	0
16	102	1	2023-02-10	ISM	24	29.4	78.6	0	500	0	0	2	2-5	4	1923	1926	5	0	5	0
16	102	1	2023-02-10	ISM	24	29.4	78.6	2	1001	3	1	2	2-5	1	1923	1926	5	5	1	4
16	102	1	2023-02-10	ISM	24	29.4	78.6	2	1001	3	1	2	2-5	2	1923	1926	5	5	1	4
16	102	1	2023-02-10	ISM	24	29.4	78.6	2	1001	3	1	2	2-5	3	1924	1927	5	5	0	5
16	102	1	2023-02-10	ISM	24	29.4	78.6	2	1001	3	1	2	2-5	4	1924	1927	5	5	1	4
16	102	1	2023-02-10	ISM	24	29.4	78.6	2	1002	8	1	2	2-5	1	1924	1927	5	5	2	3
16	102	1	2023-02-10	ISM	24	29.4	78.6	2	1002	8	1	2	2-5	2	1924	1927	5	5	1	4
16	102	1	2023-02-10	ISM	24	29.4	78.6	2	1002	8	1	2	2-5	3	1924	1927	5	5	0	5
16	102	1	2023-02-10	ISM	24	29.4	78.6	2	1002	8	1	2	2-5	4	1924	1927	5	5	0	5
16	102	1	2023-02-10	ISM	24	29.4	78.6	2	1003	9	1	2	2-5	1	1925	1928	5	5	0	5
16	102	1	2023-02-10	ISM	24	29.4	78.6	2	1003	9	1	2	2-5	2	1925	1928	5	5	0	5
16	102	1	2023-02-10	ISM	24	29.4	78.6	2	1003	9	1	2	2-5	3	1925	1928	5	5	0	5
16	102	1	2023-02-10	ISM	24	29.4	78.6	2	1003	9	1	2	2-5	4	1925	1928	5	5	1	4
16	102	1	2023-02-10	ISM	24	29.4	78.6	2	1004	8	1	2	2-5	1	1925	1928	5	5	0	5
16	102	1	2023-02-10	ISM	24	29.4	78.6	2	1004	8	1	2	2-5	2	1925	1928	5	5	1	4
16	102	1	2023-02-10	ISM	24	29.4	78.6	2	1004	8	1	2	2-5	3	1926	1929	5	5	1	4
16	102	1	2023-02-10	ISM	24	29.4	78.6	2	1004	8	1	2	2-5	4	1926	1929	5	5	0	5
16	102	1	2023-02-10	ISM	24	29.4	78.6	2	1001	1	2	2	2-5	1	1926	1929	5	5	5	0
16	102	1	2023-02-10	ISM	24	29.4	78.6	2	1001	1	2	2	2-5	2	1926	1929	5	5	2	3
16	102	1	2023-02-10	ISM	24	29.4	78.6	2	1001	1	2	2	2-5	3	1926	1929	5	5	3	2
16	102	1	2023-02-10	ISM	24	29.4	78.6	2	1001	1	2	2	2-5	4	1926	1929	5	5	3	2
17	102	1	2023-02-10	ISM	24	29.4	80.3	2	1002	2	2	2	2-5	1	1927	1930	5	5	3	2
17	102	1	2023-02-10	ISM	24	29.4	80.3	2	1002	2	2	2	2-5	2	1927	1930	5	5	5	0
17	102	1	2023-02-10	ISM	24	29.4	80.3	2	1002	2	2	2	2-5	3	1927	1930	5	5	5	0
17	102	1	2023-02-10	ISM	24	29.4	80.3	2	1002	2	2	2	2-5	4	1927	1930	5	5	4	1
17	102	1	2023-02-10	ISM	24	29.4	80.3	2	1003	4	2	2	2-5	1	1927	1930	5	5	0	5
17	102	1	2023-02-10	ISM	24	29.4	80.3	2	1003	4	2	2	2-5	2	1927	1930	5	5	1	4
17	102	1	2023-02-10	ISM	24	29.4	80.3	2	1003	4	2	2	2-5	3	1928	1931	5	5	1	4
17	102	1	2023-02-10	ISM	24	29.4	80.3	2	1003	4	2	2	2-5	4	1928	1931	5	5	3	2
17	102	1	2023-02-10	ISM	24	29.4	80.3	2	1004	5	2	2	2-5	1	1928	1931	5	5	2	3
17	102	1	2023-02-10	ISM	24	29.4	80.3	2	1004	5	2	2	2-5	2	1928	1931	5	5	1	4
17	102	1	2023-02-10	ISM	24	29.4	80.3	2	1004	5	2	2	2-5	3	1928	1931	5	5	1	4
17	102	1	2023-02-10	ISM	24	29.4	80.3	2	1004	5	2	2	2-5	4	1928	1931	5	5	3	2
18	102	1	2023-02-10	ISM	24	29.4	80.3	0	500	0	0	2	2-5	5	1937	1940	5	0	5	0
18	102	1	2023-02-10	ISM	24	29.4	80.3	0	500	0	0	2	2-5	6	1937	1940	5	0	5	0
18	102	1	2023-02-10	ISM	24	29.4	80.3	0	500	0	0	2	2-5	7	1937	1940	5	0	5	0
18	102	1	2023-02-10	ISM	24	29.4	80.3	0	500	0	0	2	2-5	8	1937	1940	5	0	5	0
18	102	1	2023-02-10	ISM	24	29.4	80.3	2	1001	3	1	2	2-5	5	1937	1940	5	5	3	2
18	102	1	2023-02-10	ISM	24	29.4	80.3	2	1001	3	1	2	2-5	6	1937	1940	5	5	2	3
18	102	1	2023-02-10	ISM	24	29.4	80.3	2	1001	3	1	2	2-5	7	1938	1941	5	5	1	4
18	102	1	2023-02-10	ISM	24	29.4	80.3	2	1001	3	1	2	2-5	8	1938	1941	5	5	0	5
18	102	1	2023-02-10	ISM	24	29.4	80.3	2	1002	8	1	2	2-5	5	1938	1941	5	5	0	5
18	102	1	2023-02-10	ISM	24	29.4	80.3	2	1002	8	1	2	2-5	6	1938	1941	5	5	0	5
18	102	1	2023-02-10	ISM	24	29.4	80.3	2	1002	8	1	2	2-5	7	1938	1941	5	5	0	5
18	102	1	2023-02-10	ISM	24	29.4	80.3	2	1002	8	1	2	2-5	8	1938	1941	5	5	0	5
18	102	1	2023-02-10	ISM	24	29.4	80.3	2	1003	9	1	2	2-5	5	1939	1942	5	5	0	5
18	102	1	2023-02-10	ISM	24	29.4	80.3	2	1003	9	1	2	2-5	6	1939	1942	5	5	1	4
18	102	1	2023-02-10	ISM	24	29.4	80.3	2	1003	9	1	2	2-5	7	1939	1942	5	5	0	5
18	102	1	2023-02-10	ISM	24	29.4	80.3	2	1003	9	1	2	2-5	8	1939	1942	5	5	0	5
18	102	1	2023-02-10	ISM	24	29.4	80.3	2	1004	8	1	2	2-5	5	1939	1942	5	5	1	4
18	102	1	2023-02-10	ISM	24	29.4	80.3	2	1004	8	1	2	2-5	6	1939	1942	5	5	0	5
18	102	1	2023-02-10	ISM	24	29.4	80.3	2	1004	8	1	2	2-5	7	1940	1943	5	5	0	5
18	102	1	2023-02-10	ISM	24	29.4	80.3	2	1004	8	1	2	2-5	8	1940	1943	5	5	0	5
18	102	1	2023-02-10	ISM	24	29.4	80.3	2	1001	1	2	2	2-5	5	1940	1943	5	5	5	0
18	102	1	2023-02-10	ISM	24	29.4	80.3	2	1001	1	2	2	2-5	6	1940	1943	5	5	4	1
18	102	1	2023-02-10	ISM	24	29.4	80.3	2	1001	1	2	2	2-5	7	1940	1943	5	5	4	1
18	102	1	2023-02-10	ISM	24	29.4	80.3	2	1001	1	2	2	2-5	8	1940	1943	5	5	5	0
19	102	1	2023-02-10	ISM	24	29.4	80.3	2	1002	2	2	2	2-5	5	1941	1944	5	5	2	3
19	102	1	2023-02-10	ISM	24	29.4	80.3	2	1002	2	2	2	2-5	6	1941	1944	5	5	5	0
19	102	1	2023-02-10	ISM	24	29.4	80.3	2	1002	2	2	2	2-5	7	1941	1944	5	5	5	0
19	102	1	2023-02-10	ISM	24	29.4	80.3	2	1002	2	2	2	2-5	8	1941	1944	5	5	5	0
19	102	1	2023-02-10	ISM	24	29.4	80.3	2	1003	4	2	2	2-5	5	1941	1944	5	5	5	0
19	102	1	2023-02-10	ISM	24	29.4	80.3	2	1003	4	2	2	2-5	6	1941	1944	5	5	2	3
19	102	1	2023-02-10	ISM	24	29.4	80.3	2	1003	4	2	2	2-5	7	1942	1945	5	5	4	1
19	102	1	2023-02-10	ISM	24	29.4	80.3	2	1003	4	2	2	2-5	8	1942	1945	5	5	2	3
19	102	1	2023-02-10	ISM	24	29.4	80.3	2	1004	5	2	2	2-5	5	1942	1945	5	5	5	0
19	102	1	2023-02-10	ISM	24	29.4	80.3	2	1004	5	2	2	2-5	6	1942	1945	5	5	3	2
19	102	1	2023-02-10	ISM	24	29.4	80.3	2	1004	5	2	2	2-5	7	1942	1945	5	5	5	0
19	102	1	2023-02-10	ISM	24	29.4	80.3	2	1004	5	2	2	2-5	8	1942	1945	5	5	5	0
20	102	1	2023-02-10	ISM	24	29.4	80.6	0	500	0	0	2	2-5	9	1948	1951	5	0	5	0
20	102	1	2023-02-10	ISM	24	29.4	80.6	0	500	0	0	2	2-5	10	1948	1951	5	0	5	0
20	102	1	2023-02-10	ISM	24	29.4	80.6	2	1001	3	1	2	2-5	9	1948	1951	5	5	0	5
20	102	1	2023-02-10	ISM	24	29.4	80.6	2	1001	3	1	2	2-5	10	1948	1951	5	5	0	5
20	102	1	2023-02-10	ISM	24	29.4	80.6	2	1002	8	1	2	2-5	9	1948	1951	5	5	0	5
20	102	1	2023-02-10	ISM	24	29.4	80.6	2	1002	8	1	2	2-5	10	1948	1951	5	5	0	5
20	102	1	2023-02-10	ISM	24	29.4	80.6	2	1003	9	1	2	2-5	9	1949	1952	5	5	0	5
20	102	1	2023-02-10	ISM	24	29.4	80.6	2	1003	9	1	2	2-5	10	1949	1952	5	5	0	5
20	102	1	2023-02-10	ISM	24	29.4	80.6	2	1004	8	1	2	2-5	9	1949	1952	5	5	0	5
20	102	1	2023-02-10	ISM	24	29.4	80.6	2	1004	8	1	2	2-5	10	1949	1952	5	5	0	5
20	102	1	2023-02-10	ISM	24	29.4	80.6	2	1001	1	2	2	2-5	9	1949	1952	5	5	4	1
20	102	1	2023-02-10	ISM	24	29.4	80.6	2	1001	1	2	2	2-5	10	1949	1952	5	5	4	1
20	102	1	2023-02-10	ISM	24	29.4	80.6	2	1002	2	2	2	2-5	9	1950	1953	5	5	4	1
20	102	1	2023-02-10	ISM	24	29.4	80.6	2	1002	2	2	2	2-5	10	1950	1953	5	5	4	1
20	102	1	2023-02-10	ISM	24	29.4	80.6	2	1003	4	2	2	2-5	9	1950	1953	5	5	2	3
20	102	1	2023-02-10	ISM	24	29.4	80.6	2	1003	4	2	2	2-5	10	1950	1953	5	5	3	2
20	102	1	2023-02-10	ISM	24	29.4	80.6	2	1004	5	2	2	2-5	9	1950	1953	5	5	5	0
20	102	1	2023-02-10	ISM	24	29.4	80.6	2	1004	5	2	2	2-5	10	1950	1953	5	5	5	0
31	102	1	2023-02-10	ISM	24	29.4	78.4	0	500	0	0	2	2-5	1	1930	1933	5	0	5	0
31	102	1	2023-02-10	ISM	24	29.4	78.4	0	500	0	0	2	2-5	2	1930	1933	5	0	5	0
31	102	1	2023-02-10	ISM	24	29.4	78.4	0	500	0	0	2	2-5	3	1930	1933	5	0	5	0
31	102	1	2023-02-10	ISM	24	29.4	78.4	0	500	0	0	2	2-5	4	1930	1933	5	0	5	0
31	102	1	2023-02-10	ISM	24	29.4	78.4	0	3001	9	1	2	2-5	1	1930	1933	5	5	0	5
31	102	1	2023-02-10	ISM	24	29.4	78.4	0	3001	9	1	2	2-5	2	1930	1933	5	5	0	5
31	102	1	2023-02-10	ISM	24	29.4	78.4	0	3001	9	1	2	2-5	3	1931	1934	5	5	0	5
31	102	1	2023-02-10	ISM	24	29.4	78.4	0	3001	9	1	2	2-5	4	1931	1934	5	5	0	5
31	102	1	2023-02-10	ISM	24	29.4	78.4	0	3002	8	1	2	2-5	1	1931	1934	5	5	0	5
31	102	1	2023-02-10	ISM	24	29.4	78.4	0	3002	8	1	2	2-5	2	1931	1934	5	5	0	5
31	102	1	2023-02-10	ISM	24	29.4	78.4	0	3002	8	1	2	2-5	3	1931	1934	5	5	0	5
31	102	1	2023-02-10	ISM	24	29.4	78.4	0	3002	8	1	2	2-5	4	1931	1934	5	5	0	5
31	102	1	2023-02-10	ISM	24	29.4	78.4	0	3003	5	1	2	2-5	1	1932	1935	5	5	0	5
31	102	1	2023-02-10	ISM	24	29.4	78.4	0	3003	5	1	2	2-5	2	1932	1935	5	5	0	5
31	102	1	2023-02-10	ISM	24	29.4	78.4	0	3003	5	1	2	2-5	3	1932	1935	5	5	0	5
31	102	1	2023-02-10	ISM	24	29.4	78.4	0	3003	5	1	2	2-5	4	1932	1935	5	5	0	5
31	102	1	2023-02-10	ISM	24	29.4	78.4	0	3004	3	1	2	2-5	1	1932	1935	5	5	0	5
31	102	1	2023-02-10	ISM	24	29.4	78.4	0	3004	3	1	2	2-5	2	1932	1935	5	5	0	5
31	102	1	2023-02-10	ISM	24	29.4	78.4	0	3004	3	1	2	2-5	3	1933	1936	5	5	0	5
31	102	1	2023-02-10	ISM	24	29.4	78.4	0	3004	3	1	2	2-5	4	1933	1936	5	5	0	5
31	102	1	2023-02-10	ISM	24	29.4	78.4	0	3001	4	2	2	2-5	1	1933	1936	5	5	5	0
31	102	1	2023-02-10	ISM	24	29.4	78.4	0	3001	4	2	2	2-5	2	1933	1936	5	5	5	0
31	102	1	2023-02-10	ISM	24	29.4	78.4	0	3001	4	2	2	2-5	3	1933	1936	5	5	5	0
31	102	1	2023-02-10	ISM	24	29.4	78.4	0	3001	4	2	2	2-5	4	1933	1936	5	5	5	0
32	102	1	2023-02-10	ISM	24	29.4	80.6	0	3002	2	2	2	2-5	1	1934	1937	5	5	5	0
32	102	1	2023-02-10	ISM	24	29.4	80.6	0	3002	2	2	2	2-5	2	1934	1937	5	5	4	1
32	102	1	2023-02-10	ISM	24	29.4	80.6	0	3002	2	2	2	2-5	3	1934	1937	5	5	5	0
32	102	1	2023-02-10	ISM	24	29.4	80.6	0	3002	2	2	2	2-5	4	1934	1937	5	5	4	1
32	102	1	2023-02-10	ISM	24	29.4	80.6	0	3003	8	2	2	2-5	1	1934	1937	5	5	5	0
32	102	1	2023-02-10	ISM	24	29.4	80.6	0	3003	8	2	2	2-5	2	1934	1937	5	5	5	0
32	102	1	2023-02-10	ISM	24	29.4	80.6	0	3003	8	2	2	2-5	3	1935	1938	5	5	5	0
32	102	1	2023-02-10	ISM	24	29.4	80.6	0	3003	8	2	2	2-5	4	1935	1938	5	5	3	2
32	102	1	2023-02-10	ISM	24	29.4	80.6	0	3004	6	2	2	2-5	1	1935	1938	5	5	4	1
32	102	1	2023-02-10	ISM	24	29.4	80.6	0	3004	6	2	2	2-5	2	1935	1938	5	5	5	0
32	102	1	2023-02-10	ISM	24	29.4	80.6	0	3004	6	2	2	2-5	3	1935	1938	5	5	4	1
32	102	1	2023-02-10	ISM	24	29.4	80.6	0	3004	6	2	2	2-5	4	1935	1938	5	5	4	1
33	102	1	2023-02-10	ISM	24	29.4	80.6	0	500	0	0	2	2-5	5	1943	1946	5	0	5	0
33	102	1	2023-02-10	ISM	24	29.4	80.6	0	500	0	0	2	2-5	6	1943	1946	5	0	5	0
33	102	1	2023-02-10	ISM	24	29.4	80.6	0	500	0	0	2	2-5	7	1943	1946	5	0	5	0
33	102	1	2023-02-10	ISM	24	29.4	80.6	0	500	0	0	2	2-5	8	1943	1946	5	0	5	0
33	102	1	2023-02-10	ISM	24	29.4	80.6	0	3001	9	1	2	2-5	5	1943	1946	5	5	0	5
33	102	1	2023-02-10	ISM	24	29.4	80.6	0	3001	9	1	2	2-5	6	1943	1946	5	5	1	4
33	102	1	2023-02-10	ISM	24	29.4	80.6	0	3001	9	1	2	2-5	7	1944	1947	5	5	0	5
33	102	1	2023-02-10	ISM	24	29.4	80.6	0	3001	9	1	2	2-5	8	1944	1947	5	5	0	5
33	102	1	2023-02-10	ISM	24	29.4	80.6	0	3002	8	1	2	2-5	5	1944	1947	5	5	0	5
33	102	1	2023-02-10	ISM	24	29.4	80.6	0	3002	8	1	2	2-5	6	1944	1947	5	5	0	5
33	102	1	2023-02-10	ISM	24	29.4	80.6	0	3002	8	1	2	2-5	7	1944	1947	5	5	0	5
33	102	1	2023-02-10	ISM	24	29.4	80.6	0	3002	8	1	2	2-5	8	1944	1947	5	5	1	4
33	102	1	2023-02-10	ISM	24	29.4	80.6	0	3003	5	1	2	2-5	5	1945	1948	5	5	0	5
33	102	1	2023-02-10	ISM	24	29.4	80.6	0	3003	5	1	2	2-5	6	1945	1948	5	5	4	1
33	102	1	2023-02-10	ISM	24	29.4	80.6	0	3003	5	1	2	2-5	7	1945	1948	5	5	4	1
33	102	1	2023-02-10	ISM	24	29.4	80.6	0	3003	5	1	2	2-5	8	1945	1948	5	5	3	2
33	102	1	2023-02-10	ISM	24	29.4	80.6	0	3004	3	1	2	2-5	5	1945	1948	5	5	0	5
33	102	1	2023-02-10	ISM	24	29.4	80.6	0	3004	3	1	2	2-5	6	1945	1948	5	5	0	5
33	102	1	2023-02-10	ISM	24	29.4	80.6	0	3004	3	1	2	2-5	7	1946	1949	5	5	2	3
33	102	1	2023-02-10	ISM	24	29.4	80.6	0	3004	3	1	2	2-5	8	1946	1949	5	5	0	5
33	102	1	2023-02-10	ISM	24	29.4	80.6	0	3001	4	2	2	2-5	5	1946	1949	5	5	5	0
33	102	1	2023-02-10	ISM	24	29.4	80.6	0	3001	4	2	2	2-5	6	1946	1949	5	5	5	0
33	102	1	2023-02-10	ISM	24	29.4	80.6	0	3001	4	2	2	2-5	7	1946	1949	5	5	5	0
33	102	1	2023-02-10	ISM	24	29.4	80.6	0	3001	4	2	2	2-5	8	1946	1949	5	5	4	1
34	102	1	2023-02-10	ISM	24	29.4	80.6	0	3002	2	2	2	2-5	5	1947	1950	5	5	4	1
34	102	1	2023-02-10	ISM	24	29.4	80.6	0	3002	2	2	2	2-5	6	1947	1950	5	5	4	1
34	102	1	2023-02-10	ISM	24	29.4	80.6	0	3002	2	2	2	2-5	7	1947	1950	5	5	3	2
34	102	1	2023-02-10	ISM	24	29.4	80.6	0	3002	2	2	2	2-5	8	1947	1950	5	5	2	3
34	102	1	2023-02-10	ISM	24	29.4	80.6	0	3003	8	2	2	2-5	5	1947	1950	5	5	4	1
34	102	1	2023-02-10	ISM	24	29.4	80.6	0	3003	8	2	2	2-5	6	1947	1950	5	5	4	1
34	102	1	2023-02-10	ISM	24	29.4	80.6	0	3003	8	2	2	2-5	7	1948	1951	5	5	3	2
34	102	1	2023-02-10	ISM	24	29.4	80.6	0	3003	8	2	2	2-5	8	1948	1951	5	5	5	0
34	102	1	2023-02-10	ISM	24	29.4	80.6	0	3004	6	2	2	2-5	5	1948	1951	5	5	4	1
34	102	1	2023-02-10	ISM	24	29.4	80.6	0	3004	6	2	2	2-5	6	1948	1951	5	5	5	0
34	102	1	2023-02-10	ISM	24	29.4	80.6	0	3004	6	2	2	2-5	7	1948	1951	5	5	5	0
34	102	1	2023-02-10	ISM	24	29.4	80.6	0	3004	6	2	2	2-5	8	1948	1951	5	5	4	1
35	102	1	2023-02-10	ISM	24	29.4	80.6	0	500	0	0	2	2-5	9	1952	1955	5	0	5	0
35	102	1	2023-02-10	ISM	24	29.4	80.6	0	500	0	0	2	2-5	10	1952	1955	5	0	5	0
35	102	1	2023-02-10	ISM	24	29.4	80.6	0	3001	9	1	2	2-5	9	1952	1955	5	5	0	5
35	102	1	2023-02-10	ISM	24	29.4	80.6	0	3001	9	1	2	2-5	10	1952	1955	5	5	0	5
35	102	1	2023-02-10	ISM	24	29.4	80.6	0	3002	8	1	2	2-5	9	1952	1955	5	5	0	5
35	102	1	2023-02-10	ISM	24	29.4	80.6	0	3002	8	1	2	2-5	10	1952	1955	5	5	3	2
35	102	1	2023-02-10	ISM	24	29.4	80.6	0	3003	5	1	2	2-5	9	1953	1956	5	5	3	2
35	102	1	2023-02-10	ISM	24	29.4	80.6	0	3003	5	1	2	2-5	10	1953	1956	5	5	4	1
35	102	1	2023-02-10	ISM	24	29.4	80.6	0	3004	3	1	2	2-5	9	1953	1956	5	5	0	5
35	102	1	2023-02-10	ISM	24	29.4	80.6	0	3004	3	1	2	2-5	10	1953	1956	5	5	0	5
35	102	1	2023-02-10	ISM	24	29.4	80.6	0	3001	4	2	2	2-5	9	1953	1956	5	5	4	1
35	102	1	2023-02-10	ISM	24	29.4	80.6	0	3001	4	2	2	2-5	10	1953	1956	5	5	5	0
35	102	1	2023-02-10	ISM	24	29.4	80.6	0	3002	2	2	2	2-5	9	1954	1957	5	5	3	2
35	102	1	2023-02-10	ISM	24	29.4	80.6	0	3002	2	2	2	2-5	10	1954	1957	5	5	2	3
35	102	1	2023-02-10	ISM	24	29.4	80.6	0	3003	8	2	2	2-5	9	1954	1957	5	5	5	0
35	102	1	2023-02-10	ISM	24	29.4	80.6	0	3003	8	2	2	2-5	10	1954	1957	5	5	4	1
35	102	1	2023-02-10	ISM	24	29.4	80.6	0	3004	6	2	2	2-5	9	1954	1957	5	5	5	0
35	102	1	2023-02-10	ISM	24	29.4	80.6	0	3004	6	2	2	2-5	10	1954	1957	5	5	4	1
41	102	2	2023-03-10	ISM	24	28.8	79.8	0	500	0	0	2	2-5	1	1812	1815	5	0	5	0
41	102	2	2023-03-10	ISM	24	28.8	79.8	0	500	0	0	2	2-5	2	1812	1815	5	0	5	0
41	102	2	2023-03-10	ISM	24	28.8	79.8	0	500	0	0	2	2-5	3	1812	1815	5	0	5	0
41	102	2	2023-03-10	ISM	24	28.8	79.8	0	500	0	0	2	2-5	4	1812	1815	5	0	5	0
41	102	2	2023-03-10	ISM	24	28.8	79.8	1	1001	3	1	2	2-5	1	1812	1815	5	5	3	2
41	102	2	2023-03-10	ISM	24	28.8	79.8	1	1001	3	1	2	2-5	2	1812	1815	5	5	3	2
41	102	2	2023-03-10	ISM	24	28.8	79.8	1	1001	3	1	2	2-5	3	1813	1816	5	5	3	2
41	102	2	2023-03-10	ISM	24	28.8	79.8	1	1001	3	1	2	2-5	4	1813	1816	5	5	3	2
41	102	2	2023-03-10	ISM	24	28.8	79.8	1	1002	8	1	2	2-5	1	1813	1816	5	5	3	2
41	102	2	2023-03-10	ISM	24	28.8	79.8	1	1002	8	1	2	2-5	2	1813	1816	5	5	1	4
41	102	2	2023-03-10	ISM	24	28.8	79.8	1	1002	8	1	2	2-5	3	1813	1816	5	5	1	4
41	102	2	2023-03-10	ISM	24	28.8	79.8	1	1002	8	1	2	2-5	4	1813	1816	5	5	2	3
41	102	2	2023-03-10	ISM	24	28.8	79.8	1	1003	9	1	2	2-5	1	1814	1817	5	5	1	4
41	102	2	2023-03-10	ISM	24	28.8	79.8	1	1003	9	1	2	2-5	2	1814	1817	5	5	1	4
41	102	2	2023-03-10	ISM	24	28.8	79.8	1	1003	9	1	2	2-5	3	1814	1817	5	5	2	3
41	102	2	2023-03-10	ISM	24	28.8	79.8	1	1003	9	1	2	2-5	4	1814	1817	5	5	1	4
41	102	2	2023-03-10	ISM	24	28.8	79.8	1	1004	8	1	2	2-5	1	1814	1817	5	5	3	2
41	102	2	2023-03-10	ISM	24	28.8	79.8	1	1004	8	1	2	2-5	2	1814	1817	5	5	0	5
41	102	2	2023-03-10	ISM	24	28.8	79.8	1	1004	8	1	2	2-5	3	1815	1818	5	5	2	3
41	102	2	2023-03-10	ISM	24	28.8	79.8	1	1004	8	1	2	2-5	4	1815	1818	5	5	2	3
41	102	2	2023-03-10	ISM	24	28.8	79.8	1	1001	1	2	2	2-5	1	1815	1818	5	5	4	1
41	102	2	2023-03-10	ISM	24	28.8	79.8	1	1001	1	2	2	2-5	2	1815	1818	5	5	4	1
41	102	2	2023-03-10	ISM	24	28.8	79.8	1	1001	1	2	2	2-5	3	1815	1818	5	5	5	0
41	102	2	2023-03-10	ISM	24	28.8	79.8	1	1001	1	2	2	2-5	4	1815	1818	5	5	4	1
42	102	2	2023-03-10	ISM	24	28.9	80.3	1	1002	2	2	2	2-5	1	1816	1819	5	5	5	0
42	102	2	2023-03-10	ISM	24	28.9	80.3	1	1002	2	2	2	2-5	2	1816	1819	5	5	4	1
42	102	2	2023-03-10	ISM	24	28.9	80.3	1	1002	2	2	2	2-5	3	1816	1819	5	5	5	0
42	102	2	2023-03-10	ISM	24	28.9	80.3	1	1002	2	2	2	2-5	4	1816	1819	5	5	4	1
42	102	2	2023-03-10	ISM	24	28.9	80.3	1	1003	4	2	2	2-5	1	1816	1819	5	5	3	2
42	102	2	2023-03-10	ISM	24	28.9	80.3	1	1003	4	2	2	2-5	2	1816	1819	5	5	5	0
42	102	2	2023-03-10	ISM	24	28.9	80.3	1	1003	4	2	2	2-5	3	1817	1820	5	5	4	1
42	102	2	2023-03-10	ISM	24	28.9	80.3	1	1003	4	2	2	2-5	4	1817	1820	5	5	5	0
42	102	2	2023-03-10	ISM	24	28.9	80.3	1	1004	5	2	2	2-5	1	1817	1820	5	5	4	1
42	102	2	2023-03-10	ISM	24	28.9	80.3	1	1004	5	2	2	2-5	2	1817	1820	5	5	5	0
42	102	2	2023-03-10	ISM	24	28.9	80.3	1	1004	5	2	2	2-5	3	1817	1820	5	5	5	0
42	102	2	2023-03-10	ISM	24	28.9	80.3	1	1004	5	2	2	2-5	4	1817	1820	5	5	3	2
43	102	2	2023-03-10	ISM	24	28.9	80.1	0	500	0	0	2	2-5	5	1819	1822	5	0	5	0
43	102	2	2023-03-10	ISM	24	28.9	80.1	0	500	0	0	2	2-5	6	1819	1822	5	0	5	0
43	102	2	2023-03-10	ISM	24	28.9	80.1	0	500	0	0	2	2-5	7	1819	1822	5	0	5	0
43	102	2	2023-03-10	ISM	24	28.9	80.1	0	500	0	0	2	2-5	8	1819	1822	5	0	5	0
43	102	2	2023-03-10	ISM	24	28.9	80.1	1	1001	3	1	2	2-5	5	1819	1822	5	5	4	1
43	102	2	2023-03-10	ISM	24	28.9	80.1	1	1001	3	1	2	2-5	6	1819	1822	5	5	3	2
43	102	2	2023-03-10	ISM	24	28.9	80.1	1	1001	3	1	2	2-5	7	1820	1823	5	5	2	3
43	102	2	2023-03-10	ISM	24	28.9	80.1	1	1001	3	1	2	2-5	8	1820	1823	5	5	3	2
43	102	2	2023-03-10	ISM	24	28.9	80.1	1	1002	8	1	2	2-5	5	1820	1823	5	5	2	3
43	102	2	2023-03-10	ISM	24	28.9	80.1	1	1002	8	1	2	2-5	6	1820	1823	5	5	3	2
43	102	2	2023-03-10	ISM	24	28.9	80.1	1	1002	8	1	2	2-5	7	1820	1823	5	5	2	3
43	102	2	2023-03-10	ISM	24	28.9	80.1	1	1002	8	1	2	2-5	8	1820	1823	5	5	1	4
43	102	2	2023-03-10	ISM	24	28.9	80.1	1	1003	9	1	2	2-5	5	1821	1824	5	5	2	3
43	102	2	2023-03-10	ISM	24	28.9	80.1	1	1003	9	1	2	2-5	6	1821	1824	5	5	3	2
43	102	2	2023-03-10	ISM	24	28.9	80.1	1	1003	9	1	2	2-5	7	1821	1824	5	5	2	3
43	102	2	2023-03-10	ISM	24	28.9	80.1	1	1003	9	1	2	2-5	8	1821	1824	5	5	0	5
43	102	2	2023-03-10	ISM	24	28.9	80.1	1	1004	8	1	2	2-5	5	1821	1824	5	5	0	5
43	102	2	2023-03-10	ISM	24	28.9	80.1	1	1004	8	1	2	2-5	6	1821	1824	5	5	2	3
43	102	2	2023-03-10	ISM	24	28.9	80.1	1	1004	8	1	2	2-5	7	1822	1825	5	5	0	5
43	102	2	2023-03-10	ISM	24	28.9	80.1	1	1004	8	1	2	2-5	8	1822	1825	5	5	1	4
43	102	2	2023-03-10	ISM	24	28.9	80.1	1	1001	1	2	2	2-5	5	1822	1825	5	5	4	1
43	102	2	2023-03-10	ISM	24	28.9	80.1	1	1001	1	2	2	2-5	6	1822	1825	5	5	5	0
43	102	2	2023-03-10	ISM	24	28.9	80.1	1	1001	1	2	2	2-5	7	1822	1825	5	5	5	0
43	102	2	2023-03-10	ISM	24	28.9	80.1	1	1001	1	2	2	2-5	8	1822	1825	5	5	5	0
44	102	2	2023-03-10	ISM	24	28.9	80.1	1	1002	2	2	2	2-5	5	1823	1826	5	5	4	1
44	102	2	2023-03-10	ISM	24	28.9	80.1	1	1002	2	2	2	2-5	6	1823	1826	5	5	5	0
44	102	2	2023-03-10	ISM	24	28.9	80.1	1	1002	2	2	2	2-5	7	1823	1826	5	5	5	0
44	102	2	2023-03-10	ISM	24	28.9	80.1	1	1002	2	2	2	2-5	8	1823	1826	5	5	4	1
44	102	2	2023-03-10	ISM	24	28.9	80.1	1	1003	4	2	2	2-5	5	1823	1826	5	5	5	0
44	102	2	2023-03-10	ISM	24	28.9	80.1	1	1003	4	2	2	2-5	6	1823	1826	5	5	4	1
44	102	2	2023-03-10	ISM	24	28.9	80.1	1	1003	4	2	2	2-5	7	1824	1827	5	5	5	0
44	102	2	2023-03-10	ISM	24	28.9	80.1	1	1003	4	2	2	2-5	8	1824	1827	5	5	4	1
44	102	2	2023-03-10	ISM	24	28.9	80.1	1	1004	5	2	2	2-5	5	1824	1827	5	5	4	1
44	102	2	2023-03-10	ISM	24	28.9	80.1	1	1004	5	2	2	2-5	6	1824	1827	5	5	3	2
44	102	2	2023-03-10	ISM	24	28.9	80.1	1	1004	5	2	2	2-5	7	1824	1827	5	5	4	1
44	102	2	2023-03-10	ISM	24	28.9	80.1	1	1004	5	2	2	2-5	8	1824	1827	5	5	3	2
45	102	2	2023-03-10	ISM	24	28.9	79.9	0	500	0	0	2	2-5	9	1827	1830	5	0	5	0
45	102	2	2023-03-10	ISM	24	28.9	79.9	0	500	0	0	2	2-5	10	1827	1830	5	0	5	0
45	102	2	2023-03-10	ISM	24	28.9	79.9	1	1001	3	1	2	2-5	9	1827	1830	5	5	2	3
45	102	2	2023-03-10	ISM	24	28.9	79.9	1	1001	3	1	2	2-5	10	1827	1830	5	5	2	3
45	102	2	2023-03-10	ISM	24	28.9	79.9	1	1002	8	1	2	2-5	9	1827	1830	5	5	0	5
45	102	2	2023-03-10	ISM	24	28.9	79.9	1	1002	8	1	2	2-5	10	1827	1830	5	5	0	5
45	102	2	2023-03-10	ISM	24	28.9	79.9	1	1003	9	1	2	2-5	9	1828	1831	5	5	0	5
45	102	2	2023-03-10	ISM	24	28.9	79.9	1	1003	9	1	2	2-5	10	1828	1831	5	5	0	5
45	102	2	2023-03-10	ISM	24	28.9	79.9	1	1004	8	1	2	2-5	9	1828	1831	5	5	1	4
45	102	2	2023-03-10	ISM	24	28.9	79.9	1	1004	8	1	2	2-5	10	1828	1831	5	5	1	4
45	102	2	2023-03-10	ISM	24	28.9	79.9	1	1001	1	2	2	2-5	9	1828	1831	5	5	4	1
45	102	2	2023-03-10	ISM	24	28.9	79.9	1	1001	1	2	2	2-5	10	1828	1831	5	5	4	1
45	102	2	2023-03-10	ISM	24	28.9	79.9	1	1002	2	2	2	2-5	9	1829	1832	5	5	5	0
45	102	2	2023-03-10	ISM	24	28.9	79.9	1	1002	2	2	2	2-5	10	1829	1832	5	5	3	2
45	102	2	2023-03-10	ISM	24	28.9	79.9	1	1003	4	2	2	2-5	9	1829	1832	5	5	5	0
45	102	2	2023-03-10	ISM	24	28.9	79.9	1	1003	4	2	2	2-5	10	1829	1832	5	5	2	3
45	102	2	2023-03-10	ISM	24	28.9	79.9	1	1004	5	2	2	2-5	9	1829	1832	5	5	5	0
45	102	2	2023-03-10	ISM	24	28.9	79.9	1	1004	5	2	2	2-5	10	1829	1832	5	5	1	4
51	102	2	2023-03-10	ISM	24	29.4	80.1	0	500	0	0	2	2-5	1	1915	1918	5	0	5	0
51	102	2	2023-03-10	ISM	24	29.4	80.1	0	500	0	0	2	2-5	2	1915	1918	5	0	5	0
51	102	2	2023-03-10	ISM	24	29.4	80.1	0	500	0	0	2	2-5	3	1915	1918	5	0	5	0
51	102	2	2023-03-10	ISM	24	29.4	80.1	0	500	0	0	2	2-5	4	1915	1918	5	0	5	0
51	102	2	2023-03-10	ISM	24	29.4	80.1	2	1001	3	1	2	2-5	1	1915	1918	5	5	3	2
51	102	2	2023-03-10	ISM	24	29.4	80.1	2	1001	3	1	2	2-5	2	1915	1918	5	5	3	2
51	102	2	2023-03-10	ISM	24	29.4	80.1	2	1001	3	1	2	2-5	3	1916	1919	5	5	2	3
51	102	2	2023-03-10	ISM	24	29.4	80.1	2	1001	3	1	2	2-5	4	1916	1919	5	5	1	4
51	102	2	2023-03-10	ISM	24	29.4	80.1	2	1002	8	1	2	2-5	1	1916	1919	5	5	0	5
51	102	2	2023-03-10	ISM	24	29.4	80.1	2	1002	8	1	2	2-5	2	1916	1919	5	5	0	5
51	102	2	2023-03-10	ISM	24	29.4	80.1	2	1002	8	1	2	2-5	3	1916	1919	5	5	0	5
51	102	2	2023-03-10	ISM	24	29.4	80.1	2	1002	8	1	2	2-5	4	1916	1919	5	5	0	5
51	102	2	2023-03-10	ISM	24	29.4	80.1	2	1003	9	1	2	2-5	1	1917	1920	5	5	1	4
51	102	2	2023-03-10	ISM	24	29.4	80.1	2	1003	9	1	2	2-5	2	1917	1920	5	5	1	4
51	102	2	2023-03-10	ISM	24	29.4	80.1	2	1003	9	1	2	2-5	3	1917	1920	5	5	2	3
51	102	2	2023-03-10	ISM	24	29.4	80.1	2	1003	9	1	2	2-5	4	1917	1920	5	5	0	5
51	102	2	2023-03-10	ISM	24	29.4	80.1	2	1004	8	1	2	2-5	1	1917	1920	5	5	1	4
51	102	2	2023-03-10	ISM	24	29.4	80.1	2	1004	8	1	2	2-5	2	1917	1920	5	5	1	4
51	102	2	2023-03-10	ISM	24	29.4	80.1	2	1004	8	1	2	2-5	3	1918	1921	5	5	1	4
51	102	2	2023-03-10	ISM	24	29.4	80.1	2	1004	8	1	2	2-5	4	1918	1921	5	5	1	4
51	102	2	2023-03-10	ISM	24	29.4	80.1	2	1001	1	2	2	2-5	1	1918	1921	5	5	1	4
51	102	2	2023-03-10	ISM	24	29.4	80.1	2	1001	1	2	2	2-5	2	1918	1921	5	5	4	1
51	102	2	2023-03-10	ISM	24	29.4	80.1	2	1001	1	2	2	2-5	3	1918	1921	5	5	3	2
51	102	2	2023-03-10	ISM	24	29.4	80.1	2	1001	1	2	2	2-5	4	1918	1921	5	5	4	1
52	102	2	2023-03-10	ISM	24	29.4	79.5	2	1002	2	2	2	2-5	1	1919	1922	5	5	5	0
52	102	2	2023-03-10	ISM	24	29.4	79.5	2	1002	2	2	2	2-5	2	1919	1922	5	5	3	2
52	102	2	2023-03-10	ISM	24	29.4	79.5	2	1002	2	2	2	2-5	3	1919	1922	5	5	4	1
52	102	2	2023-03-10	ISM	24	29.4	79.5	2	1002	2	2	2	2-5	4	1919	1922	5	5	4	1
52	102	2	2023-03-10	ISM	24	29.4	79.5	2	1003	4	2	2	2-5	1	1919	1922	5	5	2	3
52	102	2	2023-03-10	ISM	24	29.4	79.5	2	1003	4	2	2	2-5	2	1919	1922	5	5	3	2
52	102	2	2023-03-10	ISM	24	29.4	79.5	2	1003	4	2	2	2-5	3	1920	1923	5	5	4	1
52	102	2	2023-03-10	ISM	24	29.4	79.5	2	1003	4	2	2	2-5	4	1920	1923	5	5	1	4
52	102	2	2023-03-10	ISM	24	29.4	79.5	2	1004	5	2	2	2-5	1	1920	1923	5	5	4	1
52	102	2	2023-03-10	ISM	24	29.4	79.5	2	1004	5	2	2	2-5	2	1920	1923	5	5	3	2
52	102	2	2023-03-10	ISM	24	29.4	79.5	2	1004	5	2	2	2-5	3	1920	1923	5	5	4	1
52	102	2	2023-03-10	ISM	24	29.4	79.5	2	1004	5	2	2	2-5	4	1920	1923	5	5	4	1
53	102	2	2023-03-10	ISM	24	29.4	79.5	0	500	0	0	2	2-5	5	1929	1932	5	0	5	0
53	102	2	2023-03-10	ISM	24	29.4	79.5	0	500	0	0	2	2-5	6	1929	1932	5	0	5	0
53	102	2	2023-03-10	ISM	24	29.4	79.5	0	500	0	0	2	2-5	7	1929	1932	5	0	5	0
53	102	2	2023-03-10	ISM	24	29.4	79.5	0	500	0	0	2	2-5	8	1929	1932	5	0	5	0
53	102	2	2023-03-10	ISM	24	29.4	79.5	2	1001	3	1	2	2-5	5	1929	1932	5	5	3	2
53	102	2	2023-03-10	ISM	24	29.4	79.5	2	1001	3	1	2	2-5	6	1929	1932	5	5	3	2
53	102	2	2023-03-10	ISM	24	29.4	79.5	2	1001	3	1	2	2-5	7	1930	1933	5	5	2	3
53	102	2	2023-03-10	ISM	24	29.4	79.5	2	1001	3	1	2	2-5	8	1930	1933	5	5	3	2
53	102	2	2023-03-10	ISM	24	29.4	79.5	2	1002	8	1	2	2-5	5	1930	1933	5	5	3	2
53	102	2	2023-03-10	ISM	24	29.4	79.5	2	1002	8	1	2	2-5	6	1930	1933	5	5	3	2
53	102	2	2023-03-10	ISM	24	29.4	79.5	2	1002	8	1	2	2-5	7	1930	1933	5	5	0	5
53	102	2	2023-03-10	ISM	24	29.4	79.5	2	1002	8	1	2	2-5	8	1930	1933	5	5	2	3
53	102	2	2023-03-10	ISM	24	29.4	79.5	2	1003	9	1	2	2-5	5	1931	1934	5	5	3	2
53	102	2	2023-03-10	ISM	24	29.4	79.5	2	1003	9	1	2	2-5	6	1931	1934	5	5	3	2
53	102	2	2023-03-10	ISM	24	29.4	79.5	2	1003	9	1	2	2-5	7	1931	1934	5	5	0	5
53	102	2	2023-03-10	ISM	24	29.4	79.5	2	1003	9	1	2	2-5	8	1931	1934	5	5	0	5
53	102	2	2023-03-10	ISM	24	29.4	79.5	2	1004	8	1	2	2-5	5	1931	1934	5	5	3	2
53	102	2	2023-03-10	ISM	24	29.4	79.5	2	1004	8	1	2	2-5	6	1931	1934	5	5	0	5
53	102	2	2023-03-10	ISM	24	29.4	79.5	2	1004	8	1	2	2-5	7	1932	1935	5	5	2	3
53	102	2	2023-03-10	ISM	24	29.4	79.5	2	1004	8	1	2	2-5	8	1932	1935	5	5	0	5
53	102	2	2023-03-10	ISM	24	29.4	79.5	2	1001	1	2	2	2-5	5	1932	1935	5	5	5	0
53	102	2	2023-03-10	ISM	24	29.4	79.5	2	1001	1	2	2	2-5	6	1932	1935	5	5	5	0
53	102	2	2023-03-10	ISM	24	29.4	79.5	2	1001	1	2	2	2-5	7	1932	1935	5	5	5	0
53	102	2	2023-03-10	ISM	24	29.4	79.5	2	1001	1	2	2	2-5	8	1932	1935	5	5	5	0
54	102	2	2023-03-10	ISM	24	29.4	79.5	2	1002	2	2	2	2-5	5	1933	1936	5	5	5	0
54	102	2	2023-03-10	ISM	24	29.4	79.5	2	1002	2	2	2	2-5	6	1933	1936	5	5	5	0
54	102	2	2023-03-10	ISM	24	29.4	79.5	2	1002	2	2	2	2-5	7	1933	1936	5	5	5	0
54	102	2	2023-03-10	ISM	24	29.4	79.5	2	1002	2	2	2	2-5	8	1933	1936	5	5	5	0
54	102	2	2023-03-10	ISM	24	29.4	79.5	2	1003	4	2	2	2-5	5	1933	1936	5	5	3	2
54	102	2	2023-03-10	ISM	24	29.4	79.5	2	1003	4	2	2	2-5	6	1933	1936	5	5	4	1
54	102	2	2023-03-10	ISM	24	29.4	79.5	2	1003	4	2	2	2-5	7	1934	1937	5	5	3	2
54	102	2	2023-03-10	ISM	24	29.4	79.5	2	1003	4	2	2	2-5	8	1934	1937	5	5	4	1
54	102	2	2023-03-10	ISM	24	29.4	79.5	2	1004	5	2	2	2-5	5	1934	1937	5	5	5	0
54	102	2	2023-03-10	ISM	24	29.4	79.5	2	1004	5	2	2	2-5	6	1934	1937	5	5	5	0
54	102	2	2023-03-10	ISM	24	29.4	79.5	2	1004	5	2	2	2-5	7	1934	1937	5	5	5	0
54	102	2	2023-03-10	ISM	24	29.4	79.5	2	1004	5	2	2	2-5	8	1934	1937	5	5	4	1
55	102	2	2023-03-10	ISM	24	29.4	78.6	0	500	0	0	2	2-5	9	1940	1943	5	0	5	0
55	102	2	2023-03-10	ISM	24	29.4	78.6	0	500	0	0	2	2-5	10	1940	1943	5	0	5	0
55	102	2	2023-03-10	ISM	24	29.4	78.6	2	1001	3	1	2	2-5	9	1940	1943	5	5	3	2
55	102	2	2023-03-10	ISM	24	29.4	78.6	2	1001	3	1	2	2-5	10	1940	1943	5	5	2	3
55	102	2	2023-03-10	ISM	24	29.4	78.6	2	1002	8	1	2	2-5	9	1940	1943	5	5	1	4
55	102	2	2023-03-10	ISM	24	29.4	78.6	2	1002	8	1	2	2-5	10	1940	1943	5	5	1	4
55	102	2	2023-03-10	ISM	24	29.4	78.6	2	1003	9	1	2	2-5	9	1941	1944	5	5	1	4
55	102	2	2023-03-10	ISM	24	29.4	78.6	2	1003	9	1	2	2-5	10	1941	1944	5	5	0	5
55	102	2	2023-03-10	ISM	24	29.4	78.6	2	1004	8	1	2	2-5	9	1941	1944	5	5	1	4
55	102	2	2023-03-10	ISM	24	29.4	78.6	2	1004	8	1	2	2-5	10	1941	1944	5	5	0	5
55	102	2	2023-03-10	ISM	24	29.4	78.6	2	1001	1	2	2	2-5	9	1941	1944	5	5	5	0
55	102	2	2023-03-10	ISM	24	29.4	78.6	2	1001	1	2	2	2-5	10	1941	1944	5	5	3	2
55	102	2	2023-03-10	ISM	24	29.4	78.6	2	1002	2	2	2	2-5	9	1942	1945	5	5	5	0
55	102	2	2023-03-10	ISM	24	29.4	78.6	2	1002	2	2	2	2-5	10	1942	1945	5	5	4	1
55	102	2	2023-03-10	ISM	24	29.4	78.6	2	1003	4	2	2	2-5	9	1942	1945	5	5	5	0
55	102	2	2023-03-10	ISM	24	29.4	78.6	2	1003	4	2	2	2-5	10	1942	1945	5	5	4	1
55	102	2	2023-03-10	ISM	24	29.4	78.6	2	1004	5	2	2	2-5	9	1942	1945	5	5	4	1
55	102	2	2023-03-10	ISM	24	29.4	78.6	2	1004	5	2	2	2-5	10	1942	1945	5	5	3	2
66	102	2	2023-03-10	ISM	24	29.4	80.1	0	500	0	0	2	2-5	1	1908	1911	5	0	5	0
66	102	2	2023-03-10	ISM	24	29.4	80.1	0	500	0	0	2	2-5	2	1908	1911	5	0	5	0
66	102	2	2023-03-10	ISM	24	29.4	80.1	0	500	0	0	2	2-5	3	1908	1911	5	0	5	0
66	102	2	2023-03-10	ISM	24	29.4	80.1	0	500	0	0	2	2-5	4	1908	1911	5	0	5	0
66	102	2	2023-03-10	ISM	24	29.4	80.1	0	3001	9	1	2	2-5	1	1908	1911	5	5	2	3
66	102	2	2023-03-10	ISM	24	29.4	80.1	0	3001	9	1	2	2-5	2	1908	1911	5	5	0	5
66	102	2	2023-03-10	ISM	24	29.4	80.1	0	3001	9	1	2	2-5	3	1909	1912	5	5	0	5
66	102	2	2023-03-10	ISM	24	29.4	80.1	0	3001	9	1	2	2-5	4	1909	1912	5	5	0	5
66	102	2	2023-03-10	ISM	24	29.4	80.1	0	3002	8	1	2	2-5	1	1909	1912	5	5	0	5
66	102	2	2023-03-10	ISM	24	29.4	80.1	0	3002	8	1	2	2-5	2	1909	1912	5	5	1	4
66	102	2	2023-03-10	ISM	24	29.4	80.1	0	3002	8	1	2	2-5	3	1909	1912	5	5	0	5
66	102	2	2023-03-10	ISM	24	29.4	80.1	0	3002	8	1	2	2-5	4	1909	1912	5	5	0	5
66	102	2	2023-03-10	ISM	24	29.4	80.1	0	3003	5	1	2	2-5	1	1910	1913	5	5	0	5
66	102	2	2023-03-10	ISM	24	29.4	80.1	0	3003	5	1	2	2-5	2	1910	1913	5	5	0	5
66	102	2	2023-03-10	ISM	24	29.4	80.1	0	3003	5	1	2	2-5	3	1910	1913	5	5	0	5
66	102	2	2023-03-10	ISM	24	29.4	80.1	0	3003	5	1	2	2-5	4	1910	1913	5	5	0	5
66	102	2	2023-03-10	ISM	24	29.4	80.1	0	3004	3	1	2	2-5	1	1910	1913	5	5	0	5
66	102	2	2023-03-10	ISM	24	29.4	80.1	0	3004	3	1	2	2-5	2	1910	1913	5	5	0	5
66	102	2	2023-03-10	ISM	24	29.4	80.1	0	3004	3	1	2	2-5	3	1911	1914	5	5	0	5
66	102	2	2023-03-10	ISM	24	29.4	80.1	0	3004	3	1	2	2-5	4	1911	1914	5	5	0	5
66	102	2	2023-03-10	ISM	24	29.4	80.1	0	3001	4	2	2	2-5	1	1911	1914	5	5	4	1
66	102	2	2023-03-10	ISM	24	29.4	80.1	0	3001	4	2	2	2-5	2	1911	1914	5	5	4	1
66	102	2	2023-03-10	ISM	24	29.4	80.1	0	3001	4	2	2	2-5	3	1911	1914	5	5	5	0
66	102	2	2023-03-10	ISM	24	29.4	80.1	0	3001	4	2	2	2-5	4	1911	1914	5	5	5	0
67	102	2	2023-03-10	ISM	24	29.4	80.3	0	3002	2	2	2	2-5	1	1912	1915	5	5	5	0
67	102	2	2023-03-10	ISM	24	29.4	80.3	0	3002	2	2	2	2-5	2	1912	1915	5	5	3	2
67	102	2	2023-03-10	ISM	24	29.4	80.3	0	3002	2	2	2	2-5	3	1912	1915	5	5	4	1
67	102	2	2023-03-10	ISM	24	29.4	80.3	0	3002	2	2	2	2-5	4	1912	1915	5	5	5	0
67	102	2	2023-03-10	ISM	24	29.4	80.3	0	3003	4	2	2	2-5	1	1912	1915	5	5	5	0
67	102	2	2023-03-10	ISM	24	29.4	80.3	0	3003	4	2	2	2-5	2	1912	1915	5	5	4	1
67	102	2	2023-03-10	ISM	24	29.4	80.3	0	3003	4	2	2	2-5	3	1913	1916	5	5	5	0
67	102	2	2023-03-10	ISM	24	29.4	80.3	0	3003	4	2	2	2-5	4	1913	1916	5	5	5	0
67	102	2	2023-03-10	ISM	24	29.4	80.3	0	3004	5	2	2	2-5	1	1913	1916	5	5	4	1
67	102	2	2023-03-10	ISM	24	29.4	80.3	0	3004	5	2	2	2-5	2	1913	1916	5	5	5	0
67	102	2	2023-03-10	ISM	24	29.4	80.3	0	3004	5	2	2	2-5	3	1913	1916	5	5	5	0
67	102	2	2023-03-10	ISM	24	29.4	80.3	0	3004	5	2	2	2-5	4	1913	1916	5	5	4	1
68	102	2	2023-03-10	ISM	24	29.4	80.3	0	500	0	0	2	2-5	5	1922	1925	5	0	5	0
68	102	2	2023-03-10	ISM	24	29.4	80.3	0	500	0	0	2	2-5	6	1922	1925	5	0	5	0
68	102	2	2023-03-10	ISM	24	29.4	80.3	0	500	0	0	2	2-5	7	1922	1925	5	0	5	0
68	102	2	2023-03-10	ISM	24	29.4	80.3	0	500	0	0	2	2-5	8	1922	1925	5	0	5	0
68	102	2	2023-03-10	ISM	24	29.4	80.3	0	3001	9	1	2	2-5	5	1922	1925	5	5	0	5
68	102	2	2023-03-10	ISM	24	29.4	80.3	0	3001	9	1	2	2-5	6	1922	1925	5	5	0	5
68	102	2	2023-03-10	ISM	24	29.4	80.3	0	3001	9	1	2	2-5	7	1923	1926	5	5	0	5
68	102	2	2023-03-10	ISM	24	29.4	80.3	0	3001	9	1	2	2-5	8	1923	1926	5	5	0	5
68	102	2	2023-03-10	ISM	24	29.4	80.3	0	3002	8	1	2	2-5	5	1923	1926	5	5	0	5
68	102	2	2023-03-10	ISM	24	29.4	80.3	0	3002	8	1	2	2-5	6	1923	1926	5	5	0	5
68	102	2	2023-03-10	ISM	24	29.4	80.3	0	3002	8	1	2	2-5	7	1923	1926	5	5	1	4
68	102	2	2023-03-10	ISM	24	29.4	80.3	0	3002	8	1	2	2-5	8	1923	1926	5	5	1	4
68	102	2	2023-03-10	ISM	24	29.4	80.3	0	3003	5	1	2	2-5	5	1924	1927	5	5	0	5
68	102	2	2023-03-10	ISM	24	29.4	80.3	0	3003	5	1	2	2-5	6	1924	1927	5	5	1	4
68	102	2	2023-03-10	ISM	24	29.4	80.3	0	3003	5	1	2	2-5	7	1924	1927	5	5	0	5
68	102	2	2023-03-10	ISM	24	29.4	80.3	0	3003	5	1	2	2-5	8	1924	1927	5	5	0	5
68	102	2	2023-03-10	ISM	24	29.4	80.3	0	3004	3	1	2	2-5	5	1924	1927	5	5	0	5
68	102	2	2023-03-10	ISM	24	29.4	80.3	0	3004	3	1	2	2-5	6	1924	1927	5	5	0	5
68	102	2	2023-03-10	ISM	24	29.4	80.3	0	3004	3	1	2	2-5	7	1925	1928	5	5	0	5
68	102	2	2023-03-10	ISM	24	29.4	80.3	0	3004	3	1	2	2-5	8	1925	1928	5	5	0	5
68	102	2	2023-03-10	ISM	24	29.4	80.3	0	3001	4	2	2	2-5	5	1925	1928	5	5	5	0
68	102	2	2023-03-10	ISM	24	29.4	80.3	0	3001	4	2	2	2-5	6	1925	1928	5	5	5	0
68	102	2	2023-03-10	ISM	24	29.4	80.3	0	3001	4	2	2	2-5	7	1925	1928	5	5	5	0
68	102	2	2023-03-10	ISM	24	29.4	80.3	0	3001	4	2	2	2-5	8	1925	1928	5	5	4	1
69	102	2	2023-03-10	ISM	24	29.4	80.3	0	3002	2	2	2	2-5	5	1926	1929	5	5	4	1
69	102	2	2023-03-10	ISM	24	29.4	80.3	0	3002	2	2	2	2-5	6	1926	1929	5	5	5	0
69	102	2	2023-03-10	ISM	24	29.4	80.3	0	3002	2	2	2	2-5	7	1926	1929	5	5	5	0
69	102	2	2023-03-10	ISM	24	29.4	80.3	0	3002	2	2	2	2-5	8	1926	1929	5	5	4	1
69	102	2	2023-03-10	ISM	24	29.4	80.3	0	3003	4	2	2	2-5	5	1926	1929	5	5	5	0
69	102	2	2023-03-10	ISM	24	29.4	80.3	0	3003	4	2	2	2-5	6	1926	1929	5	5	5	0
69	102	2	2023-03-10	ISM	24	29.4	80.3	0	3003	4	2	2	2-5	7	1927	1930	5	5	5	0
69	102	2	2023-03-10	ISM	24	29.4	80.3	0	3003	4	2	2	2-5	8	1927	1930	5	5	4	1
69	102	2	2023-03-10	ISM	24	29.4	80.3	0	3004	5	2	2	2-5	5	1927	1930	5	5	3	2
69	102	2	2023-03-10	ISM	24	29.4	80.3	0	3004	5	2	2	2-5	6	1927	1930	5	5	5	0
69	102	2	2023-03-10	ISM	24	29.4	80.3	0	3004	5	2	2	2-5	7	1927	1930	5	5	5	0
69	102	2	2023-03-10	ISM	24	29.4	80.3	0	3004	5	2	2	2-5	8	1927	1930	5	5	5	0
70	102	2	2023-03-10	ISM	24	29.4	79.5	0	500	0	0	2	2-5	9	1936	1939	5	0	5	0
70	102	2	2023-03-10	ISM	24	29.4	79.5	0	500	0	0	2	2-5	10	1936	1939	5	0	5	0
70	102	2	2023-03-10	ISM	24	29.4	79.5	0	3001	9	1	2	2-5	9	1936	1939	5	5	0	5
70	102	2	2023-03-10	ISM	24	29.4	79.5	0	3001	9	1	2	2-5	10	1936	1939	5	5	0	5
70	102	2	2023-03-10	ISM	24	29.4	79.5	0	3002	8	1	2	2-5	9	1936	1939	5	5	0	5
70	102	2	2023-03-10	ISM	24	29.4	79.5	0	3002	8	1	2	2-5	10	1936	1939	5	5	0	5
70	102	2	2023-03-10	ISM	24	29.4	79.5	0	3003	5	1	2	2-5	9	1937	1940	5	5	0	5
70	102	2	2023-03-10	ISM	24	29.4	79.5	0	3003	5	1	2	2-5	10	1937	1940	5	5	0	5
70	102	2	2023-03-10	ISM	24	29.4	79.5	0	3004	3	1	2	2-5	9	1937	1940	5	5	0	5
70	102	2	2023-03-10	ISM	24	29.4	79.5	0	3004	3	1	2	2-5	10	1937	1940	5	5	0	5
70	102	2	2023-03-10	ISM	24	29.4	79.5	0	3001	4	2	2	2-5	9	1937	1940	5	5	5	0
70	102	2	2023-03-10	ISM	24	29.4	79.5	0	3001	4	2	2	2-5	10	1937	1940	5	5	4	1
70	102	2	2023-03-10	ISM	24	29.4	79.5	0	3002	2	2	2	2-5	9	1938	1941	5	5	5	0
70	102	2	2023-03-10	ISM	24	29.4	79.5	0	3002	2	2	2	2-5	10	1938	1941	5	5	3	2
70	102	2	2023-03-10	ISM	24	29.4	79.5	0	3003	8	2	2	2-5	9	1938	1941	5	5	5	0
70	102	2	2023-03-10	ISM	24	29.4	79.5	0	3003	8	2	2	2-5	10	1938	1941	5	5	5	0
70	102	2	2023-03-10	ISM	24	29.4	79.5	0	3004	6	2	2	2-5	9	1938	1941	5	5	5	0
70	102	2	2023-03-10	ISM	24	29.4	79.5	0	3004	6	2	2	2-5	10	1938	1941	5	5	4	1
76	102	3	2023-04-10	ISM	24	29.2	79.2	0	500	0	0	2	2-5	1	1758	1801	5	0	5	0
76	102	3	2023-04-10	ISM	24	29.2	79.2	0	500	0	0	2	2-5	2	1758	1801	5	0	5	0
76	102	3	2023-04-10	ISM	24	29.2	79.2	0	500	0	0	2	2-5	3	1758	1801	5	0	5	0
76	102	3	2023-04-10	ISM	24	29.2	79.2	0	500	0	0	2	2-5	4	1758	1801	5	0	5	0
76	102	3	2023-04-10	ISM	24	29.2	79.2	1	1001	3	1	2	2-5	1	1758	1801	5	5	1	4
76	102	3	2023-04-10	ISM	24	29.2	79.2	1	1001	3	1	2	2-5	2	1758	1801	5	5	3	2
76	102	3	2023-04-10	ISM	24	29.2	79.2	1	1001	3	1	2	2-5	3	1759	1802	5	5	3	2
76	102	3	2023-04-10	ISM	24	29.2	79.2	1	1001	3	1	2	2-5	4	1759	1802	5	5	1	4
76	102	3	2023-04-10	ISM	24	29.2	79.2	1	1002	8	1	2	2-5	1	1759	1802	5	5	1	4
76	102	3	2023-04-10	ISM	24	29.2	79.2	1	1002	8	1	2	2-5	2	1759	1802	5	5	0	5
76	102	3	2023-04-10	ISM	24	29.2	79.2	1	1002	8	1	2	2-5	3	1759	1802	5	5	1	4
76	102	3	2023-04-10	ISM	24	29.2	79.2	1	1002	8	1	2	2-5	4	1759	1802	5	5	0	5
76	102	3	2023-04-10	ISM	24	29.2	79.2	1	1003	9	1	2	2-5	1	1800	1803	5	5	1	4
76	102	3	2023-04-10	ISM	24	29.2	79.2	1	1003	9	1	2	2-5	2	1800	1803	5	5	0	5
76	102	3	2023-04-10	ISM	24	29.2	79.2	1	1003	9	1	2	2-5	3	1800	1803	5	5	0	5
76	102	3	2023-04-10	ISM	24	29.2	79.2	1	1003	9	1	2	2-5	4	1800	1803	5	5	1	4
76	102	3	2023-04-10	ISM	24	29.2	79.2	1	1004	8	1	2	2-5	1	1800	1803	5	5	1	4
76	102	3	2023-04-10	ISM	24	29.2	79.2	1	1004	8	1	2	2-5	2	1800	1803	5	5	0	5
76	102	3	2023-04-10	ISM	24	29.2	79.2	1	1004	8	1	2	2-5	3	1801	1804	5	5	3	2
76	102	3	2023-04-10	ISM	24	29.2	79.2	1	1004	8	1	2	2-5	4	1801	1804	5	5	0	5
76	102	3	2023-04-10	ISM	24	29.2	79.2	1	1001	1	2	2	2-5	1	1801	1804	5	5	4	1
76	102	3	2023-04-10	ISM	24	29.2	79.2	1	1001	1	2	2	2-5	2	1801	1804	5	5	3	2
76	102	3	2023-04-10	ISM	24	29.2	79.2	1	1001	1	2	2	2-5	3	1801	1804	5	5	2	3
76	102	3	2023-04-10	ISM	24	29.2	79.2	1	1001	1	2	2	2-5	4	1801	1804	5	5	2	3
77	102	3	2023-04-10	ISM	24	29.3	79.5	1	1002	2	2	2	2-5	1	1802	1805	5	5	4	1
77	102	3	2023-04-10	ISM	24	29.3	79.5	1	1002	2	2	2	2-5	2	1802	1805	5	5	4	1
77	102	3	2023-04-10	ISM	24	29.3	79.5	1	1002	2	2	2	2-5	3	1802	1805	5	5	3	2
77	102	3	2023-04-10	ISM	24	29.3	79.5	1	1002	2	2	2	2-5	4	1802	1805	5	5	4	1
77	102	3	2023-04-10	ISM	24	29.3	79.5	1	1003	4	2	2	2-5	1	1802	1805	5	5	3	2
77	102	3	2023-04-10	ISM	24	29.3	79.5	1	1003	4	2	2	2-5	2	1802	1805	5	5	3	2
77	102	3	2023-04-10	ISM	24	29.3	79.5	1	1003	4	2	2	2-5	3	1803	1806	5	5	2	3
77	102	3	2023-04-10	ISM	24	29.3	79.5	1	1003	4	2	2	2-5	4	1803	1806	5	5	1	4
77	102	3	2023-04-10	ISM	24	29.3	79.5	1	1004	5	2	2	2-5	1	1803	1806	5	5	2	3
77	102	3	2023-04-10	ISM	24	29.3	79.5	1	1004	5	2	2	2-5	2	1803	1806	5	5	2	3
77	102	3	2023-04-10	ISM	24	29.3	79.5	1	1004	5	2	2	2-5	3	1803	1806	5	5	3	2
77	102	3	2023-04-10	ISM	24	29.3	79.5	1	1004	5	2	2	2-5	4	1803	1806	5	5	3	2
78	102	3	2023-04-10	ISM	24	29.3	79.5	0	500	0	0	2	2-5	5	1805	1808	5	0	5	0
78	102	3	2023-04-10	ISM	24	29.3	79.5	0	500	0	0	2	2-5	6	1805	1808	5	0	5	0
78	102	3	2023-04-10	ISM	24	29.3	79.5	0	500	0	0	2	2-5	7	1805	1808	5	0	5	0
78	102	3	2023-04-10	ISM	24	29.3	79.5	0	500	0	0	2	2-5	8	1805	1808	5	0	5	0
78	102	3	2023-04-10	ISM	24	29.3	79.5	1	1001	3	1	2	2-5	5	1805	1808	5	5	0	5
78	102	3	2023-04-10	ISM	24	29.3	79.5	1	1001	3	1	2	2-5	6	1805	1808	5	5	0	5
78	102	3	2023-04-10	ISM	24	29.3	79.5	1	1001	3	1	2	2-5	7	1806	1809	5	5	0	5
78	102	3	2023-04-10	ISM	24	29.3	79.5	1	1001	3	1	2	2-5	8	1806	1809	5	5	1	4
78	102	3	2023-04-10	ISM	24	29.3	79.5	1	1002	8	1	2	2-5	5	1806	1809	5	5	0	5
78	102	3	2023-04-10	ISM	24	29.3	79.5	1	1002	8	1	2	2-5	6	1806	1809	5	5	0	5
78	102	3	2023-04-10	ISM	24	29.3	79.5	1	1002	8	1	2	2-5	7	1806	1809	5	5	0	5
78	102	3	2023-04-10	ISM	24	29.3	79.5	1	1002	8	1	2	2-5	8	1806	1809	5	5	0	5
78	102	3	2023-04-10	ISM	24	29.3	79.5	1	1003	9	1	2	2-5	5	1807	1810	5	5	0	5
78	102	3	2023-04-10	ISM	24	29.3	79.5	1	1003	9	1	2	2-5	6	1807	1810	5	5	1	4
78	102	3	2023-04-10	ISM	24	29.3	79.5	1	1003	9	1	2	2-5	7	1807	1810	5	5	0	5
78	102	3	2023-04-10	ISM	24	29.3	79.5	1	1003	9	1	2	2-5	8	1807	1810	5	5	0	5
78	102	3	2023-04-10	ISM	24	29.3	79.5	1	1004	8	1	2	2-5	5	1807	1810	5	5	0	5
78	102	3	2023-04-10	ISM	24	29.3	79.5	1	1004	8	1	2	2-5	6	1807	1810	5	5	0	5
78	102	3	2023-04-10	ISM	24	29.3	79.5	1	1004	8	1	2	2-5	7	1808	1811	5	5	0	5
78	102	3	2023-04-10	ISM	24	29.3	79.5	1	1004	8	1	2	2-5	8	1808	1811	5	5	0	5
78	102	3	2023-04-10	ISM	24	29.3	79.5	1	1001	1	2	2	2-5	5	1808	1811	5	5	3	2
78	102	3	2023-04-10	ISM	24	29.3	79.5	1	1001	1	2	2	2-5	6	1808	1811	5	5	2	3
78	102	3	2023-04-10	ISM	24	29.3	79.5	1	1001	1	2	2	2-5	7	1808	1811	5	5	2	3
78	102	3	2023-04-10	ISM	24	29.3	79.5	1	1001	1	2	2	2-5	8	1808	1811	5	5	3	2
79	102	3	2023-04-10	ISM	24	29.3	79.5	1	1002	2	2	2	2-5	5	1809	1812	5	5	3	2
79	102	3	2023-04-10	ISM	24	29.3	79.5	1	1002	2	2	2	2-5	6	1809	1812	5	5	3	2
79	102	3	2023-04-10	ISM	24	29.3	79.5	1	1002	2	2	2	2-5	7	1809	1812	5	5	2	3
79	102	3	2023-04-10	ISM	24	29.3	79.5	1	1002	2	2	2	2-5	8	1809	1812	5	5	2	3
79	102	3	2023-04-10	ISM	24	29.3	79.5	1	1003	4	2	2	2-5	5	1809	1812	5	5	2	3
79	102	3	2023-04-10	ISM	24	29.3	79.5	1	1003	4	2	2	2-5	6	1809	1812	5	5	1	4
79	102	3	2023-04-10	ISM	24	29.3	79.5	1	1003	4	2	2	2-5	7	1810	1813	5	5	1	4
79	102	3	2023-04-10	ISM	24	29.3	79.5	1	1003	4	2	2	2-5	8	1810	1813	5	5	2	3
79	102	3	2023-04-10	ISM	24	29.3	79.5	1	1004	5	2	2	2-5	5	1810	1813	5	5	1	4
79	102	3	2023-04-10	ISM	24	29.3	79.5	1	1004	5	2	2	2-5	6	1810	1813	5	5	3	2
79	102	3	2023-04-10	ISM	24	29.3	79.5	1	1004	5	2	2	2-5	7	1810	1813	5	5	3	2
79	102	3	2023-04-10	ISM	24	29.3	79.5	1	1004	5	2	2	2-5	8	1810	1813	5	5	1	4
80	102	3	2023-04-10	ISM	24	29.3	79.8	0	500	0	0	2	2-5	9	1812	1815	5	0	5	0
80	102	3	2023-04-10	ISM	24	29.3	79.8	0	500	0	0	2	2-5	10	1812	1815	5	0	5	0
80	102	3	2023-04-10	ISM	24	29.3	79.8	1	1001	3	1	2	2-5	9	1812	1815	5	5	1	4
80	102	3	2023-04-10	ISM	24	29.3	79.8	1	1001	3	1	2	2-5	10	1812	1815	5	5	1	4
80	102	3	2023-04-10	ISM	24	29.3	79.8	1	1002	8	1	2	2-5	9	1812	1815	5	5	0	5
80	102	3	2023-04-10	ISM	24	29.3	79.8	1	1002	8	1	2	2-5	10	1812	1815	5	5	0	5
80	102	3	2023-04-10	ISM	24	29.3	79.8	1	1003	9	1	2	2-5	9	1813	1816	5	5	1	4
80	102	3	2023-04-10	ISM	24	29.3	79.8	1	1003	9	1	2	2-5	10	1813	1816	5	5	0	5
80	102	3	2023-04-10	ISM	24	29.3	79.8	1	1004	8	1	2	2-5	9	1813	1816	5	5	0	5
80	102	3	2023-04-10	ISM	24	29.3	79.8	1	1004	8	1	2	2-5	10	1813	1816	5	5	1	4
80	102	3	2023-04-10	ISM	24	29.3	79.8	1	1001	1	2	2	2-5	9	1813	1816	5	5	3	2
80	102	3	2023-04-10	ISM	24	29.3	79.8	1	1001	1	2	2	2-5	10	1813	1816	5	5	2	3
80	102	3	2023-04-10	ISM	24	29.3	79.8	1	1002	2	2	2	2-5	9	1814	1817	5	5	2	3
80	102	3	2023-04-10	ISM	24	29.3	79.8	1	1002	2	2	2	2-5	10	1814	1817	5	5	1	4
80	102	3	2023-04-10	ISM	24	29.3	79.8	1	1003	4	2	2	2-5	9	1814	1817	5	5	1	4
80	102	3	2023-04-10	ISM	24	29.3	79.8	1	1003	4	2	2	2-5	10	1814	1817	5	5	1	4
80	102	3	2023-04-10	ISM	24	29.3	79.8	1	1004	5	2	2	2-5	9	1814	1817	5	5	1	4
80	102	3	2023-04-10	ISM	24	29.3	79.8	1	1004	5	2	2	2-5	10	1814	1817	5	5	3	2
86	102	3	2023-04-10	ISM	24	29.1	81.8	0	500	0	0	2	2-5	1	1911	1914	5	0	5	0
86	102	3	2023-04-10	ISM	24	29.1	81.8	0	500	0	0	2	2-5	2	1911	1914	5	0	5	0
86	102	3	2023-04-10	ISM	24	29.1	81.8	0	500	0	0	2	2-5	3	1911	1914	5	0	5	0
86	102	3	2023-04-10	ISM	24	29.1	81.8	0	500	0	0	2	2-5	4	1911	1914	5	0	5	0
86	102	3	2023-04-10	ISM	24	29.1	81.8	2	1001	3	1	2	2-5	1	1911	1914	5	5	3	2
86	102	3	2023-04-10	ISM	24	29.1	81.8	2	1001	3	1	2	2-5	2	1911	1914	5	5	3	2
86	102	3	2023-04-10	ISM	24	29.1	81.8	2	1001	3	1	2	2-5	3	1912	1915	5	5	2	3
86	102	3	2023-04-10	ISM	24	29.1	81.8	2	1001	3	1	2	2-5	4	1912	1915	5	5	3	2
86	102	3	2023-04-10	ISM	24	29.1	81.8	2	1002	8	1	2	2-5	1	1912	1915	5	5	2	3
86	102	3	2023-04-10	ISM	24	29.1	81.8	2	1002	8	1	2	2-5	2	1912	1915	5	5	1	4
86	102	3	2023-04-10	ISM	24	29.1	81.8	2	1002	8	1	2	2-5	3	1912	1915	5	5	0	5
86	102	3	2023-04-10	ISM	24	29.1	81.8	2	1002	8	1	2	2-5	4	1912	1915	5	5	0	5
86	102	3	2023-04-10	ISM	24	29.1	81.8	2	1003	9	1	2	2-5	1	1913	1916	5	5	1	4
86	102	3	2023-04-10	ISM	24	29.1	81.8	2	1003	9	1	2	2-5	2	1913	1916	5	5	2	3
86	102	3	2023-04-10	ISM	24	29.1	81.8	2	1003	9	1	2	2-5	3	1913	1916	5	5	0	5
86	102	3	2023-04-10	ISM	24	29.1	81.8	2	1003	9	1	2	2-5	4	1913	1916	5	5	1	4
86	102	3	2023-04-10	ISM	24	29.1	81.8	2	1004	8	1	2	2-5	1	1913	1916	5	5	1	4
86	102	3	2023-04-10	ISM	24	29.1	81.8	2	1004	8	1	2	2-5	2	1913	1916	5	5	1	4
86	102	3	2023-04-10	ISM	24	29.1	81.8	2	1004	8	1	2	2-5	3	1914	1917	5	5	0	5
86	102	3	2023-04-10	ISM	24	29.1	81.8	2	1004	8	1	2	2-5	4	1914	1917	5	5	0	5
86	102	3	2023-04-10	ISM	24	29.1	81.8	2	1001	1	2	2	2-5	1	1914	1917	5	5	0	5
86	102	3	2023-04-10	ISM	24	29.1	81.8	2	1001	1	2	2	2-5	2	1914	1917	5	5	2	3
86	102	3	2023-04-10	ISM	24	29.1	81.8	2	1001	1	2	2	2-5	3	1914	1917	5	5	3	2
86	102	3	2023-04-10	ISM	24	29.1	81.8	2	1001	1	2	2	2-5	4	1914	1917	5	5	0	5
87	102	3	2023-04-10	ISM	24	29.1	80.3	2	1002	2	2	2	2-5	1	1915	1918	5	5	1	4
87	102	3	2023-04-10	ISM	24	29.1	80.3	2	1002	2	2	2	2-5	2	1915	1918	5	5	3	2
87	102	3	2023-04-10	ISM	24	29.1	80.3	2	1002	2	2	2	2-5	3	1915	1918	5	5	1	4
87	102	3	2023-04-10	ISM	24	29.1	80.3	2	1002	2	2	2	2-5	4	1915	1918	5	5	2	3
87	102	3	2023-04-10	ISM	24	29.1	80.3	2	1003	4	2	2	2-5	1	1915	1918	5	5	0	5
87	102	3	2023-04-10	ISM	24	29.1	80.3	2	1003	4	2	2	2-5	2	1915	1918	5	5	0	5
87	102	3	2023-04-10	ISM	24	29.1	80.3	2	1003	4	2	2	2-5	3	1916	1919	5	5	0	5
87	102	3	2023-04-10	ISM	24	29.1	80.3	2	1003	4	2	2	2-5	4	1916	1919	5	5	0	5
87	102	3	2023-04-10	ISM	24	29.1	80.3	2	1004	5	2	2	2-5	1	1916	1919	5	5	2	3
87	102	3	2023-04-10	ISM	24	29.1	80.3	2	1004	5	2	2	2-5	2	1916	1919	5	5	4	1
87	102	3	2023-04-10	ISM	24	29.1	80.3	2	1004	5	2	2	2-5	3	1916	1919	5	5	4	1
87	102	3	2023-04-10	ISM	24	29.1	80.3	2	1004	5	2	2	2-5	4	1916	1919	5	5	2	3
88	102	3	2023-04-10	ISM	24	29.1	80.3	0	500	0	0	2	2-5	5	1918	1921	5	0	5	0
88	102	3	2023-04-10	ISM	24	29.1	80.3	0	500	0	0	2	2-5	6	1918	1921	5	0	5	0
88	102	3	2023-04-10	ISM	24	29.1	80.3	0	500	0	0	2	2-5	7	1918	1921	5	0	5	0
88	102	3	2023-04-10	ISM	24	29.1	80.3	0	500	0	0	2	2-5	8	1918	1921	5	0	5	0
88	102	3	2023-04-10	ISM	24	29.1	80.3	2	1001	3	1	2	2-5	5	1918	1921	5	5	2	3
88	102	3	2023-04-10	ISM	24	29.1	80.3	2	1001	3	1	2	2-5	6	1918	1921	5	5	2	3
88	102	3	2023-04-10	ISM	24	29.1	80.3	2	1001	3	1	2	2-5	7	1919	1922	5	5	1	4
88	102	3	2023-04-10	ISM	24	29.1	80.3	2	1001	3	1	2	2-5	8	1919	1922	5	5	2	3
88	102	3	2023-04-10	ISM	24	29.1	80.3	2	1002	8	1	2	2-5	5	1919	1922	5	5	2	3
88	102	3	2023-04-10	ISM	24	29.1	80.3	2	1002	8	1	2	2-5	6	1919	1922	5	5	1	4
88	102	3	2023-04-10	ISM	24	29.1	80.3	2	1002	8	1	2	2-5	7	1919	1922	5	5	1	4
88	102	3	2023-04-10	ISM	24	29.1	80.3	2	1002	8	1	2	2-5	8	1919	1922	5	5	0	5
88	102	3	2023-04-10	ISM	24	29.1	80.3	2	1003	9	1	2	2-5	5	1920	1923	5	5	1	4
88	102	3	2023-04-10	ISM	24	29.1	80.3	2	1003	9	1	2	2-5	6	1920	1923	5	5	1	4
88	102	3	2023-04-10	ISM	24	29.1	80.3	2	1003	9	1	2	2-5	7	1920	1923	5	5	0	5
88	102	3	2023-04-10	ISM	24	29.1	80.3	2	1003	9	1	2	2-5	8	1920	1923	5	5	0	5
88	102	3	2023-04-10	ISM	24	29.1	80.3	2	1004	8	1	2	2-5	5	1920	1923	5	5	1	4
88	102	3	2023-04-10	ISM	24	29.1	80.3	2	1004	8	1	2	2-5	6	1920	1923	5	5	1	4
88	102	3	2023-04-10	ISM	24	29.1	80.3	2	1004	8	1	2	2-5	7	1921	1924	5	5	0	5
88	102	3	2023-04-10	ISM	24	29.1	80.3	2	1004	8	1	2	2-5	8	1921	1924	5	5	0	5
88	102	3	2023-04-10	ISM	24	29.1	80.3	2	1001	1	2	2	2-5	5	1921	1924	5	5	3	2
88	102	3	2023-04-10	ISM	24	29.1	80.3	2	1001	1	2	2	2-5	6	1921	1924	5	5	4	1
88	102	3	2023-04-10	ISM	24	29.1	80.3	2	1001	1	2	2	2-5	7	1921	1924	5	5	3	2
88	102	3	2023-04-10	ISM	24	29.1	80.3	2	1001	1	2	2	2-5	8	1921	1924	5	5	2	3
89	102	3	2023-04-10	ISM	24	29.1	80.3	2	1002	2	2	2	2-5	5	1922	1925	5	5	4	1
89	102	3	2023-04-10	ISM	24	29.1	80.3	2	1002	2	2	2	2-5	6	1922	1925	5	5	4	1
89	102	3	2023-04-10	ISM	24	29.1	80.3	2	1002	2	2	2	2-5	7	1922	1925	5	5	4	1
89	102	3	2023-04-10	ISM	24	29.1	80.3	2	1002	2	2	2	2-5	8	1922	1925	5	5	4	1
89	102	3	2023-04-10	ISM	24	29.1	80.3	2	1003	4	2	2	2-5	5	1922	1925	5	5	2	3
89	102	3	2023-04-10	ISM	24	29.1	80.3	2	1003	4	2	2	2-5	6	1922	1925	5	5	3	2
89	102	3	2023-04-10	ISM	24	29.1	80.3	2	1003	4	2	2	2-5	7	1923	1926	5	5	3	2
89	102	3	2023-04-10	ISM	24	29.1	80.3	2	1003	4	2	2	2-5	8	1923	1926	5	5	2	3
89	102	3	2023-04-10	ISM	24	29.1	80.3	2	1004	5	2	2	2-5	5	1923	1926	5	5	4	1
89	102	3	2023-04-10	ISM	24	29.1	80.3	2	1004	5	2	2	2-5	6	1923	1926	5	5	4	1
89	102	3	2023-04-10	ISM	24	29.1	80.3	2	1004	5	2	2	2-5	7	1923	1926	5	5	2	3
89	102	3	2023-04-10	ISM	24	29.1	80.3	2	1004	5	2	2	2-5	8	1923	1926	5	5	5	0
90	102	3	2023-04-10	ISM	24	29	78.6	0	500	0	0	2	2-5	9	1925	1928	5	0	5	0
90	102	3	2023-04-10	ISM	24	29	78.6	0	500	0	0	2	2-5	10	1925	1928	5	0	5	0
90	102	3	2023-04-10	ISM	24	29	78.6	2	1001	3	1	2	2-5	9	1925	1928	5	5	1	4
90	102	3	2023-04-10	ISM	24	29	78.6	2	1001	3	1	2	2-5	10	1925	1928	5	5	2	3
90	102	3	2023-04-10	ISM	24	29	78.6	2	1002	8	1	2	2-5	9	1925	1928	5	5	0	5
90	102	3	2023-04-10	ISM	24	29	78.6	2	1002	8	1	2	2-5	10	1925	1928	5	5	0	5
90	102	3	2023-04-10	ISM	24	29	78.6	2	1003	9	1	2	2-5	9	1926	1929	5	5	0	5
90	102	3	2023-04-10	ISM	24	29	78.6	2	1003	9	1	2	2-5	10	1926	1929	5	5	0	5
90	102	3	2023-04-10	ISM	24	29	78.6	2	1004	8	1	2	2-5	9	1926	1929	5	5	0	5
90	102	3	2023-04-10	ISM	24	29	78.6	2	1004	8	1	2	2-5	10	1926	1929	5	5	0	5
90	102	3	2023-04-10	ISM	24	29	78.6	2	1001	1	2	2	2-5	9	1926	1929	5	5	5	0
90	102	3	2023-04-10	ISM	24	29	78.6	2	1001	1	2	2	2-5	10	1926	1929	5	5	3	2
90	102	3	2023-04-10	ISM	24	29	78.6	2	1002	2	2	2	2-5	9	1927	1930	5	5	4	1
90	102	3	2023-04-10	ISM	24	29	78.6	2	1002	2	2	2	2-5	10	1927	1930	5	5	4	1
90	102	3	2023-04-10	ISM	24	29	78.6	2	1003	4	2	2	2-5	9	1927	1930	5	5	3	2
90	102	3	2023-04-10	ISM	24	29	78.6	2	1003	4	2	2	2-5	10	1927	1930	5	5	3	2
90	102	3	2023-04-10	ISM	24	29	78.6	2	1004	5	2	2	2-5	9	1927	1930	5	5	4	1
90	102	3	2023-04-10	ISM	24	29	78.6	2	1004	5	2	2	2-5	10	1927	1930	5	5	4	1
101	102	3	2023-04-10	ISM	24	29.1	81.5	0	500	0	0	2	2-5	1	1853	1856	5	0	5	0
101	102	3	2023-04-10	ISM	24	29.1	81.5	0	500	0	0	2	2-5	2	1853	1856	5	0	5	0
101	102	3	2023-04-10	ISM	24	29.1	81.5	0	500	0	0	2	2-5	3	1853	1856	5	0	5	0
101	102	3	2023-04-10	ISM	24	29.1	81.5	0	500	0	0	2	2-5	4	1853	1856	5	0	5	0
101	102	3	2023-04-10	ISM	24	29.1	81.5	0	3001	9	1	2	2-5	1	1853	1856	5	5	0	5
101	102	3	2023-04-10	ISM	24	29.1	81.5	0	3001	9	1	2	2-5	2	1853	1856	5	5	0	5
101	102	3	2023-04-10	ISM	24	29.1	81.5	0	3001	9	1	2	2-5	3	1854	1857	5	5	0	5
101	102	3	2023-04-10	ISM	24	29.1	81.5	0	3001	9	1	2	2-5	4	1854	1857	5	5	0	5
101	102	3	2023-04-10	ISM	24	29.1	81.5	0	3002	8	1	2	2-5	1	1854	1857	5	5	2	3
101	102	3	2023-04-10	ISM	24	29.1	81.5	0	3002	8	1	2	2-5	2	1854	1857	5	5	0	5
101	102	3	2023-04-10	ISM	24	29.1	81.5	0	3002	8	1	2	2-5	3	1854	1857	5	5	0	5
101	102	3	2023-04-10	ISM	24	29.1	81.5	0	3002	8	1	2	2-5	4	1854	1857	5	5	0	5
101	102	3	2023-04-10	ISM	24	29.1	81.5	0	3003	5	1	2	2-5	1	1855	1858	5	5	0	5
101	102	3	2023-04-10	ISM	24	29.1	81.5	0	3003	5	1	2	2-5	2	1855	1858	5	5	0	5
101	102	3	2023-04-10	ISM	24	29.1	81.5	0	3003	5	1	2	2-5	3	1855	1858	5	5	0	5
101	102	3	2023-04-10	ISM	24	29.1	81.5	0	3003	5	1	2	2-5	4	1855	1858	5	5	0	5
101	102	3	2023-04-10	ISM	24	29.1	81.5	0	3004	3	1	2	2-5	1	1855	1858	5	5	0	5
101	102	3	2023-04-10	ISM	24	29.1	81.5	0	3004	3	1	2	2-5	2	1855	1858	5	5	0	5
101	102	3	2023-04-10	ISM	24	29.1	81.5	0	3004	3	1	2	2-5	3	1856	1859	5	5	0	5
101	102	3	2023-04-10	ISM	24	29.1	81.5	0	3004	3	1	2	2-5	4	1856	1859	5	5	0	5
101	102	3	2023-04-10	ISM	24	29.1	81.5	0	3001	4	2	2	2-5	1	1856	1859	5	5	4	1
101	102	3	2023-04-10	ISM	24	29.1	81.5	0	3001	4	2	2	2-5	2	1856	1859	5	5	4	1
101	102	3	2023-04-10	ISM	24	29.1	81.5	0	3001	4	2	2	2-5	3	1856	1859	5	5	3	2
101	102	3	2023-04-10	ISM	24	29.1	81.5	0	3001	4	2	2	2-5	4	1856	1859	5	5	4	1
102	102	3	2023-04-10	ISM	24	29.1	79.9	0	3002	2	2	2	2-5	1	1857	1900	5	5	5	0
102	102	3	2023-04-10	ISM	24	29.1	79.9	0	3002	2	2	2	2-5	2	1857	1900	5	5	4	1
102	102	3	2023-04-10	ISM	24	29.1	79.9	0	3002	2	2	2	2-5	3	1857	1900	5	5	5	0
102	102	3	2023-04-10	ISM	24	29.1	79.9	0	3002	2	2	2	2-5	4	1857	1900	5	5	3	2
102	102	3	2023-04-10	ISM	24	29.1	79.9	0	3003	8	2	2	2-5	1	1857	1900	5	5	5	0
102	102	3	2023-04-10	ISM	24	29.1	79.9	0	3003	8	2	2	2-5	2	1857	1900	5	5	5	0
102	102	3	2023-04-10	ISM	24	29.1	79.9	0	3003	8	2	2	2-5	3	1858	1901	5	5	4	1
102	102	3	2023-04-10	ISM	24	29.1	79.9	0	3003	8	2	2	2-5	4	1858	1901	5	5	5	0
102	102	3	2023-04-10	ISM	24	29.1	79.9	0	3004	6	2	2	2-5	1	1858	1901	5	5	5	0
102	102	3	2023-04-10	ISM	24	29.1	79.9	0	3004	6	2	2	2-5	2	1858	1901	5	5	5	0
102	102	3	2023-04-10	ISM	24	29.1	79.9	0	3004	6	2	2	2-5	3	1858	1901	5	5	4	1
102	102	3	2023-04-10	ISM	24	29.1	79.9	0	3004	6	2	2	2-5	4	1858	1901	5	5	3	2
103	102	3	2023-04-10	ISM	24	29.1	79.9	0	500	0	0	2	2-5	5	1900	1903	5	0	5	0
103	102	3	2023-04-10	ISM	24	29.1	79.9	0	500	0	0	2	2-5	6	1900	1903	5	0	5	0
103	102	3	2023-04-10	ISM	24	29.1	79.9	0	500	0	0	2	2-5	7	1900	1903	5	0	5	0
103	102	3	2023-04-10	ISM	24	29.1	79.9	0	500	0	0	2	2-5	8	1900	1903	5	0	5	0
103	102	3	2023-04-10	ISM	24	29.1	79.9	0	3001	9	1	2	2-5	5	1900	1903	5	5	1	4
103	102	3	2023-04-10	ISM	24	29.1	79.9	0	3001	9	1	2	2-5	6	1900	1903	5	5	0	5
103	102	3	2023-04-10	ISM	24	29.1	79.9	0	3001	9	1	2	2-5	7	1901	1904	5	5	0	5
103	102	3	2023-04-10	ISM	24	29.1	79.9	0	3001	9	1	2	2-5	8	1901	1904	5	5	0	5
103	102	3	2023-04-10	ISM	24	29.1	79.9	0	3002	8	1	2	2-5	5	1901	1904	5	5	0	5
103	102	3	2023-04-10	ISM	24	29.1	79.9	0	3002	8	1	2	2-5	6	1901	1904	5	5	0	5
103	102	3	2023-04-10	ISM	24	29.1	79.9	0	3002	8	1	2	2-5	7	1901	1904	5	5	0	5
103	102	3	2023-04-10	ISM	24	29.1	79.9	0	3002	8	1	2	2-5	8	1901	1904	5	5	0	5
103	102	3	2023-04-10	ISM	24	29.1	79.9	0	3003	5	1	2	2-5	5	1902	1905	5	5	0	5
103	102	3	2023-04-10	ISM	24	29.1	79.9	0	3003	5	1	2	2-5	6	1902	1905	5	5	0	5
103	102	3	2023-04-10	ISM	24	29.1	79.9	0	3003	5	1	2	2-5	7	1902	1905	5	5	0	5
103	102	3	2023-04-10	ISM	24	29.1	79.9	0	3003	5	1	2	2-5	8	1902	1905	5	5	0	5
103	102	3	2023-04-10	ISM	24	29.1	79.9	0	3004	3	1	2	2-5	5	1902	1905	5	5	0	5
103	102	3	2023-04-10	ISM	24	29.1	79.9	0	3004	3	1	2	2-5	6	1902	1905	5	5	0	5
103	102	3	2023-04-10	ISM	24	29.1	79.9	0	3004	3	1	2	2-5	7	1903	1906	5	5	0	5
103	102	3	2023-04-10	ISM	24	29.1	79.9	0	3004	3	1	2	2-5	8	1903	1906	5	5	0	5
103	102	3	2023-04-10	ISM	24	29.1	79.9	0	3001	4	2	2	2-5	5	1903	1906	5	5	5	0
103	102	3	2023-04-10	ISM	24	29.1	79.9	0	3001	4	2	2	2-5	6	1903	1906	5	5	4	1
103	102	3	2023-04-10	ISM	24	29.1	79.9	0	3001	4	2	2	2-5	7	1903	1906	5	5	5	0
103	102	3	2023-04-10	ISM	24	29.1	79.9	0	3001	4	2	2	2-5	8	1903	1906	5	5	5	0
104	102	3	2023-04-10	ISM	24	29.1	79.9	0	3002	2	2	2	2-5	5	1904	1907	5	5	5	0
104	102	3	2023-04-10	ISM	24	29.1	79.9	0	3002	2	2	2	2-5	6	1904	1907	5	5	3	2
104	102	3	2023-04-10	ISM	24	29.1	79.9	0	3002	2	2	2	2-5	7	1904	1907	5	5	1	4
104	102	3	2023-04-10	ISM	24	29.1	79.9	0	3002	2	2	2	2-5	8	1904	1907	5	5	3	2
104	102	3	2023-04-10	ISM	24	29.1	79.9	0	3003	8	2	2	2-5	5	1904	1907	5	5	5	0
104	102	3	2023-04-10	ISM	24	29.1	79.9	0	3003	8	2	2	2-5	6	1904	1907	5	5	5	0
104	102	3	2023-04-10	ISM	24	29.1	79.9	0	3003	8	2	2	2-5	7	1905	1908	5	5	5	0
104	102	3	2023-04-10	ISM	24	29.1	79.9	0	3003	8	2	2	2-5	8	1905	1908	5	5	4	1
104	102	3	2023-04-10	ISM	24	29.1	79.9	0	3004	6	2	2	2-5	5	1905	1908	5	5	5	0
104	102	3	2023-04-10	ISM	24	29.1	79.9	0	3004	6	2	2	2-5	6	1905	1908	5	5	5	0
104	102	3	2023-04-10	ISM	24	29.1	79.9	0	3004	6	2	2	2-5	7	1905	1908	5	5	5	0
104	102	3	2023-04-10	ISM	24	29.1	79.9	0	3004	6	2	2	2-5	8	1905	1908	5	5	5	0
105	102	3	2023-04-10	ISM	24	29.1	79.9	0	500	0	0	2	2-5	9	1907	1910	5	0	5	0
105	102	3	2023-04-10	ISM	24	29.1	79.9	0	500	0	0	2	2-5	10	1907	1910	5	0	5	0
105	102	3	2023-04-10	ISM	24	29.1	79.9	0	3001	9	1	2	2-5	9	1907	1910	5	5	0	5
105	102	3	2023-04-10	ISM	24	29.1	79.9	0	3001	9	1	2	2-5	10	1907	1910	5	5	0	5
105	102	3	2023-04-10	ISM	24	29.1	79.9	0	3002	8	1	2	2-5	9	1907	1910	5	5	0	5
105	102	3	2023-04-10	ISM	24	29.1	79.9	0	3002	8	1	2	2-5	10	1907	1910	5	5	0	5
105	102	3	2023-04-10	ISM	24	29.1	79.9	0	3003	5	1	2	2-5	9	1908	1911	5	5	0	5
105	102	3	2023-04-10	ISM	24	29.1	79.9	0	3003	5	1	2	2-5	10	1908	1911	5	5	0	5
105	102	3	2023-04-10	ISM	24	29.1	79.9	0	3004	3	1	2	2-5	9	1908	1911	5	5	0	5
105	102	3	2023-04-10	ISM	24	29.1	79.9	0	3004	3	1	2	2-5	10	1908	1911	5	5	0	5
105	102	3	2023-04-10	ISM	24	29.1	79.9	0	3001	4	2	2	2-5	9	1908	1911	5	5	4	1
105	102	3	2023-04-10	ISM	24	29.1	79.9	0	3001	4	2	2	2-5	10	1908	1911	5	5	5	0
105	102	3	2023-04-10	ISM	24	29.1	79.9	0	3002	2	2	2	2-5	9	1909	1912	5	5	1	4
105	102	3	2023-04-10	ISM	24	29.1	79.9	0	3002	2	2	2	2-5	10	1909	1912	5	5	3	2
105	102	3	2023-04-10	ISM	24	29.1	79.9	0	3003	8	2	2	2-5	9	1909	1912	5	5	5	0
105	102	3	2023-04-10	ISM	24	29.1	79.9	0	3003	8	2	2	2-5	10	1909	1912	5	5	5	0
105	102	3	2023-04-10	ISM	24	29.1	79.9	0	3004	6	2	2	2-5	9	1909	1912	5	5	5	0
105	102	3	2023-04-10	ISM	24	29.1	79.9	0	3004	6	2	2	2-5	10	1909	1912	5	5	5	0
111	102	5	2023-06-10	ISM	24	29.8	78.1	0	500	0	0	2	2-5	1	1818	1821	5	0	5	0
111	102	5	2023-06-10	ISM	24	29.8	78.1	0	500	0	0	2	2-5	2	1818	1821	5	0	5	0
111	102	5	2023-06-10	ISM	24	29.8	78.1	0	500	0	0	2	2-5	3	1818	1821	5	0	5	0
111	102	5	2023-06-10	ISM	24	29.8	78.1	0	500	0	0	2	2-5	4	1818	1821	5	0	5	0
111	102	5	2023-06-10	ISM	24	29.8	78.1	1	1001	3	1	2	2-5	1	1818	1821	5	5	0	5
111	102	5	2023-06-10	ISM	24	29.8	78.1	1	1001	3	1	2	2-5	2	1818	1821	5	5	0	5
111	102	5	2023-06-10	ISM	24	29.8	78.1	1	1001	3	1	2	2-5	3	1819	1822	5	5	2	3
111	102	5	2023-06-10	ISM	24	29.8	78.1	1	1001	3	1	2	2-5	4	1819	1822	5	5	0	5
111	102	5	2023-06-10	ISM	24	29.8	78.1	1	1002	8	1	2	2-5	1	1819	1822	5	5	0	5
111	102	5	2023-06-10	ISM	24	29.8	78.1	1	1002	8	1	2	2-5	2	1819	1822	5	5	2	3
111	102	5	2023-06-10	ISM	24	29.8	78.1	1	1002	8	1	2	2-5	3	1819	1822	5	5	0	5
111	102	5	2023-06-10	ISM	24	29.8	78.1	1	1002	8	1	2	2-5	4	1819	1822	5	5	0	5
111	102	5	2023-06-10	ISM	24	29.8	78.1	1	1003	9	1	2	2-5	1	1820	1823	5	5	0	5
111	102	5	2023-06-10	ISM	24	29.8	78.1	1	1003	9	1	2	2-5	2	1820	1823	5	5	0	5
111	102	5	2023-06-10	ISM	24	29.8	78.1	1	1003	9	1	2	2-5	3	1820	1823	5	5	0	5
111	102	5	2023-06-10	ISM	24	29.8	78.1	1	1003	9	1	2	2-5	4	1820	1823	5	5	0	5
111	102	5	2023-06-10	ISM	24	29.8	78.1	1	1004	8	1	2	2-5	1	1820	1823	5	5	1	4
111	102	5	2023-06-10	ISM	24	29.8	78.1	1	1004	8	1	2	2-5	2	1820	1823	5	5	0	5
111	102	5	2023-06-10	ISM	24	29.8	78.1	1	1004	8	1	2	2-5	3	1821	1824	5	5	0	5
111	102	5	2023-06-10	ISM	24	29.8	78.1	1	1004	8	1	2	2-5	4	1821	1824	5	5	0	5
111	102	5	2023-06-10	ISM	24	29.8	78.1	1	1001	1	2	2	2-5	1	1821	1824	5	5	0	5
111	102	5	2023-06-10	ISM	24	29.8	78.1	1	1001	1	2	2	2-5	2	1821	1824	5	5	5	0
111	102	5	2023-06-10	ISM	24	29.8	78.1	1	1001	1	2	2	2-5	3	1821	1824	5	5	2	3
111	102	5	2023-06-10	ISM	24	29.8	78.1	1	1001	1	2	2	2-5	4	1821	1824	5	5	2	3
112	102	5	2023-06-10	ISM	24	29.1	77.2	1	1002	2	2	2	2-5	1	1822	1825	5	5	1	4
112	102	5	2023-06-10	ISM	24	29.1	77.2	1	1002	2	2	2	2-5	2	1822	1825	5	5	3	2
112	102	5	2023-06-10	ISM	24	29.1	77.2	1	1002	2	2	2	2-5	3	1822	1825	5	5	2	3
112	102	5	2023-06-10	ISM	24	29.1	77.2	1	1002	2	2	2	2-5	4	1822	1825	5	5	0	5
112	102	5	2023-06-10	ISM	24	29.1	77.2	1	1003	4	2	2	2-5	1	1822	1825	5	5	1	4
112	102	5	2023-06-10	ISM	24	29.1	77.2	1	1003	4	2	2	2-5	2	1822	1825	5	5	0	5
112	102	5	2023-06-10	ISM	24	29.1	77.2	1	1003	4	2	2	2-5	3	1823	1826	5	5	0	5
112	102	5	2023-06-10	ISM	24	29.1	77.2	1	1003	4	2	2	2-5	4	1823	1826	5	5	0	5
112	102	5	2023-06-10	ISM	24	29.1	77.2	1	1004	5	2	2	2-5	1	1823	1826	5	5	0	5
112	102	5	2023-06-10	ISM	24	29.1	77.2	1	1004	5	2	2	2-5	2	1823	1826	5	5	1	4
112	102	5	2023-06-10	ISM	24	29.1	77.2	1	1004	5	2	2	2-5	3	1823	1826	5	5	2	3
112	102	5	2023-06-10	ISM	24	29.1	77.2	1	1004	5	2	2	2-5	4	1823	1826	5	5	0	5
113	102	5	2023-06-10	ISM	24	29.1	77.2	0	500	0	0	2	2-5	5	1831	1834	5	0	5	0
113	102	5	2023-06-10	ISM	24	29.1	77.2	0	500	0	0	2	2-5	6	1831	1834	5	0	5	0
113	102	5	2023-06-10	ISM	24	29.1	77.2	0	500	0	0	2	2-5	7	1831	1834	5	0	5	0
113	102	5	2023-06-10	ISM	24	29.1	77.2	0	500	0	0	2	2-5	8	1831	1834	5	0	5	0
113	102	5	2023-06-10	ISM	24	29.1	77.2	1	1001	3	1	2	2-5	5	1831	1834	5	5	2	3
113	102	5	2023-06-10	ISM	24	29.1	77.2	1	1001	3	1	2	2-5	6	1831	1834	5	5	2	3
113	102	5	2023-06-10	ISM	24	29.1	77.2	1	1001	3	1	2	2-5	7	1832	1835	5	5	3	2
113	102	5	2023-06-10	ISM	24	29.1	77.2	1	1001	3	1	2	2-5	8	1832	1835	5	5	1	4
113	102	5	2023-06-10	ISM	24	29.1	77.2	1	1002	8	1	2	2-5	5	1832	1835	5	5	0	5
113	102	5	2023-06-10	ISM	24	29.1	77.2	1	1002	8	1	2	2-5	6	1832	1835	5	5	0	5
113	102	5	2023-06-10	ISM	24	29.1	77.2	1	1002	8	1	2	2-5	7	1832	1835	5	5	0	5
113	102	5	2023-06-10	ISM	24	29.1	77.2	1	1002	8	1	2	2-5	8	1832	1835	5	5	0	5
113	102	5	2023-06-10	ISM	24	29.1	77.2	1	1003	9	1	2	2-5	5	1833	1836	5	5	1	4
113	102	5	2023-06-10	ISM	24	29.1	77.2	1	1003	9	1	2	2-5	6	1833	1836	5	5	1	4
113	102	5	2023-06-10	ISM	24	29.1	77.2	1	1003	9	1	2	2-5	7	1833	1836	5	5	1	4
113	102	5	2023-06-10	ISM	24	29.1	77.2	1	1003	9	1	2	2-5	8	1833	1836	5	5	0	5
113	102	5	2023-06-10	ISM	24	29.1	77.2	1	1004	8	1	2	2-5	5	1833	1836	5	5	1	4
113	102	5	2023-06-10	ISM	24	29.1	77.2	1	1004	8	1	2	2-5	6	1833	1836	5	5	2	3
113	102	5	2023-06-10	ISM	24	29.1	77.2	1	1004	8	1	2	2-5	7	1834	1837	5	5	0	5
113	102	5	2023-06-10	ISM	24	29.1	77.2	1	1004	8	1	2	2-5	8	1834	1837	5	5	0	5
113	102	5	2023-06-10	ISM	24	29.1	77.2	1	1001	1	2	2	2-5	5	1834	1837	5	5	3	2
113	102	5	2023-06-10	ISM	24	29.1	77.2	1	1001	1	2	2	2-5	6	1834	1837	5	5	4	1
113	102	5	2023-06-10	ISM	24	29.1	77.2	1	1001	1	2	2	2-5	7	1834	1837	5	5	3	2
113	102	5	2023-06-10	ISM	24	29.1	77.2	1	1001	1	2	2	2-5	8	1834	1837	5	5	2	3
114	102	5	2023-06-10	ISM	24	29.1	77.2	1	1002	2	2	2	2-5	5	1835	1838	5	5	2	3
114	102	5	2023-06-10	ISM	24	29.1	77.2	1	1002	2	2	2	2-5	6	1835	1838	5	5	4	1
114	102	5	2023-06-10	ISM	24	29.1	77.2	1	1002	2	2	2	2-5	7	1835	1838	5	5	3	2
114	102	5	2023-06-10	ISM	24	29.1	77.2	1	1002	2	2	2	2-5	8	1835	1838	5	5	3	2
114	102	5	2023-06-10	ISM	24	29.1	77.2	1	1003	4	2	2	2-5	5	1835	1838	5	5	0	5
114	102	5	2023-06-10	ISM	24	29.1	77.2	1	1003	4	2	2	2-5	6	1835	1838	5	5	1	4
114	102	5	2023-06-10	ISM	24	29.1	77.2	1	1003	4	2	2	2-5	7	1836	1839	5	5	1	4
114	102	5	2023-06-10	ISM	24	29.1	77.2	1	1003	4	2	2	2-5	8	1836	1839	5	5	1	4
114	102	5	2023-06-10	ISM	24	29.1	77.2	1	1004	5	2	2	2-5	5	1836	1839	5	5	2	3
114	102	5	2023-06-10	ISM	24	29.1	77.2	1	1004	5	2	2	2-5	6	1836	1839	5	5	3	2
114	102	5	2023-06-10	ISM	24	29.1	77.2	1	1004	5	2	2	2-5	7	1836	1839	5	5	1	4
114	102	5	2023-06-10	ISM	24	29.1	77.2	1	1004	5	2	2	2-5	8	1836	1839	5	5	3	2
115	102	5	2023-06-10	ISM	24	29.1	74.7	0	500	0	0	2	2-5	9	1844	1847	5	0	5	0
115	102	5	2023-06-10	ISM	24	29.1	74.7	0	500	0	0	2	2-5	10	1844	1847	5	0	5	0
115	102	5	2023-06-10	ISM	24	29.1	74.7	1	1001	3	1	2	2-5	9	1844	1847	5	5	1	4
115	102	5	2023-06-10	ISM	24	29.1	74.7	1	1001	3	1	2	2-5	10	1844	1847	5	5	0	5
115	102	5	2023-06-10	ISM	24	29.1	74.7	1	1002	8	1	2	2-5	9	1844	1847	5	5	0	5
115	102	5	2023-06-10	ISM	24	29.1	74.7	1	1002	8	1	2	2-5	10	1844	1847	5	5	0	5
115	102	5	2023-06-10	ISM	24	29.1	74.7	1	1003	9	1	2	2-5	9	1845	1848	5	5	0	5
115	102	5	2023-06-10	ISM	24	29.1	74.7	1	1003	9	1	2	2-5	10	1845	1848	5	5	0	5
115	102	5	2023-06-10	ISM	24	29.1	74.7	1	1004	8	1	2	2-5	9	1845	1848	5	5	1	4
115	102	5	2023-06-10	ISM	24	29.1	74.7	1	1004	8	1	2	2-5	10	1845	1848	5	5	0	5
115	102	5	2023-06-10	ISM	24	29.1	74.7	1	1001	1	2	2	2-5	9	1845	1848	5	5	3	2
115	102	5	2023-06-10	ISM	24	29.1	74.7	1	1001	1	2	2	2-5	10	1845	1848	5	5	3	2
115	102	5	2023-06-10	ISM	24	29.1	74.7	1	1002	2	2	2	2-5	9	1846	1849	5	5	1	4
115	102	5	2023-06-10	ISM	24	29.1	74.7	1	1002	2	2	2	2-5	10	1846	1849	5	5	2	3
115	102	5	2023-06-10	ISM	24	29.1	74.7	1	1003	4	2	2	2-5	9	1846	1849	5	5	2	3
115	102	5	2023-06-10	ISM	24	29.1	74.7	1	1003	4	2	2	2-5	10	1846	1849	5	5	1	4
115	102	5	2023-06-10	ISM	24	29.1	74.7	1	1004	5	2	2	2-5	9	1846	1849	5	5	2	3
115	102	5	2023-06-10	ISM	24	29.1	74.7	1	1004	5	2	2	2-5	10	1846	1849	5	5	0	5
121	102	5	2023-06-10	ISM	24	29.3	83.8	0	500	0	0	2	2-5	1	1915	1918	5	0	5	0
121	102	5	2023-06-10	ISM	24	29.3	83.8	0	500	0	0	2	2-5	2	1915	1918	5	0	5	0
121	102	5	2023-06-10	ISM	24	29.3	83.8	0	500	0	0	2	2-5	3	1915	1918	5	0	5	0
121	102	5	2023-06-10	ISM	24	29.3	83.8	0	500	0	0	2	2-5	4	1915	1918	5	0	5	0
121	102	5	2023-06-10	ISM	24	29.3	83.8	2	1001	3	1	2	2-5	1	1915	1918	5	5	3	2
121	102	5	2023-06-10	ISM	24	29.3	83.8	2	1001	3	1	2	2-5	2	1915	1918	5	5	2	3
121	102	5	2023-06-10	ISM	24	29.3	83.8	2	1001	3	1	2	2-5	3	1916	1919	5	5	3	2
121	102	5	2023-06-10	ISM	24	29.3	83.8	2	1001	3	1	2	2-5	4	1916	1919	5	5	3	2
121	102	5	2023-06-10	ISM	24	29.3	83.8	2	1002	8	1	2	2-5	1	1916	1919	5	5	3	2
121	102	5	2023-06-10	ISM	24	29.3	83.8	2	1002	8	1	2	2-5	2	1916	1919	5	5	1	4
121	102	5	2023-06-10	ISM	24	29.3	83.8	2	1002	8	1	2	2-5	3	1916	1919	5	5	1	4
121	102	5	2023-06-10	ISM	24	29.3	83.8	2	1002	8	1	2	2-5	4	1916	1919	5	5	0	5
121	102	5	2023-06-10	ISM	24	29.3	83.8	2	1003	9	1	2	2-5	1	1917	1920	5	5	0	5
121	102	5	2023-06-10	ISM	24	29.3	83.8	2	1003	9	1	2	2-5	2	1917	1920	5	5	0	5
121	102	5	2023-06-10	ISM	24	29.3	83.8	2	1003	9	1	2	2-5	3	1917	1920	5	5	1	4
121	102	5	2023-06-10	ISM	24	29.3	83.8	2	1003	9	1	2	2-5	4	1917	1920	5	5	2	3
121	102	5	2023-06-10	ISM	24	29.3	83.8	2	1004	8	1	2	2-5	1	1917	1920	5	5	2	3
121	102	5	2023-06-10	ISM	24	29.3	83.8	2	1004	8	1	2	2-5	2	1917	1920	5	5	1	4
121	102	5	2023-06-10	ISM	24	29.3	83.8	2	1004	8	1	2	2-5	3	1918	1921	5	5	1	4
121	102	5	2023-06-10	ISM	24	29.3	83.8	2	1004	8	1	2	2-5	4	1918	1921	5	5	0	5
121	102	5	2023-06-10	ISM	24	29.3	83.8	2	1001	1	2	2	2-5	1	1918	1921	5	5	2	3
121	102	5	2023-06-10	ISM	24	29.3	83.8	2	1001	1	2	2	2-5	2	1918	1921	5	5	1	4
121	102	5	2023-06-10	ISM	24	29.3	83.8	2	1001	1	2	2	2-5	3	1918	1921	5	5	2	3
121	102	5	2023-06-10	ISM	24	29.3	83.8	2	1001	1	2	2	2-5	4	1918	1921	5	5	1	4
122	102	5	2023-06-10	ISM	24	29.4	85.2	2	1002	2	2	2	2-5	1	1919	1922	5	5	2	3
122	102	5	2023-06-10	ISM	24	29.4	85.2	2	1002	2	2	2	2-5	2	1919	1922	5	5	1	4
122	102	5	2023-06-10	ISM	24	29.4	85.2	2	1002	2	2	2	2-5	3	1919	1922	5	5	1	4
122	102	5	2023-06-10	ISM	24	29.4	85.2	2	1002	2	2	2	2-5	4	1919	1922	5	5	2	3
122	102	5	2023-06-10	ISM	24	29.4	85.2	2	1003	4	2	2	2-5	1	1919	1922	5	5	1	4
122	102	5	2023-06-10	ISM	24	29.4	85.2	2	1003	4	2	2	2-5	2	1919	1922	5	5	0	5
122	102	5	2023-06-10	ISM	24	29.4	85.2	2	1003	4	2	2	2-5	3	1920	1923	5	5	0	5
122	102	5	2023-06-10	ISM	24	29.4	85.2	2	1003	4	2	2	2-5	4	1920	1923	5	5	1	4
122	102	5	2023-06-10	ISM	24	29.4	85.2	2	1004	5	2	2	2-5	1	1920	1923	5	5	0	5
122	102	5	2023-06-10	ISM	24	29.4	85.2	2	1004	5	2	2	2-5	2	1920	1923	5	5	2	3
122	102	5	2023-06-10	ISM	24	29.4	85.2	2	1004	5	2	2	2-5	3	1920	1923	5	5	1	4
122	102	5	2023-06-10	ISM	24	29.4	85.2	2	1004	5	2	2	2-5	4	1920	1923	5	5	2	3
123	102	5	2023-06-10	ISM	24	29.4	85.2	0	500	0	0	2	2-5	5	1928	1931	5	0	5	0
123	102	5	2023-06-10	ISM	24	29.4	85.2	0	500	0	0	2	2-5	6	1928	1931	5	0	5	0
123	102	5	2023-06-10	ISM	24	29.4	85.2	0	500	0	0	2	2-5	7	1928	1931	5	0	5	0
123	102	5	2023-06-10	ISM	24	29.4	85.2	0	500	0	0	2	2-5	8	1928	1931	5	0	5	0
123	102	5	2023-06-10	ISM	24	29.4	85.2	2	1001	3	1	2	2-5	5	1928	1931	5	5	2	3
123	102	5	2023-06-10	ISM	24	29.4	85.2	2	1001	3	1	2	2-5	6	1928	1931	5	5	3	2
123	102	5	2023-06-10	ISM	24	29.4	85.2	2	1001	3	1	2	2-5	7	1929	1932	5	5	1	4
123	102	5	2023-06-10	ISM	24	29.4	85.2	2	1001	3	1	2	2-5	8	1929	1932	5	5	0	5
123	102	5	2023-06-10	ISM	24	29.4	85.2	2	1002	8	1	2	2-5	5	1929	1932	5	5	0	5
123	102	5	2023-06-10	ISM	24	29.4	85.2	2	1002	8	1	2	2-5	6	1929	1932	5	5	2	3
123	102	5	2023-06-10	ISM	24	29.4	85.2	2	1002	8	1	2	2-5	7	1929	1932	5	5	0	5
123	102	5	2023-06-10	ISM	24	29.4	85.2	2	1002	8	1	2	2-5	8	1929	1932	5	5	1	4
123	102	5	2023-06-10	ISM	24	29.4	85.2	2	1003	9	1	2	2-5	5	1930	1933	5	5	0	5
123	102	5	2023-06-10	ISM	24	29.4	85.2	2	1003	9	1	2	2-5	6	1930	1933	5	5	1	4
123	102	5	2023-06-10	ISM	24	29.4	85.2	2	1003	9	1	2	2-5	7	1930	1933	5	5	0	5
123	102	5	2023-06-10	ISM	24	29.4	85.2	2	1003	9	1	2	2-5	8	1930	1933	5	5	1	4
123	102	5	2023-06-10	ISM	24	29.4	85.2	2	1004	8	1	2	2-5	5	1930	1933	5	5	0	5
123	102	5	2023-06-10	ISM	24	29.4	85.2	2	1004	8	1	2	2-5	6	1930	1933	5	5	0	5
123	102	5	2023-06-10	ISM	24	29.4	85.2	2	1004	8	1	2	2-5	7	1931	1934	5	5	0	5
123	102	5	2023-06-10	ISM	24	29.4	85.2	2	1004	8	1	2	2-5	8	1931	1934	5	5	0	5
123	102	5	2023-06-10	ISM	24	29.4	85.2	2	1001	1	2	2	2-5	5	1931	1934	5	5	1	4
123	102	5	2023-06-10	ISM	24	29.4	85.2	2	1001	1	2	2	2-5	6	1931	1934	5	5	1	4
123	102	5	2023-06-10	ISM	24	29.4	85.2	2	1001	1	2	2	2-5	7	1931	1934	5	5	2	3
123	102	5	2023-06-10	ISM	24	29.4	85.2	2	1001	1	2	2	2-5	8	1931	1934	5	5	2	3
124	102	5	2023-06-10	ISM	24	29.4	85.2	2	1002	2	2	2	2-5	5	1932	1935	5	5	2	3
124	102	5	2023-06-10	ISM	24	29.4	85.2	2	1002	2	2	2	2-5	6	1932	1935	5	5	2	3
124	102	5	2023-06-10	ISM	24	29.4	85.2	2	1002	2	2	2	2-5	7	1932	1935	5	5	1	4
124	102	5	2023-06-10	ISM	24	29.4	85.2	2	1002	2	2	2	2-5	8	1932	1935	5	5	2	3
124	102	5	2023-06-10	ISM	24	29.4	85.2	2	1003	4	2	2	2-5	5	1932	1935	5	5	2	3
124	102	5	2023-06-10	ISM	24	29.4	85.2	2	1003	4	2	2	2-5	6	1932	1935	5	5	0	5
124	102	5	2023-06-10	ISM	24	29.4	85.2	2	1003	4	2	2	2-5	7	1933	1936	5	5	1	4
124	102	5	2023-06-10	ISM	24	29.4	85.2	2	1003	4	2	2	2-5	8	1933	1936	5	5	0	5
124	102	5	2023-06-10	ISM	24	29.4	85.2	2	1004	5	2	2	2-5	5	1933	1936	5	5	1	4
124	102	5	2023-06-10	ISM	24	29.4	85.2	2	1004	5	2	2	2-5	6	1933	1936	5	5	2	3
124	102	5	2023-06-10	ISM	24	29.4	85.2	2	1004	5	2	2	2-5	7	1933	1936	5	5	1	4
124	102	5	2023-06-10	ISM	24	29.4	85.2	2	1004	5	2	2	2-5	8	1933	1936	5	5	1	4
125	102	5	2023-06-10	ISM	24	29.1	85.6	0	500	0	0	2	2-5	9	1938	1941	5	0	5	0
125	102	5	2023-06-10	ISM	24	29.1	85.6	0	500	0	0	2	2-5	10	1938	1941	5	0	5	0
125	102	5	2023-06-10	ISM	24	29.1	85.6	2	1001	3	1	2	2-5	9	1938	1941	5	5	1	4
125	102	5	2023-06-10	ISM	24	29.1	85.6	2	1001	3	1	2	2-5	10	1938	1941	5	5	2	3
125	102	5	2023-06-10	ISM	24	29.1	85.6	2	1002	8	1	2	2-5	9	1938	1941	5	5	0	5
125	102	5	2023-06-10	ISM	24	29.1	85.6	2	1002	8	1	2	2-5	10	1938	1941	5	5	0	5
125	102	5	2023-06-10	ISM	24	29.1	85.6	2	1003	9	1	2	2-5	9	1939	1942	5	5	0	5
125	102	5	2023-06-10	ISM	24	29.1	85.6	2	1003	9	1	2	2-5	10	1939	1942	5	5	0	5
125	102	5	2023-06-10	ISM	24	29.1	85.6	2	1004	8	1	2	2-5	9	1939	1942	5	5	0	5
125	102	5	2023-06-10	ISM	24	29.1	85.6	2	1004	8	1	2	2-5	10	1939	1942	5	5	0	5
125	102	5	2023-06-10	ISM	24	29.1	85.6	2	1001	1	2	2	2-5	9	1939	1942	5	5	1	4
125	102	5	2023-06-10	ISM	24	29.1	85.6	2	1001	1	2	2	2-5	10	1939	1942	5	5	0	5
125	102	5	2023-06-10	ISM	24	29.1	85.6	2	1002	2	2	2	2-5	9	1940	1943	5	5	1	4
125	102	5	2023-06-10	ISM	24	29.1	85.6	2	1002	2	2	2	2-5	10	1940	1943	5	5	2	3
125	102	5	2023-06-10	ISM	24	29.1	85.6	2	1003	4	2	2	2-5	9	1940	1943	5	5	1	4
125	102	5	2023-06-10	ISM	24	29.1	85.6	2	1003	4	2	2	2-5	10	1940	1943	5	5	0	5
125	102	5	2023-06-10	ISM	24	29.1	85.6	2	1004	5	2	2	2-5	9	1940	1943	5	5	0	5
125	102	5	2023-06-10	ISM	24	29.1	85.6	2	1004	5	2	2	2-5	10	1940	1943	5	5	0	5
136	102	5	2023-06-10	ISM	24	29.3	82.9	0	500	0	0	2	2-5	1	1908	1911	5	0	5	0
136	102	5	2023-06-10	ISM	24	29.3	82.9	0	500	0	0	2	2-5	2	1908	1911	5	0	5	0
136	102	5	2023-06-10	ISM	24	29.3	82.9	0	500	0	0	2	2-5	3	1908	1911	5	0	5	0
136	102	5	2023-06-10	ISM	24	29.3	82.9	0	500	0	0	2	2-5	4	1908	1911	5	0	5	0
136	102	5	2023-06-10	ISM	24	29.3	82.9	0	3001	9	1	2	2-5	1	1908	1911	5	5	0	5
136	102	5	2023-06-10	ISM	24	29.3	82.9	0	3001	9	1	2	2-5	2	1908	1911	5	5	0	5
136	102	5	2023-06-10	ISM	24	29.3	82.9	0	3001	9	1	2	2-5	3	1909	1912	5	5	0	5
136	102	5	2023-06-10	ISM	24	29.3	82.9	0	3001	9	1	2	2-5	4	1909	1912	5	5	0	5
136	102	5	2023-06-10	ISM	24	29.3	82.9	0	3002	8	1	2	2-5	1	1909	1912	5	5	1	4
136	102	5	2023-06-10	ISM	24	29.3	82.9	0	3002	8	1	2	2-5	2	1909	1912	5	5	1	4
136	102	5	2023-06-10	ISM	24	29.3	82.9	0	3002	8	1	2	2-5	3	1909	1912	5	5	0	5
136	102	5	2023-06-10	ISM	24	29.3	82.9	0	3002	8	1	2	2-5	4	1909	1912	5	5	0	5
136	102	5	2023-06-10	ISM	24	29.3	82.9	0	3003	5	1	2	2-5	1	1910	1913	5	5	0	5
136	102	5	2023-06-10	ISM	24	29.3	82.9	0	3003	5	1	2	2-5	2	1910	1913	5	5	0	5
136	102	5	2023-06-10	ISM	24	29.3	82.9	0	3003	5	1	2	2-5	3	1910	1913	5	5	0	5
136	102	5	2023-06-10	ISM	24	29.3	82.9	0	3003	5	1	2	2-5	4	1910	1913	5	5	0	5
136	102	5	2023-06-10	ISM	24	29.3	82.9	0	3004	3	1	2	2-5	1	1910	1913	5	5	0	5
136	102	5	2023-06-10	ISM	24	29.3	82.9	0	3004	3	1	2	2-5	2	1910	1913	5	5	0	5
136	102	5	2023-06-10	ISM	24	29.3	82.9	0	3004	3	1	2	2-5	3	1911	1914	5	5	0	5
136	102	5	2023-06-10	ISM	24	29.3	82.9	0	3004	3	1	2	2-5	4	1911	1914	5	5	0	5
136	102	5	2023-06-10	ISM	24	29.3	82.9	0	3001	4	2	2	2-5	1	1911	1914	5	5	2	3
136	102	5	2023-06-10	ISM	24	29.3	82.9	0	3001	4	2	2	2-5	2	1911	1914	5	5	3	2
136	102	5	2023-06-10	ISM	24	29.3	82.9	0	3001	4	2	2	2-5	3	1911	1914	5	5	5	0
136	102	5	2023-06-10	ISM	24	29.3	82.9	0	3001	4	2	2	2-5	4	1911	1914	5	5	4	1
137	102	5	2023-06-10	ISM	24	29.3	82.4	0	3002	2	2	2	2-5	1	1912	1915	5	5	1	4
137	102	5	2023-06-10	ISM	24	29.3	82.4	0	3002	2	2	2	2-5	2	1912	1915	5	5	0	5
137	102	5	2023-06-10	ISM	24	29.3	82.4	0	3002	2	2	2	2-5	3	1912	1915	5	5	2	3
137	102	5	2023-06-10	ISM	24	29.3	82.4	0	3002	2	2	2	2-5	4	1912	1915	5	5	1	4
137	102	5	2023-06-10	ISM	24	29.3	82.4	0	3003	8	2	2	2-5	1	1912	1915	5	5	1	4
137	102	5	2023-06-10	ISM	24	29.3	82.4	0	3003	8	2	2	2-5	2	1912	1915	5	5	2	3
137	102	5	2023-06-10	ISM	24	29.3	82.4	0	3003	8	2	2	2-5	3	1913	1916	5	5	3	2
137	102	5	2023-06-10	ISM	24	29.3	82.4	0	3003	8	2	2	2-5	4	1913	1916	5	5	2	3
137	102	5	2023-06-10	ISM	24	29.3	82.4	0	3004	6	2	2	2-5	1	1913	1916	5	5	5	0
137	102	5	2023-06-10	ISM	24	29.3	82.4	0	3004	6	2	2	2-5	2	1913	1916	5	5	2	3
137	102	5	2023-06-10	ISM	24	29.3	82.4	0	3004	6	2	2	2-5	3	1913	1916	5	5	4	1
137	102	5	2023-06-10	ISM	24	29.3	82.4	0	3004	6	2	2	2-5	4	1913	1916	5	5	2	3
138	102	5	2023-06-10	ISM	24	29.1	84.2	0	500	0	0	2	2-5	5	1921	1924	5	0	5	0
138	102	5	2023-06-10	ISM	24	29.1	84.2	0	500	0	0	2	2-5	6	1921	1924	5	0	5	0
138	102	5	2023-06-10	ISM	24	29.1	84.2	0	500	0	0	2	2-5	7	1921	1924	5	0	5	0
138	102	5	2023-06-10	ISM	24	29.1	84.2	0	500	0	0	2	2-5	8	1921	1924	5	0	5	0
138	102	5	2023-06-10	ISM	24	29.1	84.2	0	3001	9	1	2	2-5	5	1921	1924	5	5	0	5
138	102	5	2023-06-10	ISM	24	29.1	84.2	0	3001	9	1	2	2-5	6	1921	1924	5	5	0	5
138	102	5	2023-06-10	ISM	24	29.1	84.2	0	3001	9	1	2	2-5	7	1922	1925	5	5	0	5
138	102	5	2023-06-10	ISM	24	29.1	84.2	0	3001	9	1	2	2-5	8	1922	1925	5	5	0	5
138	102	5	2023-06-10	ISM	24	29.1	84.2	0	3002	8	1	2	2-5	5	1922	1925	5	5	1	4
138	102	5	2023-06-10	ISM	24	29.1	84.2	0	3002	8	1	2	2-5	6	1922	1925	5	5	0	5
138	102	5	2023-06-10	ISM	24	29.1	84.2	0	3002	8	1	2	2-5	7	1922	1925	5	5	0	5
138	102	5	2023-06-10	ISM	24	29.1	84.2	0	3002	8	1	2	2-5	8	1922	1925	5	5	0	5
138	102	5	2023-06-10	ISM	24	29.1	84.2	0	3003	5	1	2	2-5	5	1923	1926	5	5	0	5
138	102	5	2023-06-10	ISM	24	29.1	84.2	0	3003	5	1	2	2-5	6	1923	1926	5	5	0	5
138	102	5	2023-06-10	ISM	24	29.1	84.2	0	3003	5	1	2	2-5	7	1923	1926	5	5	0	5
138	102	5	2023-06-10	ISM	24	29.1	84.2	0	3003	5	1	2	2-5	8	1923	1926	5	5	0	5
138	102	5	2023-06-10	ISM	24	29.1	84.2	0	3004	3	1	2	2-5	5	1923	1926	5	5	0	5
138	102	5	2023-06-10	ISM	24	29.1	84.2	0	3004	3	1	2	2-5	6	1923	1926	5	5	0	5
138	102	5	2023-06-10	ISM	24	29.1	84.2	0	3004	3	1	2	2-5	7	1924	1927	5	5	0	5
138	102	5	2023-06-10	ISM	24	29.1	84.2	0	3004	3	1	2	2-5	8	1924	1927	5	5	0	5
138	102	5	2023-06-10	ISM	24	29.1	84.2	0	3001	4	2	2	2-5	5	1924	1927	5	5	2	3
138	102	5	2023-06-10	ISM	24	29.1	84.2	0	3001	4	2	2	2-5	6	1924	1927	5	5	4	1
138	102	5	2023-06-10	ISM	24	29.1	84.2	0	3001	4	2	2	2-5	7	1924	1927	5	5	4	1
138	102	5	2023-06-10	ISM	24	29.1	84.2	0	3001	4	2	2	2-5	8	1924	1927	5	5	4	1
139	102	5	2023-06-10	ISM	24	29.1	84.4	0	3002	2	2	2	2-5	5	1925	1928	5	5	4	1
139	102	5	2023-06-10	ISM	24	29.1	84.4	0	3002	2	2	2	2-5	6	1925	1928	5	5	4	1
139	102	5	2023-06-10	ISM	24	29.1	84.4	0	3002	2	2	2	2-5	7	1925	1928	5	5	2	3
139	102	5	2023-06-10	ISM	24	29.1	84.4	0	3002	2	2	2	2-5	8	1925	1928	5	5	3	2
139	102	5	2023-06-10	ISM	24	29.1	84.4	0	3003	8	2	2	2-5	5	1925	1928	5	5	1	4
139	102	5	2023-06-10	ISM	24	29.1	84.4	0	3003	8	2	2	2-5	6	1925	1928	5	5	3	2
139	102	5	2023-06-10	ISM	24	29.1	84.4	0	3003	8	2	2	2-5	7	1926	1929	5	5	4	1
139	102	5	2023-06-10	ISM	24	29.1	84.4	0	3003	8	2	2	2-5	8	1926	1929	5	5	1	4
139	102	5	2023-06-10	ISM	24	29.1	84.4	0	3004	6	2	2	2-5	5	1926	1929	5	5	1	4
139	102	5	2023-06-10	ISM	24	29.1	84.4	0	3004	6	2	2	2-5	6	1926	1929	5	5	5	0
139	102	5	2023-06-10	ISM	24	29.1	84.4	0	3004	6	2	2	2-5	7	1926	1929	5	5	3	2
139	102	5	2023-06-10	ISM	24	29.1	84.4	0	3004	6	2	2	2-5	8	1926	1929	5	5	2	3
140	102	5	2023-06-10	ISM	24	29.4	84.4	0	500	0	0	2	2-5	9	1934	1937	5	0	5	0
140	102	5	2023-06-10	ISM	24	29.4	84.4	0	500	0	0	2	2-5	10	1934	1937	5	0	5	0
140	102	5	2023-06-10	ISM	24	29.4	84.4	0	3001	9	1	2	2-5	9	1934	1937	5	5	0	5
140	102	5	2023-06-10	ISM	24	29.4	84.4	0	3001	9	1	2	2-5	10	1934	1937	5	5	0	5
140	102	5	2023-06-10	ISM	24	29.4	84.4	0	3002	8	1	2	2-5	9	1934	1937	5	5	0	5
140	102	5	2023-06-10	ISM	24	29.4	84.4	0	3002	8	1	2	2-5	10	1934	1937	5	5	0	5
140	102	5	2023-06-10	ISM	24	29.4	84.4	0	3003	5	1	2	2-5	9	1935	1938	5	5	0	5
140	102	5	2023-06-10	ISM	24	29.4	84.4	0	3003	5	1	2	2-5	10	1935	1938	5	5	0	5
140	102	5	2023-06-10	ISM	24	29.4	84.4	0	3004	3	1	2	2-5	9	1935	1938	5	5	0	5
140	102	5	2023-06-10	ISM	24	29.4	84.4	0	3004	3	1	2	2-5	10	1935	1938	5	5	0	5
140	102	5	2023-06-10	ISM	24	29.4	84.4	0	3001	4	2	2	2-5	9	1935	1938	5	5	4	1
140	102	5	2023-06-10	ISM	24	29.4	84.4	0	3001	4	2	2	2-5	10	1935	1938	5	5	5	0
140	102	5	2023-06-10	ISM	24	29.4	84.4	0	3002	2	2	2	2-5	9	1936	1939	5	5	3	2
140	102	5	2023-06-10	ISM	24	29.4	84.4	0	3002	2	2	2	2-5	10	1936	1939	5	5	3	2
140	102	5	2023-06-10	ISM	24	29.4	84.4	0	3003	8	2	2	2-5	9	1936	1939	5	5	1	4
140	102	5	2023-06-10	ISM	24	29.4	84.4	0	3003	8	2	2	2-5	10	1936	1939	5	5	5	0
140	102	5	2023-06-10	ISM	24	29.4	84.4	0	3004	6	2	2	2-5	9	1936	1939	5	5	3	2
140	102	5	2023-06-10	ISM	24	29.4	84.4	0	3004	6	2	2	2-5	10	1936	1939	5	5	1	4
146	102	7	2023-08-10	ISM	24	29.7	75.5	0	500	0	0	2	2-5	1	1843	1846	5	0	5	0
146	102	7	2023-08-10	ISM	24	29.7	75.5	0	500	0	0	2	2-5	2	1843	1846	5	0	5	0
146	102	7	2023-08-10	ISM	24	29.7	75.5	0	500	0	0	2	2-5	3	1843	1846	5	0	5	0
146	102	7	2023-08-10	ISM	24	29.7	75.5	0	500	0	0	2	2-5	4	1843	1846	5	0	5	0
146	102	7	2023-08-10	ISM	24	29.7	75.5	1	1001	3	1	2	2-5	1	1843	1846	5	5	4	1
146	102	7	2023-08-10	ISM	24	29.7	75.5	1	1001	3	1	2	2-5	2	1843	1846	5	5	0	5
146	102	7	2023-08-10	ISM	24	29.7	75.5	1	1001	3	1	2	2-5	3	1844	1847	5	5	0	5
146	102	7	2023-08-10	ISM	24	29.7	75.5	1	1001	3	1	2	2-5	4	1844	1847	5	5	0	5
146	102	7	2023-08-10	ISM	24	29.7	75.5	1	1002	8	1	2	2-5	1	1844	1847	5	5	0	5
146	102	7	2023-08-10	ISM	24	29.7	75.5	1	1002	8	1	2	2-5	2	1844	1847	5	5	0	5
146	102	7	2023-08-10	ISM	24	29.7	75.5	1	1002	8	1	2	2-5	3	1844	1847	5	5	0	5
146	102	7	2023-08-10	ISM	24	29.7	75.5	1	1002	8	1	2	2-5	4	1844	1847	5	5	0	5
146	102	7	2023-08-10	ISM	24	29.7	75.5	1	1003	9	1	2	2-5	1	1845	1848	5	5	0	5
146	102	7	2023-08-10	ISM	24	29.7	75.5	1	1003	9	1	2	2-5	2	1845	1848	5	5	2	3
146	102	7	2023-08-10	ISM	24	29.7	75.5	1	1003	9	1	2	2-5	3	1845	1848	5	5	0	5
146	102	7	2023-08-10	ISM	24	29.7	75.5	1	1003	9	1	2	2-5	4	1845	1848	5	5	0	5
146	102	7	2023-08-10	ISM	24	29.7	75.5	1	1004	8	1	2	2-5	1	1845	1848	5	5	1	4
146	102	7	2023-08-10	ISM	24	29.7	75.5	1	1004	8	1	2	2-5	2	1845	1848	5	5	0	5
146	102	7	2023-08-10	ISM	24	29.7	75.5	1	1004	8	1	2	2-5	3	1846	1849	5	5	1	4
146	102	7	2023-08-10	ISM	24	29.7	75.5	1	1004	8	1	2	2-5	4	1846	1849	5	5	1	4
146	102	7	2023-08-10	ISM	24	29.7	75.5	1	1001	1	2	2	2-5	1	1846	1849	5	5	2	3
146	102	7	2023-08-10	ISM	24	29.7	75.5	1	1001	1	2	2	2-5	2	1846	1849	5	5	3	2
146	102	7	2023-08-10	ISM	24	29.7	75.5	1	1001	1	2	2	2-5	3	1846	1849	5	5	0	5
146	102	7	2023-08-10	ISM	24	29.7	75.5	1	1001	1	2	2	2-5	4	1846	1849	5	5	2	3
147	102	7	2023-08-10	ISM	24	29.7	78.1	1	1002	2	2	2	2-5	1	1847	1850	5	5	2	3
147	102	7	2023-08-10	ISM	24	29.7	78.1	1	1002	2	2	2	2-5	2	1847	1850	5	5	2	3
147	102	7	2023-08-10	ISM	24	29.7	78.1	1	1002	2	2	2	2-5	3	1847	1850	5	5	2	3
147	102	7	2023-08-10	ISM	24	29.7	78.1	1	1002	2	2	2	2-5	4	1847	1850	5	5	3	2
147	102	7	2023-08-10	ISM	24	29.7	78.1	1	1003	4	2	2	2-5	1	1847	1850	5	5	1	4
147	102	7	2023-08-10	ISM	24	29.7	78.1	1	1003	4	2	2	2-5	2	1847	1850	5	5	0	5
147	102	7	2023-08-10	ISM	24	29.7	78.1	1	1003	4	2	2	2-5	3	1848	1851	5	5	1	4
147	102	7	2023-08-10	ISM	24	29.7	78.1	1	1003	4	2	2	2-5	4	1848	1851	5	5	1	4
147	102	7	2023-08-10	ISM	24	29.7	78.1	1	1004	5	2	2	2-5	1	1848	1851	5	5	1	4
147	102	7	2023-08-10	ISM	24	29.7	78.1	1	1004	5	2	2	2-5	2	1848	1851	5	5	1	4
147	102	7	2023-08-10	ISM	24	29.7	78.1	1	1004	5	2	2	2-5	3	1848	1851	5	5	2	3
147	102	7	2023-08-10	ISM	24	29.7	78.1	1	1004	5	2	2	2-5	4	1848	1851	5	5	1	4
148	102	7	2023-08-10	ISM	24	29.7	78.1	0	500	0	0	2	2-5	5	1850	1853	5	0	5	0
148	102	7	2023-08-10	ISM	24	29.7	78.1	0	500	0	0	2	2-5	6	1850	1853	5	0	5	0
148	102	7	2023-08-10	ISM	24	29.7	78.1	0	500	0	0	2	2-5	7	1850	1853	5	0	5	0
148	102	7	2023-08-10	ISM	24	29.7	78.1	0	500	0	0	2	2-5	8	1850	1853	5	0	5	0
148	102	7	2023-08-10	ISM	24	29.7	78.1	1	1001	3	1	2	2-5	5	1850	1853	5	5	2	3
148	102	7	2023-08-10	ISM	24	29.7	78.1	1	1001	3	1	2	2-5	6	1850	1853	5	5	3	2
148	102	7	2023-08-10	ISM	24	29.7	78.1	1	1001	3	1	2	2-5	7	1851	1854	5	5	2	3
148	102	7	2023-08-10	ISM	24	29.7	78.1	1	1001	3	1	2	2-5	8	1851	1854	5	5	4	1
148	102	7	2023-08-10	ISM	24	29.7	78.1	1	1002	8	1	2	2-5	5	1851	1854	5	5	0	5
148	102	7	2023-08-10	ISM	24	29.7	78.1	1	1002	8	1	2	2-5	6	1851	1854	5	5	2	3
148	102	7	2023-08-10	ISM	24	29.7	78.1	1	1002	8	1	2	2-5	7	1851	1854	5	5	0	5
148	102	7	2023-08-10	ISM	24	29.7	78.1	1	1002	8	1	2	2-5	8	1851	1854	5	5	0	5
148	102	7	2023-08-10	ISM	24	29.7	78.1	1	1003	9	1	2	2-5	5	1852	1855	5	5	1	4
148	102	7	2023-08-10	ISM	24	29.7	78.1	1	1003	9	1	2	2-5	6	1852	1855	5	5	1	4
148	102	7	2023-08-10	ISM	24	29.7	78.1	1	1003	9	1	2	2-5	7	1852	1855	5	5	1	4
148	102	7	2023-08-10	ISM	24	29.7	78.1	1	1003	9	1	2	2-5	8	1852	1855	5	5	0	5
148	102	7	2023-08-10	ISM	24	29.7	78.1	1	1004	8	1	2	2-5	5	1852	1855	5	5	2	3
148	102	7	2023-08-10	ISM	24	29.7	78.1	1	1004	8	1	2	2-5	6	1852	1855	5	5	1	4
148	102	7	2023-08-10	ISM	24	29.7	78.1	1	1004	8	1	2	2-5	7	1853	1856	5	5	0	5
148	102	7	2023-08-10	ISM	24	29.7	78.1	1	1004	8	1	2	2-5	8	1853	1856	5	5	2	3
148	102	7	2023-08-10	ISM	24	29.7	78.1	1	1001	1	2	2	2-5	5	1853	1856	5	5	2	3
148	102	7	2023-08-10	ISM	24	29.7	78.1	1	1001	1	2	2	2-5	6	1853	1856	5	5	2	3
148	102	7	2023-08-10	ISM	24	29.7	78.1	1	1001	1	2	2	2-5	7	1853	1856	5	5	1	4
148	102	7	2023-08-10	ISM	24	29.7	78.1	1	1001	1	2	2	2-5	8	1853	1856	5	5	1	4
149	102	7	2023-08-10	ISM	24	29.7	78.1	1	1002	2	2	2	2-5	5	1854	1857	5	5	3	2
149	102	7	2023-08-10	ISM	24	29.7	78.1	1	1002	2	2	2	2-5	6	1854	1857	5	5	2	3
149	102	7	2023-08-10	ISM	24	29.7	78.1	1	1002	2	2	2	2-5	7	1854	1857	5	5	3	2
149	102	7	2023-08-10	ISM	24	29.7	78.1	1	1002	2	2	2	2-5	8	1854	1857	5	5	2	3
149	102	7	2023-08-10	ISM	24	29.7	78.1	1	1003	4	2	2	2-5	5	1854	1857	5	5	0	5
149	102	7	2023-08-10	ISM	24	29.7	78.1	1	1003	4	2	2	2-5	6	1854	1857	5	5	0	5
149	102	7	2023-08-10	ISM	24	29.7	78.1	1	1003	4	2	2	2-5	7	1855	1858	5	5	2	3
149	102	7	2023-08-10	ISM	24	29.7	78.1	1	1003	4	2	2	2-5	8	1855	1858	5	5	2	3
149	102	7	2023-08-10	ISM	24	29.7	78.1	1	1004	5	2	2	2-5	5	1855	1858	5	5	1	4
149	102	7	2023-08-10	ISM	24	29.7	78.1	1	1004	5	2	2	2-5	6	1855	1858	5	5	2	3
149	102	7	2023-08-10	ISM	24	29.7	78.1	1	1004	5	2	2	2-5	7	1855	1858	5	5	2	3
149	102	7	2023-08-10	ISM	24	29.7	78.1	1	1004	5	2	2	2-5	8	1855	1858	5	5	0	5
150	102	7	2023-08-10	ISM	24	29.7	77.2	0	500	0	0	2	2-5	9	1857	1900	5	0	5	0
150	102	7	2023-08-10	ISM	24	29.7	77.2	0	500	0	0	2	2-5	10	1857	1900	5	0	5	0
150	102	7	2023-08-10	ISM	24	29.7	77.2	1	1001	3	1	2	2-5	9	1857	1900	5	5	2	3
150	102	7	2023-08-10	ISM	24	29.7	77.2	1	1001	3	1	2	2-5	10	1857	1900	5	5	1	4
150	102	7	2023-08-10	ISM	24	29.7	77.2	1	1002	8	1	2	2-5	9	1857	1900	5	5	0	5
150	102	7	2023-08-10	ISM	24	29.7	77.2	1	1002	8	1	2	2-5	10	1857	1900	5	5	0	5
150	102	7	2023-08-10	ISM	24	29.7	77.2	1	1003	9	1	2	2-5	9	1858	1901	5	5	0	5
150	102	7	2023-08-10	ISM	24	29.7	77.2	1	1003	9	1	2	2-5	10	1858	1901	5	5	0	5
150	102	7	2023-08-10	ISM	24	29.7	77.2	1	1004	8	1	2	2-5	9	1858	1901	5	5	0	5
150	102	7	2023-08-10	ISM	24	29.7	77.2	1	1004	8	1	2	2-5	10	1858	1901	5	5	0	5
150	102	7	2023-08-10	ISM	24	29.7	77.2	1	1001	1	2	2	2-5	9	1858	1901	5	5	3	2
150	102	7	2023-08-10	ISM	24	29.7	77.2	1	1001	1	2	2	2-5	10	1858	1901	5	5	1	4
150	102	7	2023-08-10	ISM	24	29.7	77.2	1	1002	2	2	2	2-5	9	1859	1902	5	5	0	5
150	102	7	2023-08-10	ISM	24	29.7	77.2	1	1002	2	2	2	2-5	10	1859	1902	5	5	1	4
150	102	7	2023-08-10	ISM	24	29.7	77.2	1	1003	4	2	2	2-5	9	1859	1902	5	5	1	4
150	102	7	2023-08-10	ISM	24	29.7	77.2	1	1003	4	2	2	2-5	10	1859	1902	5	5	1	4
150	102	7	2023-08-10	ISM	24	29.7	77.2	1	1004	5	2	2	2-5	9	1859	1902	5	5	2	3
150	102	7	2023-08-10	ISM	24	29.7	77.2	1	1004	5	2	2	2-5	10	1859	1902	5	5	3	2
156	102	7	2023-08-10	ISM	24	29.5	81.5	0	500	0	0	2	2-5	1	1945	1948	5	0	5	0
156	102	7	2023-08-10	ISM	24	29.5	81.5	0	500	0	0	2	2-5	2	1945	1948	5	0	5	0
156	102	7	2023-08-10	ISM	24	29.5	81.5	0	500	0	0	2	2-5	3	1945	1948	5	0	5	0
156	102	7	2023-08-10	ISM	24	29.5	81.5	0	500	0	0	2	2-5	4	1945	1948	5	0	5	0
156	102	7	2023-08-10	ISM	24	29.5	81.5	2	1001	3	1	2	2-5	1	1945	1948	5	5	0	5
156	102	7	2023-08-10	ISM	24	29.5	81.5	2	1001	3	1	2	2-5	2	1945	1948	5	5	0	5
156	102	7	2023-08-10	ISM	24	29.5	81.5	2	1001	3	1	2	2-5	3	1946	1949	5	5	0	5
156	102	7	2023-08-10	ISM	24	29.5	81.5	2	1001	3	1	2	2-5	4	1946	1949	5	5	0	5
156	102	7	2023-08-10	ISM	24	29.5	81.5	2	1002	8	1	2	2-5	1	1946	1949	5	5	0	5
156	102	7	2023-08-10	ISM	24	29.5	81.5	2	1002	8	1	2	2-5	2	1946	1949	5	5	0	5
156	102	7	2023-08-10	ISM	24	29.5	81.5	2	1002	8	1	2	2-5	3	1946	1949	5	5	0	5
156	102	7	2023-08-10	ISM	24	29.5	81.5	2	1002	8	1	2	2-5	4	1946	1949	5	5	0	5
156	102	7	2023-08-10	ISM	24	29.5	81.5	2	1003	9	1	2	2-5	1	1947	1950	5	5	0	5
156	102	7	2023-08-10	ISM	24	29.5	81.5	2	1003	9	1	2	2-5	2	1947	1950	5	5	0	5
156	102	7	2023-08-10	ISM	24	29.5	81.5	2	1003	9	1	2	2-5	3	1947	1950	5	5	0	5
156	102	7	2023-08-10	ISM	24	29.5	81.5	2	1003	9	1	2	2-5	4	1947	1950	5	5	0	5
156	102	7	2023-08-10	ISM	24	29.5	81.5	2	1004	8	1	2	2-5	1	1947	1950	5	5	0	5
156	102	7	2023-08-10	ISM	24	29.5	81.5	2	1004	8	1	2	2-5	2	1947	1950	5	5	0	5
156	102	7	2023-08-10	ISM	24	29.5	81.5	2	1004	8	1	2	2-5	3	1948	1951	5	5	0	5
156	102	7	2023-08-10	ISM	24	29.5	81.5	2	1004	8	1	2	2-5	4	1948	1951	5	5	0	5
156	102	7	2023-08-10	ISM	24	29.5	81.5	2	1001	1	2	2	2-5	1	1948	1951	5	5	2	3
156	102	7	2023-08-10	ISM	24	29.5	81.5	2	1001	1	2	2	2-5	2	1948	1951	5	5	4	1
156	102	7	2023-08-10	ISM	24	29.5	81.5	2	1001	1	2	2	2-5	3	1948	1951	5	5	2	3
156	102	7	2023-08-10	ISM	24	29.5	81.5	2	1001	1	2	2	2-5	4	1948	1951	5	5	4	1
157	102	7	2023-08-10	ISM	24	29.5	78.9	2	1002	2	2	2	2-5	1	1949	1952	5	5	2	3
157	102	7	2023-08-10	ISM	24	29.5	78.9	2	1002	2	2	2	2-5	2	1949	1952	5	5	2	3
157	102	7	2023-08-10	ISM	24	29.5	78.9	2	1002	2	2	2	2-5	3	1949	1952	5	5	3	2
157	102	7	2023-08-10	ISM	24	29.5	78.9	2	1002	2	2	2	2-5	4	1949	1952	5	5	4	1
157	102	7	2023-08-10	ISM	24	29.5	78.9	2	1003	4	2	2	2-5	1	1949	1952	5	5	4	1
157	102	7	2023-08-10	ISM	24	29.5	78.9	2	1003	4	2	2	2-5	2	1949	1952	5	5	1	4
157	102	7	2023-08-10	ISM	24	29.5	78.9	2	1003	4	2	2	2-5	3	1950	1953	5	5	3	2
157	102	7	2023-08-10	ISM	24	29.5	78.9	2	1003	4	2	2	2-5	4	1950	1953	5	5	3	2
157	102	7	2023-08-10	ISM	24	29.5	78.9	2	1004	5	2	2	2-5	1	1950	1953	5	5	1	4
157	102	7	2023-08-10	ISM	24	29.5	78.9	2	1004	5	2	2	2-5	2	1950	1953	5	5	3	2
157	102	7	2023-08-10	ISM	24	29.5	78.9	2	1004	5	2	2	2-5	3	1950	1953	5	5	2	3
157	102	7	2023-08-10	ISM	24	29.5	78.9	2	1004	5	2	2	2-5	4	1950	1953	5	5	2	3
158	102	7	2023-08-10	ISM	24	29.5	78.9	0	500	0	0	2	2-5	5	2000	2003	5	0	5	0
158	102	7	2023-08-10	ISM	24	29.5	78.9	0	500	0	0	2	2-5	6	2000	2003	5	0	5	0
158	102	7	2023-08-10	ISM	24	29.5	78.9	0	500	0	0	2	2-5	7	2000	2003	5	0	5	0
158	102	7	2023-08-10	ISM	24	29.5	78.9	0	500	0	0	2	2-5	8	2000	2003	5	0	5	0
158	102	7	2023-08-10	ISM	24	29.5	78.9	2	1001	3	1	2	2-5	5	2000	2003	5	5	1	4
158	102	7	2023-08-10	ISM	24	29.5	78.9	2	1001	3	1	2	2-5	6	2000	2003	5	5	1	4
158	102	7	2023-08-10	ISM	24	29.5	78.9	2	1001	3	1	2	2-5	7	2001	2004	5	5	1	4
158	102	7	2023-08-10	ISM	24	29.5	78.9	2	1001	3	1	2	2-5	8	2001	2004	5	5	0	5
158	102	7	2023-08-10	ISM	24	29.5	78.9	2	1002	8	1	2	2-5	5	2001	2004	5	5	0	5
158	102	7	2023-08-10	ISM	24	29.5	78.9	2	1002	8	1	2	2-5	6	2001	2004	5	5	0	5
158	102	7	2023-08-10	ISM	24	29.5	78.9	2	1002	8	1	2	2-5	7	2001	2004	5	5	1	4
158	102	7	2023-08-10	ISM	24	29.5	78.9	2	1002	8	1	2	2-5	8	2001	2004	5	5	0	5
158	102	7	2023-08-10	ISM	24	29.5	78.9	2	1003	9	1	2	2-5	5	2002	2005	5	5	0	5
158	102	7	2023-08-10	ISM	24	29.5	78.9	2	1003	9	1	2	2-5	6	2002	2005	5	5	0	5
158	102	7	2023-08-10	ISM	24	29.5	78.9	2	1003	9	1	2	2-5	7	2002	2005	5	5	0	5
158	102	7	2023-08-10	ISM	24	29.5	78.9	2	1003	9	1	2	2-5	8	2002	2005	5	5	0	5
158	102	7	2023-08-10	ISM	24	29.5	78.9	2	1004	8	1	2	2-5	5	2002	2005	5	5	0	5
158	102	7	2023-08-10	ISM	24	29.5	78.9	2	1004	8	1	2	2-5	6	2002	2005	5	5	0	5
158	102	7	2023-08-10	ISM	24	29.5	78.9	2	1004	8	1	2	2-5	7	2003	2006	5	5	0	5
158	102	7	2023-08-10	ISM	24	29.5	78.9	2	1004	8	1	2	2-5	8	2003	2006	5	5	0	5
158	102	7	2023-08-10	ISM	24	29.5	78.9	2	1001	1	2	2	2-5	5	2003	2006	5	5	2	3
158	102	7	2023-08-10	ISM	24	29.5	78.9	2	1001	1	2	2	2-5	6	2003	2006	5	5	3	2
158	102	7	2023-08-10	ISM	24	29.5	78.9	2	1001	1	2	2	2-5	7	2003	2006	5	5	0	5
158	102	7	2023-08-10	ISM	24	29.5	78.9	2	1001	1	2	2	2-5	8	2003	2006	5	5	0	5
159	102	7	2023-08-10	ISM	24	29.5	78.9	2	1002	2	2	2	2-5	5	2004	2007	5	5	3	2
159	102	7	2023-08-10	ISM	24	29.5	78.9	2	1002	2	2	2	2-5	6	2004	2007	5	5	2	3
159	102	7	2023-08-10	ISM	24	29.5	78.9	2	1002	2	2	2	2-5	7	2004	2007	5	5	1	4
159	102	7	2023-08-10	ISM	24	29.5	78.9	2	1002	2	2	2	2-5	8	2004	2007	5	5	0	5
159	102	7	2023-08-10	ISM	24	29.5	78.9	2	1003	4	2	2	2-5	5	2004	2007	5	5	3	2
159	102	7	2023-08-10	ISM	24	29.5	78.9	2	1003	4	2	2	2-5	6	2004	2007	5	5	2	3
159	102	7	2023-08-10	ISM	24	29.5	78.9	2	1003	4	2	2	2-5	7	2005	2008	5	5	1	4
159	102	7	2023-08-10	ISM	24	29.5	78.9	2	1003	4	2	2	2-5	8	2005	2008	5	5	0	5
159	102	7	2023-08-10	ISM	24	29.5	78.9	2	1004	5	2	2	2-5	5	2005	2008	5	5	1	4
159	102	7	2023-08-10	ISM	24	29.5	78.9	2	1004	5	2	2	2-5	6	2005	2008	5	5	2	3
159	102	7	2023-08-10	ISM	24	29.5	78.9	2	1004	5	2	2	2-5	7	2005	2008	5	5	1	4
159	102	7	2023-08-10	ISM	24	29.5	78.9	2	1004	5	2	2	2-5	8	2005	2008	5	5	0	5
160	102	7	2023-08-10	ISM	24	29.4	78.4	0	500	0	0	2	2-5	9	2011	2014	5	0	5	0
160	102	7	2023-08-10	ISM	24	29.4	78.4	0	500	0	0	2	2-5	10	2011	2014	5	0	5	0
160	102	7	2023-08-10	ISM	24	29.4	78.4	2	1001	3	1	2	2-5	9	2011	2014	5	5	0	5
160	102	7	2023-08-10	ISM	24	29.4	78.4	2	1001	3	1	2	2-5	10	2011	2014	5	5	0	5
160	102	7	2023-08-10	ISM	24	29.4	78.4	2	1002	8	1	2	2-5	9	2011	2014	5	5	0	5
160	102	7	2023-08-10	ISM	24	29.4	78.4	2	1002	8	1	2	2-5	10	2011	2014	5	5	0	5
160	102	7	2023-08-10	ISM	24	29.4	78.4	2	1003	9	1	2	2-5	9	2012	2015	5	5	0	5
160	102	7	2023-08-10	ISM	24	29.4	78.4	2	1003	9	1	2	2-5	10	2012	2015	5	5	0	5
160	102	7	2023-08-10	ISM	24	29.4	78.4	2	1004	8	1	2	2-5	9	2012	2015	5	5	0	5
160	102	7	2023-08-10	ISM	24	29.4	78.4	2	1004	8	1	2	2-5	10	2012	2015	5	5	0	5
160	102	7	2023-08-10	ISM	24	29.4	78.4	2	1001	1	2	2	2-5	9	2012	2015	5	5	1	4
160	102	7	2023-08-10	ISM	24	29.4	78.4	2	1001	1	2	2	2-5	10	2012	2015	5	5	1	4
160	102	7	2023-08-10	ISM	24	29.4	78.4	2	1002	2	2	2	2-5	9	2013	2016	5	5	2	3
160	102	7	2023-08-10	ISM	24	29.4	78.4	2	1002	2	2	2	2-5	10	2013	2016	5	5	3	2
160	102	7	2023-08-10	ISM	24	29.4	78.4	2	1003	4	2	2	2-5	9	2013	2016	5	5	0	5
160	102	7	2023-08-10	ISM	24	29.4	78.4	2	1003	4	2	2	2-5	10	2013	2016	5	5	0	5
160	102	7	2023-08-10	ISM	24	29.4	78.4	2	1004	5	2	2	2-5	9	2013	2016	5	5	0	5
160	102	7	2023-08-10	ISM	24	29.4	78.4	2	1004	5	2	2	2-5	10	2013	2016	5	5	2	3
171	102	7	2023-08-10	ISM	24	29.5	80.9	0	500	0	0	2	2-5	1	1938	1941	5	0	5	0
171	102	7	2023-08-10	ISM	24	29.5	80.9	0	500	0	0	2	2-5	2	1938	1941	5	0	5	0
171	102	7	2023-08-10	ISM	24	29.5	80.9	0	500	0	0	2	2-5	3	1938	1941	5	0	5	0
171	102	7	2023-08-10	ISM	24	29.5	80.9	0	500	0	0	2	2-5	4	1938	1941	5	0	5	0
171	102	7	2023-08-10	ISM	24	29.5	80.9	0	3001	9	1	2	2-5	1	1938	1941	5	5	0	5
171	102	7	2023-08-10	ISM	24	29.5	80.9	0	3001	9	1	2	2-5	2	1938	1941	5	5	0	5
171	102	7	2023-08-10	ISM	24	29.5	80.9	0	3001	9	1	2	2-5	3	1939	1942	5	5	0	5
171	102	7	2023-08-10	ISM	24	29.5	80.9	0	3001	9	1	2	2-5	4	1939	1942	5	5	0	5
171	102	7	2023-08-10	ISM	24	29.5	80.9	0	3002	8	1	2	2-5	1	1939	1942	5	5	0	5
171	102	7	2023-08-10	ISM	24	29.5	80.9	0	3002	8	1	2	2-5	2	1939	1942	5	5	0	5
171	102	7	2023-08-10	ISM	24	29.5	80.9	0	3002	8	1	2	2-5	3	1939	1942	5	5	0	5
171	102	7	2023-08-10	ISM	24	29.5	80.9	0	3002	8	1	2	2-5	4	1939	1942	5	5	0	5
171	102	7	2023-08-10	ISM	24	29.5	80.9	0	3003	5	1	2	2-5	1	1940	1943	5	5	0	5
171	102	7	2023-08-10	ISM	24	29.5	80.9	0	3003	5	1	2	2-5	2	1940	1943	5	5	0	5
171	102	7	2023-08-10	ISM	24	29.5	80.9	0	3003	5	1	2	2-5	3	1940	1943	5	5	0	5
171	102	7	2023-08-10	ISM	24	29.5	80.9	0	3003	5	1	2	2-5	4	1940	1943	5	5	0	5
171	102	7	2023-08-10	ISM	24	29.5	80.9	0	3004	3	1	2	2-5	1	1940	1943	5	5	0	5
171	102	7	2023-08-10	ISM	24	29.5	80.9	0	3004	3	1	2	2-5	2	1940	1943	5	5	0	5
171	102	7	2023-08-10	ISM	24	29.5	80.9	0	3004	3	1	2	2-5	3	1941	1944	5	5	0	5
171	102	7	2023-08-10	ISM	24	29.5	80.9	0	3004	3	1	2	2-5	4	1941	1944	5	5	0	5
171	102	7	2023-08-10	ISM	24	29.5	80.9	0	3001	4	2	2	2-5	1	1941	1944	5	5	5	0
171	102	7	2023-08-10	ISM	24	29.5	80.9	0	3001	4	2	2	2-5	2	1941	1944	5	5	4	1
171	102	7	2023-08-10	ISM	24	29.5	80.9	0	3001	4	2	2	2-5	3	1941	1944	5	5	4	1
171	102	7	2023-08-10	ISM	24	29.5	80.9	0	3001	4	2	2	2-5	4	1941	1944	5	5	2	3
172	102	7	2023-08-10	ISM	24	29.5	80.6	0	3002	2	2	2	2-5	1	1942	1945	5	5	3	2
172	102	7	2023-08-10	ISM	24	29.5	80.6	0	3002	2	2	2	2-5	2	1942	1945	5	5	3	2
172	102	7	2023-08-10	ISM	24	29.5	80.6	0	3002	2	2	2	2-5	3	1942	1945	5	5	3	2
172	102	7	2023-08-10	ISM	24	29.5	80.6	0	3002	2	2	2	2-5	4	1942	1945	5	5	3	2
172	102	7	2023-08-10	ISM	24	29.5	80.6	0	3003	8	2	2	2-5	1	1942	1945	5	5	2	3
172	102	7	2023-08-10	ISM	24	29.5	80.6	0	3003	8	2	2	2-5	2	1942	1945	5	5	3	2
172	102	7	2023-08-10	ISM	24	29.5	80.6	0	3003	8	2	2	2-5	3	1943	1946	5	5	3	2
172	102	7	2023-08-10	ISM	24	29.5	80.6	0	3003	8	2	2	2-5	4	1943	1946	5	5	4	1
172	102	7	2023-08-10	ISM	24	29.5	80.6	0	3004	6	2	2	2-5	1	1943	1946	5	5	3	2
172	102	7	2023-08-10	ISM	24	29.5	80.6	0	3004	6	2	2	2-5	2	1943	1946	5	5	1	4
172	102	7	2023-08-10	ISM	24	29.5	80.6	0	3004	6	2	2	2-5	3	1943	1946	5	5	4	1
172	102	7	2023-08-10	ISM	24	29.5	80.6	0	3004	6	2	2	2-5	4	1943	1946	5	5	1	4
173	102	7	2023-08-10	ISM	24	29.5	80.6	0	500	0	0	2	2-5	5	1952	1955	5	0	5	0
173	102	7	2023-08-10	ISM	24	29.5	80.6	0	500	0	0	2	2-5	6	1952	1955	5	0	5	0
173	102	7	2023-08-10	ISM	24	29.5	80.6	0	500	0	0	2	2-5	7	1952	1955	5	0	5	0
173	102	7	2023-08-10	ISM	24	29.5	80.6	0	500	0	0	2	2-5	8	1952	1955	5	0	5	0
173	102	7	2023-08-10	ISM	24	29.5	80.6	0	3001	9	1	2	2-5	5	1952	1955	5	5	0	5
173	102	7	2023-08-10	ISM	24	29.5	80.6	0	3001	9	1	2	2-5	6	1952	1955	5	5	2	3
173	102	7	2023-08-10	ISM	24	29.5	80.6	0	3001	9	1	2	2-5	7	1953	1956	5	5	1	4
173	102	7	2023-08-10	ISM	24	29.5	80.6	0	3001	9	1	2	2-5	8	1953	1956	5	5	1	4
173	102	7	2023-08-10	ISM	24	29.5	80.6	0	3002	8	1	2	2-5	5	1953	1956	5	5	0	5
173	102	7	2023-08-10	ISM	24	29.5	80.6	0	3002	8	1	2	2-5	6	1953	1956	5	5	0	5
173	102	7	2023-08-10	ISM	24	29.5	80.6	0	3002	8	1	2	2-5	7	1953	1956	5	5	0	5
173	102	7	2023-08-10	ISM	24	29.5	80.6	0	3002	8	1	2	2-5	8	1953	1956	5	5	1	4
173	102	7	2023-08-10	ISM	24	29.5	80.6	0	3003	5	1	2	2-5	5	1954	1957	5	5	0	5
173	102	7	2023-08-10	ISM	24	29.5	80.6	0	3003	5	1	2	2-5	6	1954	1957	5	5	1	4
173	102	7	2023-08-10	ISM	24	29.5	80.6	0	3003	5	1	2	2-5	7	1954	1957	5	5	0	5
173	102	7	2023-08-10	ISM	24	29.5	80.6	0	3003	5	1	2	2-5	8	1954	1957	5	5	0	5
173	102	7	2023-08-10	ISM	24	29.5	80.6	0	3004	3	1	2	2-5	5	1954	1957	5	5	0	5
173	102	7	2023-08-10	ISM	24	29.5	80.6	0	3004	3	1	2	2-5	6	1954	1957	5	5	0	5
173	102	7	2023-08-10	ISM	24	29.5	80.6	0	3004	3	1	2	2-5	7	1955	1958	5	5	0	5
173	102	7	2023-08-10	ISM	24	29.5	80.6	0	3004	3	1	2	2-5	8	1955	1958	5	5	0	5
173	102	7	2023-08-10	ISM	24	29.5	80.6	0	3001	4	2	2	2-5	5	1955	1958	5	5	3	2
173	102	7	2023-08-10	ISM	24	29.5	80.6	0	3001	4	2	2	2-5	6	1955	1958	5	5	1	4
173	102	7	2023-08-10	ISM	24	29.5	80.6	0	3001	4	2	2	2-5	7	1955	1958	5	5	3	2
173	102	7	2023-08-10	ISM	24	29.5	80.6	0	3001	4	2	2	2-5	8	1955	1958	5	5	1	4
174	102	7	2023-08-10	ISM	24	29.5	80.6	0	3002	2	2	2	2-5	5	1956	1959	5	5	2	3
174	102	7	2023-08-10	ISM	24	29.5	80.6	0	3002	2	2	2	2-5	6	1956	1959	5	5	0	5
174	102	7	2023-08-10	ISM	24	29.5	80.6	0	3002	2	2	2	2-5	7	1956	1959	5	5	2	3
174	102	7	2023-08-10	ISM	24	29.5	80.6	0	3002	2	2	2	2-5	8	1956	1959	5	5	1	4
174	102	7	2023-08-10	ISM	24	29.5	80.6	0	3003	8	2	2	2-5	5	1956	1959	5	5	2	3
174	102	7	2023-08-10	ISM	24	29.5	80.6	0	3003	8	2	2	2-5	6	1956	1959	5	5	1	4
174	102	7	2023-08-10	ISM	24	29.5	80.6	0	3003	8	2	2	2-5	7	1957	2000	5	5	0	5
174	102	7	2023-08-10	ISM	24	29.5	80.6	0	3003	8	2	2	2-5	8	1957	2000	5	5	0	5
174	102	7	2023-08-10	ISM	24	29.5	80.6	0	3004	6	2	2	2-5	5	1957	2000	5	5	3	2
174	102	7	2023-08-10	ISM	24	29.5	80.6	0	3004	6	2	2	2-5	6	1957	2000	5	5	0	5
174	102	7	2023-08-10	ISM	24	29.5	80.6	0	3004	6	2	2	2-5	7	1957	2000	5	5	2	3
174	102	7	2023-08-10	ISM	24	29.5	80.6	0	3004	6	2	2	2-5	8	1957	2000	5	5	1	4
175	102	7	2023-08-10	ISM	24	29.5	80.3	0	500	0	0	2	2-5	9	2007	2010	5	0	5	0
175	102	7	2023-08-10	ISM	24	29.5	80.3	0	500	0	0	2	2-5	10	2007	2010	5	0	5	0
175	102	7	2023-08-10	ISM	24	29.5	80.3	0	3001	9	1	2	2-5	9	2007	2010	5	5	1	4
175	102	7	2023-08-10	ISM	24	29.5	80.3	0	3001	9	1	2	2-5	10	2007	2010	5	5	2	3
175	102	7	2023-08-10	ISM	24	29.5	80.3	0	3002	8	1	2	2-5	9	2007	2010	5	5	0	5
175	102	7	2023-08-10	ISM	24	29.5	80.3	0	3002	8	1	2	2-5	10	2007	2010	5	5	1	4
175	102	7	2023-08-10	ISM	24	29.5	80.3	0	3003	5	1	2	2-5	9	2008	2011	5	5	0	5
175	102	7	2023-08-10	ISM	24	29.5	80.3	0	3003	5	1	2	2-5	10	2008	2011	5	5	1	4
175	102	7	2023-08-10	ISM	24	29.5	80.3	0	3004	3	1	2	2-5	9	2008	2011	5	5	0	5
175	102	7	2023-08-10	ISM	24	29.5	80.3	0	3004	3	1	2	2-5	10	2008	2011	5	5	1	4
175	102	7	2023-08-10	ISM	24	29.5	80.3	0	3001	4	2	2	2-5	9	2008	2011	5	5	3	2
175	102	7	2023-08-10	ISM	24	29.5	80.3	0	3001	4	2	2	2-5	10	2008	2011	5	5	1	4
175	102	7	2023-08-10	ISM	24	29.5	80.3	0	3002	2	2	2	2-5	9	2009	2012	5	5	0	5
175	102	7	2023-08-10	ISM	24	29.5	80.3	0	3002	2	2	2	2-5	10	2009	2012	5	5	1	4
175	102	7	2023-08-10	ISM	24	29.5	80.3	0	3003	8	2	2	2-5	9	2009	2012	5	5	1	4
175	102	7	2023-08-10	ISM	24	29.5	80.3	0	3003	8	2	2	2-5	10	2009	2012	5	5	0	5
175	102	7	2023-08-10	ISM	24	29.5	80.3	0	3004	6	2	2	2-5	9	2009	2012	5	5	1	4
175	102	7	2023-08-10	ISM	24	29.5	80.3	0	3004	6	2	2	2-5	10	2009	2012	5	5	1	4

## Sheet: Dictionary
Dictionary
Name	Description
Serial No.	Identifier for the physical data sheet on which the data was collected
Study code	identifier for the project
day	Day number of the test
date	Date of test
Performed by	Initials of person performing the test
temperature	temperature in degrees C
humidity	Relative humidity
LLIN code	Identifier for the net being used
Condition	has the net been washed? Yes = w(2), no = u(1) control = 0
mosquitospecies	mosquito species code
age	mosquito age in days
replic	Test is replicated 4 times on each net code
start	Time that the test starts
end	Time the test ends
mosquitoes exposed	count of mosquitos in each trap
KD60	Knock down after 60 minutes
aliveat24 hours	number of mosquitos alive at 24 hours
deadat24 hours	number of mosquitos dead at 24 hours
LLIN code
1001-1004 (Side 1)=Product A
1001-1004(Side 2)= Product B
3001-3004(Side 0)= Product C
500= control(Untreated)
mosquito species
2= An.arabiensis
