# Supplementary material for: Complete series method (CSM): a convenient method to reduce daily heterogeneity when evaluating the regeneration time (RT) of insecticide-treated nets (ITNs)
Source: Parasit Vectors. 2024 May 22;17:235. doi: 10.1186/s13071-024-06323-4 (PMC11110420; doi:10.1186/s13071-024-06323-4)
Supplement: Supplementary file 7 — Supplementary Material 7. Dataset S3. Complete series method first round. [file 13071_2024_6323_MOESM7_ESM.xlsx]

## Sheet: Sheet1
serial No.	Study code	Day	date	Expday	peformedby	temperature	humidity	Side	LLIN code	netpiece no	condition	mosquito species	age	replic	start	end	mosquitoes exposed	KD 60	aliveat24 hours	deadat24 hours
6-7	102	0	2023-06-09	1	MSA	26.6	77.8	0	500	0	0	2	2-5	1	1754	1757	5	0	5	0
6-7	102	0	2023-06-09	1	MSA	26.6	77.8	0	500	0	0	2	2-5	2	1754	1757	5	0	5	0
6-7	102	0	2023-06-09	1	MSA	26.6	77.8	0	500	0	0	2	2-5	3	1754	1757	5	0	5	0
6-7	102	0	2023-06-09	1	MSA	26.6	77.8	0	500	0	0	2	2-5	4	1754	1757	5	0	5	0
6-7	102	0	2023-06-09	1	MSA	26.6	77.8	2	1001	6	1	2	2-5	1	1755	1758	5	5	0	5
6-7	102	0	2023-06-09	1	MSA	26.6	77.8	2	1001	6	1	2	2-5	2	1755	1758	5	5	1	4
6-7	102	0	2023-06-09	1	MSA	26.6	77.8	2	1001	6	1	2	2-5	3	1755	1758	5	5	2	3
6-7	102	0	2023-06-09	1	MSA	26.6	77.8	2	1001	6	1	2	2-5	4	1755	1758	5	5	0	5
6-7	102	1	2023-06-09	1	MSA	26.6	77.8	2	1001	2	2	2	2-5	1	1755	1758	5	5	4	1
6-7	102	1	2023-06-09	1	MSA	26.6	77.8	2	1001	2	2	2	2-5	2	1755	1758	5	5	3	2
6-7	102	1	2023-06-09	1	MSA	26.6	77.8	2	1001	2	2	2	2-5	3	1756	1759	5	5	3	2
6-7	102	1	2023-06-09	1	MSA	26.6	77.8	2	1001	2	2	2	2-5	4	1756	1759	5	5	5	0
6-7	102	2	2023-06-09	1	MSA	26.6	77.8	2	1001	5	2	2	2-5	1	1756	1759	5	5	4	1
6-7	102	2	2023-06-09	1	MSA	26.6	77.8	2	1001	5	2	2	2-5	2	1756	1759	5	5	4	1
6-7	102	2	2023-06-09	1	MSA	26.6	77.8	2	1001	5	2	2	2-5	3	1756	1759	5	5	5	0
6-7	102	2	2023-06-09	1	MSA	26.6	77.8	2	1001	5	2	2	2-5	4	1756	1759	5	5	4	1
6-7	102	3	2023-06-09	1	MSA	26.6	77.8	2	1001	1	2	2	2-5	1	1757	1800	5	5	2	3
6-7	102	3	2023-06-09	1	MSA	26.6	77.8	2	1001	1	2	2	2-5	2	1757	1800	5	5	4	1
6-7	102	3	2023-06-09	1	MSA	26.6	77.8	2	1001	1	2	2	2-5	3	1757	1800	5	5	2	3
6-7	102	3	2023-06-09	1	MSA	26.6	77.8	2	1001	1	2	2	2-5	4	1757	1800	5	5	4	1
6-7	102	5	2023-06-09	1	MSA	26.6	77.8	2	1001	3	2	2	2-5	1	1757	1800	5	5	4	1
6-7	102	5	2023-06-09	1	MSA	26.6	77.8	2	1001	3	2	2	2-5	2	1757	1800	5	5	2	3
6-7	102	5	2023-06-09	1	MSA	26.6	77.8	2	1001	3	2	2	2-5	3	1758	1801	5	5	4	1
6-7	102	5	2023-06-09	1	MSA	26.6	77.8	2	1001	3	2	2	2-5	4	1758	1801	5	5	3	2
6-7	102	7	2023-06-09	1	MSA	26.6	77.8	2	1001	4	2	2	2-5	1	1758	1801	5	5	2	3
6-7	102	7	2023-06-09	1	MSA	26.6	77.8	2	1001	4	2	2	2-5	2	1758	1801	5	5	5	0
6-7	102	7	2023-06-09	1	MSA	26.6	77.8	2	1001	4	2	2	2-5	3	1758	1801	5	5	1	4
6-7	102	7	2023-06-09	1	MSA	26.6	77.8	2	1001	4	2	2	2-5	4	1758	1801	5	5	2	3
8-9	102	0	2023-06-09	1	MSA	26.6	76.1	0	500	0	0	2	2-5	5	1800	1803	5	0	5	0
8-9	102	0	2023-06-09	1	MSA	26.6	76.1	0	500	0	0	2	2-5	6	1800	1803	5	0	5	0
8-9	102	0	2023-06-09	1	MSA	26.6	76.1	0	500	0	0	2	2-5	7	1800	1803	5	0	5	0
8-9	102	0	2023-06-09	1	MSA	26.6	76.1	0	500	0	0	2	2-5	8	1800	1803	5	0	5	0
8-9	102	0	2023-06-09	1	MSA	26.6	76.1	2	1001	6	1	2	2-5	5	1801	1804	5	5	0	5
8-9	102	0	2023-06-09	1	MSA	26.6	76.1	2	1001	6	1	2	2-5	6	1801	1804	5	5	1	4
8-9	102	0	2023-06-09	1	MSA	26.6	76.1	2	1001	6	1	2	2-5	7	1801	1804	5	5	0	5
8-9	102	0	2023-06-09	1	MSA	26.6	76.1	2	1001	6	1	2	2-5	8	1801	1804	5	5	0	5
8-9	102	1	2023-06-09	1	MSA	26.6	76.1	2	1001	2	2	2	2-5	5	1801	1804	5	5	4	1
8-9	102	1	2023-06-09	1	MSA	26.6	76.1	2	1001	2	2	2	2-5	6	1801	1804	5	5	1	4
8-9	102	1	2023-06-09	1	MSA	26.6	76.1	2	1001	2	2	2	2-5	7	1802	1805	5	5	4	1
8-9	102	1	2023-06-09	1	MSA	26.6	76.1	2	1001	2	2	2	2-5	8	1802	1805	5	5	3	2
8-9	102	2	2023-06-09	1	MSA	26.6	76.1	2	1001	5	2	2	2-5	5	1802	1805	5	5	2	3
8-9	102	2	2023-06-09	1	MSA	26.6	76.1	2	1001	5	2	2	2-5	6	1802	1805	5	5	3	2
8-9	102	2	2023-06-09	1	MSA	26.6	76.1	2	1001	5	2	2	2-5	7	1802	1805	5	5	2	3
8-9	102	2	2023-06-09	1	MSA	26.6	76.1	2	1001	5	2	2	2-5	8	1802	1805	5	5	1	4
8-9	102	3	2023-06-09	1	MSA	26.6	76.1	2	1001	1	2	2	2-5	5	1803	1806	5	5	2	3
8-9	102	3	2023-06-09	1	MSA	26.6	76.1	2	1001	1	2	2	2-5	6	1803	1806	5	5	4	1
8-9	102	3	2023-06-09	1	MSA	26.6	76.1	2	1001	1	2	2	2-5	7	1803	1806	5	5	4	1
8-9	102	3	2023-06-09	1	MSA	26.6	76.1	2	1001	1	2	2	2-5	8	1803	1806	5	5	4	1
8-9	102	5	2023-06-09	1	MSA	26.6	76.1	2	1001	3	2	2	2-5	5	1803	1806	5	5	3	2
8-9	102	5	2023-06-09	1	MSA	26.6	76.1	2	1001	3	2	2	2-5	6	1803	1806	5	5	4	1
8-9	102	5	2023-06-09	1	MSA	26.6	76.1	2	1001	3	2	2	2-5	7	1804	1807	5	5	2	3
8-9	102	5	2023-06-09	1	MSA	26.6	76.1	2	1001	3	2	2	2-5	8	1804	1807	5	5	3	2
8-9	102	7	2023-06-09	1	MSA	26.6	76.1	2	1001	4	2	2	2-5	5	1804	1807	5	5	2	3
8-9	102	7	2023-06-09	1	MSA	26.6	76.1	2	1001	4	2	2	2-5	6	1804	1807	5	5	3	2
8-9	102	7	2023-06-09	1	MSA	26.6	76.1	2	1001	4	2	2	2-5	7	1804	1807	5	5	4	1
8-9	102	7	2023-06-09	1	MSA	26.6	76.1	2	1001	4	2	2	2-5	8	1804	1807	5	5	2	3
10	102	0	2023-06-09	1	MSA	26.7	74.5	0	500	0	0	2	2-5	9	1806	1809	5	0	5	0
10	102	0	2023-06-09	1	MSA	26.7	74.5	0	500	0	0	2	2-5	10	1806	1809	5	0	5	0
10	102	0	2023-06-09	1	MSA	26.7	74.5	2	1001	6	1	2	2-5	9	1806	1809	5	5	0	5
10	102	0	2023-06-09	1	MSA	26.7	74.5	2	1001	6	1	2	2-5	10	1806	1809	5	5	0	5
10	102	1	2023-06-09	1	MSA	26.7	74.5	2	1001	2	2	2	2-5	9	1807	1810	5	5	4	1
10	102	1	2023-06-09	1	MSA	26.7	74.5	2	1001	2	2	2	2-5	10	1807	1810	5	5	3	2
10	102	2	2023-06-09	1	MSA	26.7	74.5	2	1001	5	2	2	2-5	9	1807	1810	5	5	4	1
10	102	2	2023-06-09	1	MSA	26.7	74.5	2	1001	5	2	2	2-5	10	1807	1810	5	5	3	2
10	102	3	2023-06-09	1	MSA	26.7	74.5	2	1001	1	2	2	2-5	9	1807	1810	5	5	2	3
10	102	3	2023-06-09	1	MSA	26.7	74.5	2	1001	1	2	2	2-5	10	1808	1811	5	5	3	2
10	102	5	2023-06-09	1	MSA	26.7	74.5	2	1001	3	2	2	2-5	9	1808	1811	5	5	3	2
10	102	5	2023-06-09	1	MSA	26.7	74.5	2	1001	3	2	2	2-5	10	1808	1811	5	5	4	1
10	102	7	2023-06-09	1	MSA	26.7	74.5	2	1001	4	2	2	2-5	9	1808	1811	5	5	3	2
10	102	7	2023-06-09	1	MSA	26.7	74.5	2	1001	4	2	2	2-5	10	1808	1811	5	5	2	3
16-17	102	0	2023-06-09	1	MSA	26.7	74.6	0	500	0	0	2	2-5	1	1909	1912	5	0	5	0
16-17	102	0	2023-06-09	1	MSA	26.7	74.6	0	500	0	0	2	2-5	2	1909	1912	5	0	5	0
16-17	102	0	2023-06-09	1	MSA	26.7	74.6	0	500	0	0	2	2-5	3	1909	1912	5	0	5	0
16-17	102	0	2023-06-09	1	MSA	26.7	74.6	0	500	0	0	2	2-5	4	1909	1912	5	0	5	0
16-17	102	0	2023-06-09	1	MSA	26.7	74.6	1	1001	5	1	2	2-5	1	1910	1913	5	5	1	4
16-17	102	0	2023-06-09	1	MSA	26.7	74.6	1	1001	5	1	2	2-5	2	1910	1913	5	5	0	5
16-17	102	0	2023-06-09	1	MSA	26.7	74.6	1	1001	5	1	2	2-5	3	1910	1913	5	5	0	5
16-17	102	0	2023-06-09	1	MSA	26.7	74.6	1	1001	5	1	2	2-5	4	1910	1913	5	5	1	4
16-17	102	1	2023-06-09	1	MSA	26.7	74.6	1	1001	2	2	2	2-5	1	1910	1913	5	5	2	3
16-17	102	1	2023-06-09	1	MSA	26.7	74.6	1	1001	2	2	2	2-5	2	1910	1913	5	5	2	3
16-17	102	1	2023-06-09	1	MSA	26.7	74.6	1	1001	2	2	2	2-5	3	1911	1914	5	5	4	1
16-17	102	1	2023-06-09	1	MSA	26.7	74.6	1	1001	2	2	2	2-5	4	1911	1914	5	5	4	1
16-17	102	2	2023-06-09	1	MSA	26.7	74.6	1	1001	3	2	2	2-5	1	1911	1914	5	5	4	1
16-17	102	2	2023-06-09	1	MSA	26.7	74.6	1	1001	3	2	2	2-5	2	1911	1914	5	5	4	1
16-17	102	2	2023-06-09	1	MSA	26.7	74.6	1	1001	3	2	2	2-5	3	1911	1914	5	5	5	0
16-17	102	2	2023-06-09	1	MSA	26.7	74.6	1	1001	3	2	2	2-5	4	1911	1914	5	5	4	1
16-17	102	3	2023-06-09	1	MSA	26.7	74.6	1	1001	6	2	2	2-5	1	1912	1915	5	5	3	2
16-17	102	3	2023-06-09	1	MSA	26.7	74.6	1	1001	6	2	2	2-5	2	1912	1915	5	5	3	2
16-17	102	3	2023-06-09	1	MSA	26.7	74.6	1	1001	6	2	2	2-5	3	1912	1915	5	5	3	2
16-17	102	3	2023-06-09	1	MSA	26.7	74.6	1	1001	6	2	2	2-5	4	1912	1915	5	5	2	3
16-17	102	5	2023-06-09	1	MSA	26.7	74.6	1	1001	1	2	2	2-5	1	1912	1915	5	5	3	2
16-17	102	5	2023-06-09	1	MSA	26.7	74.6	1	1001	1	2	2	2-5	2	1912	1915	5	5	2	3
16-17	102	5	2023-06-09	1	MSA	26.7	74.6	1	1001	1	2	2	2-5	3	1913	1916	5	5	1	4
16-17	102	5	2023-06-09	1	MSA	26.7	74.6	1	1001	1	2	2	2-5	4	1913	1916	5	5	2	3
16-17	102	7	2023-06-09	1	MSA	26.7	74.6	1	1001	4	2	2	2-5	1	1913	1916	5	5	1	4
16-17	102	7	2023-06-09	1	MSA	26.7	74.6	1	1001	4	2	2	2-5	2	1913	1916	5	5	4	1
16-17	102	7	2023-06-09	1	MSA	26.7	74.6	1	1001	4	2	2	2-5	3	1913	1916	5	5	3	2
16-17	102	7	2023-06-09	1	MSA	26.7	74.6	1	1001	4	2	2	2-5	4	1913	1916	5	5	1	4
18-19	102	0	2023-06-09	1	MSA	26.6	78.4	0	500	0	0	2	2-5	5	1916	1919	5	0	5	0
18-19	102	0	2023-06-09	1	MSA	26.6	78.4	0	500	0	0	2	2-5	6	1916	1919	5	0	5	0
18-19	102	0	2023-06-09	1	MSA	26.6	78.4	0	500	0	0	2	2-5	7	1916	1919	5	0	5	0
18-19	102	0	2023-06-09	1	MSA	26.6	78.4	0	500	0	0	2	2-5	8	1916	1919	5	0	5	0
18-19	102	0	2023-06-09	1	MSA	26.6	78.4	1	1001	5	1	2	2-5	5	1917	1920	5	5	0	5
18-19	102	0	2023-06-09	1	MSA	26.6	78.4	1	1001	5	1	2	2-5	6	1917	1920	5	5	0	5
18-19	102	0	2023-06-09	1	MSA	26.6	78.4	1	1001	5	1	2	2-5	7	1917	1920	5	5	0	5
18-19	102	0	2023-06-09	1	MSA	26.6	78.4	1	1001	5	1	2	2-5	8	1917	1920	5	5	0	5
18-19	102	1	2023-06-09	1	MSA	26.6	78.4	1	1001	2	2	2	2-5	5	1917	1920	5	5	4	1
18-19	102	1	2023-06-09	1	MSA	26.6	78.4	1	1001	2	2	2	2-5	6	1917	1920	5	5	5	0
18-19	102	1	2023-06-09	1	MSA	26.6	78.4	1	1001	2	2	2	2-5	7	1918	1921	5	5	4	1
18-19	102	1	2023-06-09	1	MSA	26.6	78.4	1	1001	2	2	2	2-5	8	1918	1921	5	5	4	1
18-19	102	2	2023-06-09	1	MSA	26.6	78.4	1	1001	3	2	2	2-5	5	1918	1921	5	5	4	1
18-19	102	2	2023-06-09	1	MSA	26.6	78.4	1	1001	3	2	2	2-5	6	1918	1921	5	5	1	4
18-19	102	2	2023-06-09	1	MSA	26.6	78.4	1	1001	3	2	2	2-5	7	1918	1921	5	5	2	3
18-19	102	2	2023-06-09	1	MSA	26.6	78.4	1	1001	3	2	2	2-5	8	1918	1921	5	5	4	1
18-19	102	3	2023-06-09	1	MSA	26.6	78.4	1	1001	6	2	2	2-5	5	1919	1922	5	5	2	3
18-19	102	3	2023-06-09	1	MSA	26.6	78.4	1	1001	6	2	2	2-5	6	1919	1922	5	5	2	3
18-19	102	3	2023-06-09	1	MSA	26.6	78.4	1	1001	6	2	2	2-5	7	1919	1922	5	5	3	2
18-19	102	3	2023-06-09	1	MSA	26.6	78.4	1	1001	6	2	2	2-5	8	1919	1922	5	5	2	3
18-19	102	5	2023-06-09	1	MSA	26.6	78.4	1	1001	1	2	2	2-5	5	1919	1922	5	5	3	2
18-19	102	5	2023-06-09	1	MSA	26.6	78.4	1	1001	1	2	2	2-5	6	1919	1922	5	5	2	3
18-19	102	5	2023-06-09	1	MSA	26.6	78.4	1	1001	1	2	2	2-5	7	1920	1923	5	5	2	3
18-19	102	5	2023-06-09	1	MSA	26.6	78.4	1	1001	1	2	2	2-5	8	1920	1923	5	5	3	2
18-19	102	7	2023-06-09	1	MSA	26.6	78.4	1	1001	4	2	2	2-5	5	1920	1923	5	5	3	2
18-19	102	7	2023-06-09	1	MSA	26.6	78.4	1	1001	4	2	2	2-5	6	1920	1923	5	5	5	0
18-19	102	7	2023-06-09	1	MSA	26.6	78.4	1	1001	4	2	2	2-5	7	1920	1923	5	5	4	1
18-19	102	7	2023-06-09	1	MSA	26.6	78.4	1	1001	4	2	2	2-5	8	1920	1923	5	5	2	3
20	102	0	2023-06-09	1	MSA	26.6	78.6	0	500	0	0	2	2-5	9	1923	1926	5	0	5	0
20	102	0	2023-06-09	1	MSA	26.6	78.6	0	500	0	0	2	2-5	10	1923	1926	5	0	5	0
20	102	0	2023-06-09	1	MSA	26.6	78.6	1	1001	5	1	2	2-5	9	1923	1926	5	5	0	5
20	102	0	2023-06-09	1	MSA	26.6	78.6	1	1001	5	1	2	2-5	10	1923	1926	5	5	0	5
20	102	1	2023-06-09	1	MSA	26.6	78.6	1	1001	2	2	2	2-5	9	1924	1927	5	5	1	4
20	102	1	2023-06-09	1	MSA	26.6	78.6	1	1001	2	2	2	2-5	10	1924	1927	5	5	3	2
20	102	2	2023-06-09	1	MSA	26.6	78.6	1	1001	3	2	2	2-5	9	1924	1927	5	5	2	3
20	102	2	2023-06-09	1	MSA	26.6	78.6	1	1001	3	2	2	2-5	10	1924	1927	5	5	4	1
20	102	3	2023-06-09	1	MSA	26.6	78.6	1	1001	6	2	2	2-5	9	1924	1927	5	5	2	3
20	102	3	2023-06-09	1	MSA	26.6	78.6	1	1001	6	2	2	2-5	10	1925	1928	5	5	4	1
20	102	5	2023-06-09	1	MSA	26.6	78.6	1	1001	1	2	2	2-5	9	1925	1928	5	5	1	4
20	102	5	2023-06-09	1	MSA	26.6	78.6	1	1001	1	2	2	2-5	10	1925	1928	5	5	3	2
20	102	7	2023-06-09	1	MSA	26.6	78.6	1	1001	4	2	2	2-5	9	1925	1928	5	5	3	2
20	102	7	2023-06-09	1	MSA	26.6	78.6	1	1001	4	2	2	2-5	10	1925	1928	5	5	1	4
26-27	102	0	2023-06-10	2	MSA	26.6	77.3	0	500	0	0	2	2-5	1	1740	1743	5	0	5	0
26-27	102	0	2023-06-10	2	MSA	26.6	77.3	0	500	0	0	2	2-5	2	1740	1743	5	0	5	0
26-27	102	0	2023-06-10	2	MSA	26.6	77.3	0	500	0	0	2	2-5	3	1740	1743	5	0	5	0
26-27	102	0	2023-06-10	2	MSA	26.6	77.3	0	500	0	0	2	2-5	4	1740	1743	5	0	5	0
26-27	102	0	2023-06-10	2	MSA	26.6	77.3	2	1002	1	1	2	2-5	1	1741	1744	5	5	2	3
26-27	102	0	2023-06-10	2	MSA	26.6	77.3	2	1002	1	1	2	2-5	2	1741	1744	5	5	2	3
26-27	102	0	2023-06-10	2	MSA	26.6	77.3	2	1002	1	1	2	2-5	3	1741	1744	5	5	1	4
26-27	102	0	2023-06-10	2	MSA	26.6	77.3	2	1002	1	1	2	2-5	4	1741	1744	5	5	1	4
26-27	102	1	2023-06-10	2	MSA	26.6	77.3	2	1002	4	2	2	2-5	1	1741	1744	5	5	3	2
26-27	102	1	2023-06-10	2	MSA	26.6	77.3	2	1002	4	2	2	2-5	2	1741	1744	5	5	2	3
26-27	102	1	2023-06-10	2	MSA	26.6	77.3	2	1002	4	2	2	2-5	3	1742	1745	5	5	1	4
26-27	102	1	2023-06-10	2	MSA	26.6	77.3	2	1002	4	2	2	2-5	4	1742	1745	5	5	1	4
26-27	102	2	2023-06-10	2	MSA	26.6	77.3	2	1002	6	2	2	2-5	1	1742	1745	5	5	2	3
26-27	102	2	2023-06-10	2	MSA	26.6	77.3	2	1002	6	2	2	2-5	2	1742	1745	5	5	3	2
26-27	102	2	2023-06-10	2	MSA	26.6	77.3	2	1002	6	2	2	2-5	3	1742	1745	5	5	2	3
26-27	102	2	2023-06-10	2	MSA	26.6	77.3	2	1002	6	2	2	2-5	4	1742	1745	5	5	1	4
26-27	102	3	2023-06-10	2	MSA	26.6	77.3	2	1002	2	2	2	2-5	1	1743	1746	5	5	5	0
26-27	102	3	2023-06-10	2	MSA	26.6	77.3	2	1002	2	2	2	2-5	2	1743	1746	5	5	2	3
26-27	102	3	2023-06-10	2	MSA	26.6	77.3	2	1002	2	2	2	2-5	3	1743	1746	5	5	1	4
26-27	102	3	2023-06-10	2	MSA	26.6	77.3	2	1002	2	2	2	2-5	4	1743	1746	5	5	1	4
26-27	102	5	2023-06-10	2	MSA	26.6	77.3	2	1002	5	2	2	2-5	1	1743	1746	5	5	3	2
26-27	102	5	2023-06-10	2	MSA	26.6	77.3	2	1002	5	2	2	2-5	2	1743	1746	5	5	1	4
26-27	102	5	2023-06-10	2	MSA	26.6	77.3	2	1002	5	2	2	2-5	3	1744	1747	5	5	2	3
26-27	102	5	2023-06-10	2	MSA	26.6	77.3	2	1002	5	2	2	2-5	4	1744	1747	5	5	2	3
26-27	102	7	2023-06-10	2	MSA	26.6	77.3	2	1002	3	2	2	2-5	1	1744	1747	5	5	3	2
26-27	102	7	2023-06-10	2	MSA	26.6	77.3	2	1002	3	2	2	2-5	2	1744	1747	5	5	0	5
26-27	102	7	2023-06-10	2	MSA	26.6	77.3	2	1002	3	2	2	2-5	3	1744	1747	5	5	1	4
26-27	102	7	2023-06-10	2	MSA	26.6	77.3	2	1002	3	2	2	2-5	4	1744	1747	5	5	4	1
28-29	102	0	2023-06-10	2	MSA	26.6	76.1	0	500	0	0	2	2-5	5	1748	1751	5	0	5	0
28-29	102	0	2023-06-10	2	MSA	26.6	76.1	0	500	0	0	2	2-5	6	1748	1751	5	0	5	0
28-29	102	0	2023-06-10	2	MSA	26.6	76.1	0	500	0	0	2	2-5	7	1748	1751	5	0	5	0
28-29	102	0	2023-06-10	2	MSA	26.6	76.1	0	500	0	0	2	2-5	8	1748	1751	5	0	5	0
28-29	102	0	2023-06-10	2	MSA	26.6	76.1	2	1002	1	1	2	2-5	5	1749	1752	5	5	1	4
28-29	102	0	2023-06-10	2	MSA	26.6	76.1	2	1002	1	1	2	2-5	6	1749	1752	5	5	0	5
28-29	102	0	2023-06-10	2	MSA	26.6	76.1	2	1002	1	1	2	2-5	7	1749	1752	5	5	0	5
28-29	102	0	2023-06-10	2	MSA	26.6	76.1	2	1002	1	1	2	2-5	8	1749	1752	5	5	0	5
28-29	102	1	2023-06-10	2	MSA	26.6	76.1	2	1002	4	2	2	2-5	5	1749	1752	5	5	1	4
28-29	102	1	2023-06-10	2	MSA	26.6	76.1	2	1002	4	2	2	2-5	6	1749	1752	5	5	2	3
28-29	102	1	2023-06-10	2	MSA	26.6	76.1	2	1002	4	2	2	2-5	7	1750	1753	5	5	4	1
28-29	102	1	2023-06-10	2	MSA	26.6	76.1	2	1002	4	2	2	2-5	8	1750	1753	5	5	2	3
28-29	102	2	2023-06-10	2	MSA	26.6	76.1	2	1002	6	2	2	2-5	5	1750	1753	5	5	1	4
28-29	102	2	2023-06-10	2	MSA	26.6	76.1	2	1002	6	2	2	2-5	6	1750	1753	5	5	1	4
28-29	102	2	2023-06-10	2	MSA	26.6	76.1	2	1002	6	2	2	2-5	7	1750	1753	5	5	3	2
28-29	102	2	2023-06-10	2	MSA	26.6	76.1	2	1002	6	2	2	2-5	8	1750	1753	5	5	2	3
28-29	102	3	2023-06-10	2	MSA	26.6	76.1	2	1002	2	2	2	2-5	5	1751	1754	5	5	2	3
28-29	102	3	2023-06-10	2	MSA	26.6	76.1	2	1002	2	2	2	2-5	6	1751	1754	5	5	1	4
28-29	102	3	2023-06-10	2	MSA	26.6	76.1	2	1002	2	2	2	2-5	7	1751	1754	5	5	1	4
28-29	102	3	2023-06-10	2	MSA	26.6	76.1	2	1002	2	2	2	2-5	8	1751	1754	5	5	2	3
28-29	102	5	2023-06-10	2	MSA	26.6	76.1	2	1002	5	2	2	2-5	5	1751	1754	5	5	1	4
28-29	102	5	2023-06-10	2	MSA	26.6	76.1	2	1002	5	2	2	2-5	6	1751	1754	5	5	4	1
28-29	102	5	2023-06-10	2	MSA	26.6	76.1	2	1002	5	2	2	2-5	7	1752	1755	5	5	2	3
28-29	102	5	2023-06-10	2	MSA	26.6	76.1	2	1002	5	2	2	2-5	8	1752	1755	5	5	2	3
28-29	102	7	2023-06-10	2	MSA	26.6	76.1	2	1002	3	2	2	2-5	5	1752	1755	5	5	4	1
28-29	102	7	2023-06-10	2	MSA	26.6	76.1	2	1002	3	2	2	2-5	6	1752	1755	5	5	3	2
28-29	102	7	2023-06-10	2	MSA	26.6	76.1	2	1002	3	2	2	2-5	7	1752	1755	5	5	2	3
28-29	102	7	2023-06-10	2	MSA	26.6	76.1	2	1002	3	2	2	2-5	8	1752	1755	5	5	3	2
30	102	0	2023-06-10	2	MSA	26.6	75	0	500	0	0	2	2-5	9	1755	1758	5	0	5	0
30	102	0	2023-06-10	2	MSA	26.6	75	0	500	0	0	2	2-5	10	1755	1758	5	0	5	0
30	102	0	2023-06-10	2	MSA	26.6	75	2	1002	1	1	2	2-5	9	1755	1758	5	5	0	5
30	102	0	2023-06-10	2	MSA	26.6	75	2	1002	1	1	2	2-5	10	1755	1758	5	5	0	5
30	102	1	2023-06-10	2	MSA	26.6	75	2	1002	4	2	2	2-5	9	1756	1759	5	5	1	4
30	102	1	2023-06-10	2	MSA	26.6	75	2	1002	4	2	2	2-5	10	1756	1759	5	5	1	4
30	102	2	2023-06-10	2	MSA	26.6	75	2	1002	6	2	2	2-5	9	1756	1759	5	5	2	3
30	102	2	2023-06-10	2	MSA	26.6	75	2	1002	6	2	2	2-5	10	1756	1759	5	5	1	4
30	102	3	2023-06-10	2	MSA	26.6	75	2	1002	2	2	2	2-5	9	1757	1800	5	5	1	4
30	102	3	2023-06-10	2	MSA	26.6	75	2	1002	2	2	2	2-5	10	1757	1800	5	5	1	4
30	102	5	2023-06-10	2	MSA	26.6	75	2	1002	5	2	2	2-5	9	1757	1800	5	5	2	3
30	102	5	2023-06-10	2	MSA	26.6	75	2	1002	5	2	2	2-5	10	1757	1800	5	5	1	4
30	102	7	2023-06-10	2	MSA	26.6	75	2	1002	3	2	2	2-5	9	1757	1800	5	5	1	4
30	102	7	2023-06-10	2	MSA	26.6	75	2	1002	3	2	2	2-5	10	1757	1800	5	5	2	3
36-37	102	0	2023-06-10	2	MSA	26.7	71.4	0	500	0	0	2	2-5	1	1840	1843	5	0	5	0
36-37	102	0	2023-06-10	2	MSA	26.7	71.4	0	500	0	0	2	2-5	2	1840	1843	5	0	5	0
36-37	102	0	2023-06-10	2	MSA	26.7	71.4	0	500	0	0	2	2-5	3	1840	1843	5	0	5	0
36-37	102	0	2023-06-10	2	MSA	26.7	71.4	0	500	0	0	2	2-5	4	1840	1843	5	0	5	0
36-37	102	0	2023-06-10	2	MSA	26.7	71.4	1	1002	6	1	2	2-5	1	1841	1844	5	5	1	4
36-37	102	0	2023-06-10	2	MSA	26.7	71.4	1	1002	6	1	2	2-5	2	1841	1844	5	5	0	5
36-37	102	0	2023-06-10	2	MSA	26.7	71.4	1	1002	6	1	2	2-5	3	1841	1844	5	5	0	5
36-37	102	0	2023-06-10	2	MSA	26.7	71.4	1	1002	6	1	2	2-5	4	1841	1844	5	5	1	4
36-37	102	1	2023-06-10	2	MSA	26.7	71.4	1	1002	3	2	2	2-5	1	1841	1844	5	5	5	0
36-37	102	1	2023-06-10	2	MSA	26.7	71.4	1	1002	3	2	2	2-5	2	1841	1844	5	5	3	2
36-37	102	1	2023-06-10	2	MSA	26.7	71.4	1	1002	3	2	2	2-5	3	1842	1845	5	5	5	0
36-37	102	1	2023-06-10	2	MSA	26.7	71.4	1	1002	3	2	2	2-5	4	1842	1845	5	5	3	2
36-37	102	2	2023-06-10	2	MSA	26.7	71.4	1	1002	5	2	2	2-5	1	1842	1845	5	5	4	1
36-37	102	2	2023-06-10	2	MSA	26.7	71.4	1	1002	5	2	2	2-5	2	1842	1845	5	5	3	2
36-37	102	2	2023-06-10	2	MSA	26.7	71.4	1	1002	5	2	2	2-5	3	1842	1845	5	5	2	3
36-37	102	2	2023-06-10	2	MSA	26.7	71.4	1	1002	5	2	2	2-5	4	1842	1845	5	5	2	3
36-37	102	3	2023-06-10	2	MSA	26.7	71.4	1	1002	2	2	2	2-5	1	1843	1846	5	5	3	2
36-37	102	3	2023-06-10	2	MSA	26.7	71.4	1	1002	2	2	2	2-5	2	1843	1846	5	5	5	0
36-37	102	3	2023-06-10	2	MSA	26.7	71.4	1	1002	2	2	2	2-5	3	1843	1846	5	5	2	3
36-37	102	3	2023-06-10	2	MSA	26.7	71.4	1	1002	2	2	2	2-5	4	1843	1846	5	5	2	3
36-37	102	5	2023-06-10	2	MSA	26.7	71.4	1	1002	4	2	2	2-5	1	1843	1846	5	5	2	3
36-37	102	5	2023-06-10	2	MSA	26.7	71.4	1	1002	4	2	2	2-5	2	1843	1846	5	5	1	4
36-37	102	5	2023-06-10	2	MSA	26.7	71.4	1	1002	4	2	2	2-5	3	1844	1847	5	5	2	3
36-37	102	5	2023-06-10	2	MSA	26.7	71.4	1	1002	4	2	2	2-5	4	1844	1847	5	5	0	5
36-37	102	7	2023-06-10	2	MSA	26.7	71.4	1	1002	1	2	2	2-5	1	1844	1847	5	5	4	1
36-37	102	7	2023-06-10	2	MSA	26.7	71.4	1	1002	1	2	2	2-5	2	1844	1847	5	5	1	4
36-37	102	7	2023-06-10	2	MSA	26.7	71.4	1	1002	1	2	2	2-5	3	1844	1847	5	5	3	2
36-37	102	7	2023-06-10	2	MSA	26.7	71.4	1	1002	1	2	2	2-5	4	1844	1847	5	5	1	4
38-39	102	0	2023-06-10	2	MSA	26.7	73.9	0	500	0	0	2	2-5	5	1847	1850	5	0	5	0
38-39	102	0	2023-06-10	2	MSA	26.7	73.9	0	500	0	0	2	2-5	6	1847	1850	5	0	5	0
38-39	102	0	2023-06-10	2	MSA	26.7	73.9	0	500	0	0	2	2-5	7	1847	1850	5	0	5	0
38-39	102	0	2023-06-10	2	MSA	26.7	73.9	0	500	0	0	2	2-5	8	1847	1850	5	0	5	0
38-39	102	0	2023-06-10	2	MSA	26.7	73.9	1	1002	6	1	2	2-5	5	1848	1851	5	5	2	3
38-39	102	0	2023-06-10	2	MSA	26.7	73.9	1	1002	6	1	2	2-5	6	1848	1851	5	5	4	1
38-39	102	0	2023-06-10	2	MSA	26.7	73.9	1	1002	6	1	2	2-5	7	1848	1851	5	5	1	4
38-39	102	0	2023-06-10	2	MSA	26.7	73.9	1	1002	6	1	2	2-5	8	1848	1851	5	5	0	5
38-39	102	1	2023-06-10	2	MSA	26.7	73.9	1	1002	3	2	2	2-5	5	1848	1851	5	5	2	3
38-39	102	1	2023-06-10	2	MSA	26.7	73.9	1	1002	3	2	2	2-5	6	1848	1851	5	5	5	0
38-39	102	1	2023-06-10	2	MSA	26.7	73.9	1	1002	3	2	2	2-5	7	1849	1852	5	5	3	2
38-39	102	1	2023-06-10	2	MSA	26.7	73.9	1	1002	3	2	2	2-5	8	1849	1852	5	5	2	3
38-39	102	2	2023-06-10	2	MSA	26.7	73.9	1	1002	5	2	2	2-5	5	1849	1852	5	5	2	3
38-39	102	2	2023-06-10	2	MSA	26.7	73.9	1	1002	5	2	2	2-5	6	1849	1852	5	5	5	0
38-39	102	2	2023-06-10	2	MSA	26.7	73.9	1	1002	5	2	2	2-5	7	1849	1852	5	5	3	2
38-39	102	2	2023-06-10	2	MSA	26.7	73.9	1	1002	5	2	2	2-5	8	1849	1852	5	5	3	2
38-39	102	3	2023-06-10	2	MSA	26.7	73.9	1	1002	2	2	2	2-5	5	1850	1853	5	5	3	2
38-39	102	3	2023-06-10	2	MSA	26.7	73.9	1	1002	2	2	2	2-5	6	1850	1853	5	5	1	4
38-39	102	3	2023-06-10	2	MSA	26.7	73.9	1	1002	2	2	2	2-5	7	1850	1853	5	5	2	3
38-39	102	3	2023-06-10	2	MSA	26.7	73.9	1	1002	2	2	2	2-5	8	1850	1853	5	5	1	4
38-39	102	5	2023-06-10	2	MSA	26.7	73.9	1	1002	4	2	2	2-5	5	1850	1853	5	5	4	1
38-39	102	5	2023-06-10	2	MSA	26.7	73.9	1	1002	4	2	2	2-5	6	1850	1853	5	5	3	2
38-39	102	5	2023-06-10	2	MSA	26.7	73.9	1	1002	4	2	2	2-5	7	1851	1854	5	5	2	3
38-39	102	5	2023-06-10	2	MSA	26.7	73.9	1	1002	4	2	2	2-5	8	1851	1854	5	5	2	3
38-39	102	7	2023-06-10	2	MSA	26.7	73.9	1	1002	1	2	2	2-5	5	1851	1854	5	5	1	4
38-39	102	7	2023-06-10	2	MSA	26.7	73.9	1	1002	1	2	2	2-5	6	1851	1854	5	5	2	3
38-39	102	7	2023-06-10	2	MSA	26.7	73.9	1	1002	1	2	2	2-5	7	1851	1854	5	5	2	3
38-39	102	7	2023-06-10	2	MSA	26.7	73.9	1	1002	1	2	2	2-5	8	1851	1854	5	5	0	5
40	102	0	2023-06-10	2	MSA	26.7	73.9	0	500	0	0	2	2-5	9	1854	1857	5	0	5	0
40	102	0	2023-06-10	2	MSA	26.7	73.9	0	500	0	0	2	2-5	10	1854	1857	5	0	5	0
40	102	0	2023-06-10	2	MSA	26.7	73.9	1	1002	6	1	2	2-5	9	1854	1857	5	5	0	5
40	102	0	2023-06-10	2	MSA	26.7	73.9	1	1002	6	1	2	2-5	10	1854	1857	5	5	0	5
40	102	1	2023-06-10	2	MSA	26.7	73.9	1	1002	3	2	2	2-5	9	1855	1858	5	5	1	4
40	102	1	2023-06-10	2	MSA	26.7	73.9	1	1002	3	2	2	2-5	10	1855	1858	5	5	2	3
40	102	2	2023-06-10	2	MSA	26.7	73.9	1	1002	5	2	2	2-5	9	1855	1858	5	5	1	4
40	102	2	2023-06-10	2	MSA	26.7	73.9	1	1002	5	2	2	2-5	10	1855	1858	5	5	1	4
40	102	3	2023-06-10	2	MSA	26.7	73.9	1	1002	2	2	2	2-5	9	1855	1858	5	5	2	3
40	102	3	2023-06-10	2	MSA	26.7	73.9	1	1002	2	2	2	2-5	10	1855	1858	5	5	1	4
40	102	5	2023-06-10	2	MSA	26.7	73.9	1	1002	4	2	2	2-5	9	1856	1859	5	5	1	4
40	102	5	2023-06-10	2	MSA	26.7	73.9	1	1002	4	2	2	2-5	10	1856	1859	5	5	2	3
40	102	7	2023-06-10	2	MSA	26.7	73.9	1	1002	1	2	2	2-5	9	1856	1859	5	5	1	4
40	102	7	2023-06-10	2	MSA	26.7	73.9	1	1002	1	2	2	2-5	10	1856	1859	5	5	2	3
46-47	102	0	2023-06-11	3	ISM	26.8	68.6	0	500	0	0	2	2-5	1	1812	1815	5	0	5	0
46-47	102	0	2023-06-11	3	ISM	26.8	68.6	0	500	0	0	2	2-5	2	1812	1815	5	0	5	0
46-47	102	0	2023-06-11	3	ISM	26.8	68.6	0	500	0	0	2	2-5	3	1812	1815	5	0	5	0
46-47	102	0	2023-06-11	3	ISM	26.8	68.6	0	500	0	0	2	2-5	4	1812	1815	5	0	5	0
46-47	102	0	2023-06-11	3	ISM	26.8	68.6	2	1003	6	1	2	2-5	1	1813	1816	5	5	0	5
46-47	102	0	2023-06-11	3	ISM	26.8	68.6	2	1003	6	1	2	2-5	2	1813	1816	5	5	0	5
46-47	102	0	2023-06-11	3	ISM	26.8	68.6	2	1003	6	1	2	2-5	3	1813	1816	5	5	1	4
46-47	102	0	2023-06-11	3	ISM	26.8	68.6	2	1003	6	1	2	2-5	4	1813	1816	5	5	2	3
46-47	102	1	2023-06-11	3	ISM	26.8	68.6	2	1003	2	2	2	2-5	1	1813	1816	5	5	5	0
46-47	102	1	2023-06-11	3	ISM	26.8	68.6	2	1003	2	2	2	2-5	2	1813	1816	5	5	5	0
46-47	102	1	2023-06-11	3	ISM	26.8	68.6	2	1003	2	2	2	2-5	3	1814	1817	5	5	4	1
46-47	102	1	2023-06-11	3	ISM	26.8	68.6	2	1003	2	2	2	2-5	4	1814	1817	5	5	4	1
46-47	102	2	2023-06-11	3	ISM	26.8	68.6	2	1003	5	2	2	2-5	1	1814	1817	5	5	5	0
46-47	102	2	2023-06-11	3	ISM	26.8	68.6	2	1003	5	2	2	2-5	2	1814	1817	5	5	4	1
46-47	102	2	2023-06-11	3	ISM	26.8	68.6	2	1003	5	2	2	2-5	3	1814	1817	5	5	4	1
46-47	102	2	2023-06-11	3	ISM	26.8	68.6	2	1003	5	2	2	2-5	4	1814	1817	5	5	3	2
46-47	102	3	2023-06-11	3	ISM	26.8	68.6	2	1003	1	2	2	2-5	1	1815	1818	5	5	5	0
46-47	102	3	2023-06-11	3	ISM	26.8	68.6	2	1003	1	2	2	2-5	2	1815	1818	5	5	4	1
46-47	102	3	2023-06-11	3	ISM	26.8	68.6	2	1003	1	2	2	2-5	3	1815	1818	5	5	5	0
46-47	102	3	2023-06-11	3	ISM	26.8	68.6	2	1003	1	2	2	2-5	4	1815	1818	5	5	3	2
46-47	102	5	2023-06-11	3	ISM	26.8	68.6	2	1003	3	2	2	2-5	1	1815	1818	5	5	4	1
46-47	102	5	2023-06-11	3	ISM	26.8	68.6	2	1003	3	2	2	2-5	2	1816	1819	5	5	3	2
46-47	102	5	2023-06-11	3	ISM	26.8	68.6	2	1003	3	2	2	2-5	3	1816	1819	5	5	4	1
46-47	102	5	2023-06-11	3	ISM	26.8	68.6	2	1003	3	2	2	2-5	4	1816	1819	5	5	4	1
46-47	102	7	2023-06-11	3	ISM	26.8	68.6	2	1003	4	2	2	2-5	1	1816	1819	5	5	2	3
46-47	102	7	2023-06-11	3	ISM	26.8	68.6	2	1003	4	2	2	2-5	2	1816	1819	5	5	3	2
46-47	102	7	2023-06-11	3	ISM	26.8	68.6	2	1003	4	2	2	2-5	3	1816	1819	5	5	2	3
46-47	102	7	2023-06-11	3	ISM	26.8	68.6	2	1003	4	2	2	2-5	4	1816	1819	5	5	3	2
48-49	102	0	2023-06-11	3	ISM	26.8	68.7	0	500	0	0	2	2-5	5	1819	1822	5	0	5	0
48-49	102	0	2023-06-11	3	ISM	26.8	68.7	0	500	0	0	2	2-5	6	1819	1822	5	0	5	0
48-49	102	0	2023-06-11	3	ISM	26.8	68.7	0	500	0	0	2	2-5	7	1819	1822	5	0	5	0
48-49	102	0	2023-06-11	3	ISM	26.8	68.7	0	500	0	0	2	2-5	8	1819	1822	5	0	5	0
48-49	102	0	2023-06-11	3	ISM	26.8	68.7	2	1003	6	1	2	2-5	5	1820	1823	5	5	0	5
48-49	102	0	2023-06-11	3	ISM	26.8	68.7	2	1003	6	1	2	2-5	6	1820	1823	5	5	0	5
48-49	102	0	2023-06-11	3	ISM	26.8	68.7	2	1003	6	1	2	2-5	7	1820	1823	5	5	1	4
48-49	102	0	2023-06-11	3	ISM	26.8	68.7	2	1003	6	1	2	2-5	8	1820	1823	5	5	0	5
48-49	102	1	2023-06-11	3	ISM	26.8	68.7	2	1003	2	2	2	2-5	5	1820	1823	5	5	5	0
48-49	102	1	2023-06-11	3	ISM	26.8	68.7	2	1003	2	2	2	2-5	6	1820	1823	5	5	4	1
48-49	102	1	2023-06-11	3	ISM	26.8	68.7	2	1003	2	2	2	2-5	7	1821	1824	5	5	5	0
48-49	102	1	2023-06-11	3	ISM	26.8	68.7	2	1003	2	2	2	2-5	8	1821	1824	5	5	5	0
48-49	102	2	2023-06-11	3	ISM	26.8	68.7	2	1003	5	2	2	2-5	5	1821	1824	5	5	4	1
48-49	102	2	2023-06-11	3	ISM	26.8	68.7	2	1003	5	2	2	2-5	6	1821	1824	5	5	5	0
48-49	102	2	2023-06-11	3	ISM	26.8	68.7	2	1003	5	2	2	2-5	7	1821	1824	5	5	4	1
48-49	102	2	2023-06-11	3	ISM	26.8	68.7	2	1003	5	2	2	2-5	8	1821	1824	5	5	4	1
48-49	102	3	2023-06-11	3	ISM	26.8	68.7	2	1003	1	2	2	2-5	5	1822	1825	5	5	5	0
48-49	102	3	2023-06-11	3	ISM	26.8	68.7	2	1003	1	2	2	2-5	6	1822	1825	5	5	4	1
48-49	102	3	2023-06-11	3	ISM	26.8	68.7	2	1003	1	2	2	2-5	7	1822	1825	5	5	3	2
48-49	102	3	2023-06-11	3	ISM	26.8	68.7	2	1003	1	2	2	2-5	8	1822	1825	5	5	4	1
48-49	102	5	2023-06-11	3	ISM	26.8	68.7	2	1003	3	2	2	2-5	5	1822	1825	5	5	3	2
48-49	102	5	2023-06-11	3	ISM	26.8	68.7	2	1003	3	2	2	2-5	6	1823	1826	5	5	4	1
48-49	102	5	2023-06-11	3	ISM	26.8	68.7	2	1003	3	2	2	2-5	7	1823	1826	5	5	4	1
48-49	102	5	2023-06-11	3	ISM	26.8	68.7	2	1003	3	2	2	2-5	8	1823	1826	5	5	4	1
48-49	102	7	2023-06-11	3	ISM	26.8	68.7	2	1003	4	2	2	2-5	5	1823	1826	5	5	2	3
48-49	102	7	2023-06-11	3	ISM	26.8	68.7	2	1003	4	2	2	2-5	6	1823	1826	5	5	3	2
48-49	102	7	2023-06-11	3	ISM	26.8	68.7	2	1003	4	2	2	2-5	7	1823	1826	5	5	4	1
48-49	102	7	2023-06-11	3	ISM	26.8	68.7	2	1003	4	2	2	2-5	8	1823	1826	5	5	2	3
50	102	0	2023-06-11	3	ISM	26.8	68.4	0	500	0	0	2	2-5	9	1827	1830	5	0	5	0
50	102	0	2023-06-11	3	ISM	26.8	68.4	0	500	0	0	2	2-5	10	1827	1830	5	0	5	0
50	102	0	2023-06-11	3	ISM	26.8	68.4	2	1003	6	1	2	2-5	9	1827	1830	5	5	0	5
50	102	0	2023-06-11	3	ISM	26.8	68.4	2	1003	6	1	2	2-5	10	1827	1830	5	5	0	5
50	102	1	2023-06-11	3	ISM	26.8	68.4	2	1003	2	2	2	2-5	9	1828	1831	5	5	5	0
50	102	1	2023-06-11	3	ISM	26.8	68.4	2	1003	2	2	2	2-5	10	1828	1831	5	5	5	0
50	102	2	2023-06-11	3	ISM	26.8	68.4	2	1003	5	2	2	2-5	9	1828	1831	5	5	5	0
50	102	2	2023-06-11	3	ISM	26.8	68.4	2	1003	5	2	2	2-5	10	1828	1831	5	5	4	1
50	102	3	2023-06-11	3	ISM	26.8	68.4	2	1003	1	2	2	2-5	9	1828	1831	5	5	4	1
50	102	3	2023-06-11	3	ISM	26.8	68.4	2	1003	1	2	2	2-5	10	1829	1832	5	5	5	0
50	102	5	2023-06-11	3	ISM	26.8	68.4	2	1003	3	2	2	2-5	9	1829	1832	5	5	3	2
50	102	5	2023-06-11	3	ISM	26.8	68.4	2	1003	3	2	2	2-5	10	1829	1832	5	5	4	1
50	102	7	2023-06-11	3	ISM	26.8	68.4	2	1003	4	2	2	2-5	9	1829	1832	5	5	3	2
50	102	7	2023-06-11	3	ISM	26.8	68.4	2	1003	4	2	2	2-5	10	1829	1832	5	5	2	3
56-57	102	0	2023-06-11	3	ISM	27.6	74.6	0	500	0	0	2	2-5	1	1906	1909	5	0	5	0
56-57	102	0	2023-06-11	3	ISM	27.6	74.6	0	500	0	0	2	2-5	2	1906	1909	5	0	5	0
56-57	102	0	2023-06-11	3	ISM	27.6	74.6	0	500	0	0	2	2-5	3	1906	1909	5	0	5	0
56-57	102	0	2023-06-11	3	ISM	27.6	74.6	0	500	0	0	2	2-5	4	1906	1909	5	0	5	0
56-57	102	0	2023-06-11	3	ISM	27.6	74.6	1	1003	5	1	2	2-5	1	1907	1910	5	5	0	5
56-57	102	0	2023-06-11	3	ISM	27.6	74.6	1	1003	5	1	2	2-5	2	1907	1910	5	5	0	5
56-57	102	0	2023-06-11	3	ISM	27.6	74.6	1	1003	5	1	2	2-5	3	1907	1910	5	5	0	5
56-57	102	0	2023-06-11	3	ISM	27.6	74.6	1	1003	5	1	2	2-5	4	1907	1910	5	5	1	4
56-57	102	1	2023-06-11	3	ISM	27.6	74.6	1	1003	2	2	2	2-5	1	1907	1910	5	5	4	1
56-57	102	1	2023-06-11	3	ISM	27.6	74.6	1	1003	2	2	2	2-5	2	1907	1910	5	5	3	2
56-57	102	1	2023-06-11	3	ISM	27.6	74.6	1	1003	2	2	2	2-5	3	1908	1911	5	5	4	1
56-57	102	1	2023-06-11	3	ISM	27.6	74.6	1	1003	2	2	2	2-5	4	1908	1911	5	5	2	3
56-57	102	2	2023-06-11	3	ISM	27.6	74.6	1	1003	3	2	2	2-5	1	1908	1911	5	5	4	1
56-57	102	2	2023-06-11	3	ISM	27.6	74.6	1	1003	3	2	2	2-5	2	1908	1911	5	5	3	2
56-57	102	2	2023-06-11	3	ISM	27.6	74.6	1	1003	3	2	2	2-5	3	1908	1911	5	5	2	3
56-57	102	2	2023-06-11	3	ISM	27.6	74.6	1	1003	3	2	2	2-5	4	1908	1911	5	5	2	3
56-57	102	3	2023-06-11	3	ISM	27.6	74.6	1	1003	6	2	2	2-5	1	1909	1912	5	5	3	2
56-57	102	3	2023-06-11	3	ISM	27.6	74.6	1	1003	6	2	2	2-5	2	1909	1912	5	5	2	3
56-57	102	3	2023-06-11	3	ISM	27.6	74.6	1	1003	6	2	2	2-5	3	1909	1912	5	5	3	2
56-57	102	3	2023-06-11	3	ISM	27.6	74.6	1	1003	6	2	2	2-5	4	1909	1912	5	5	2	3
56-57	102	5	2023-06-11	3	ISM	27.6	74.6	1	1003	1	2	2	2-5	1	1909	1912	5	5	3	2
56-57	102	5	2023-06-11	3	ISM	27.6	74.6	1	1003	1	2	2	2-5	2	1909	1912	5	5	2	3
56-57	102	5	2023-06-11	3	ISM	27.6	74.6	1	1003	1	2	2	2-5	3	1910	1913	5	5	1	4
56-57	102	5	2023-06-11	3	ISM	27.6	74.6	1	1003	1	2	2	2-5	4	1910	1913	5	5	2	3
56-57	102	7	2023-06-11	3	ISM	27.6	74.6	1	1003	4	2	2	2-5	1	1910	1913	5	5	1	4
56-57	102	7	2023-06-11	3	ISM	27.6	74.6	1	1003	4	2	2	2-5	2	1910	1913	5	5	2	3
56-57	102	7	2023-06-11	3	ISM	27.6	74.6	1	1003	4	2	2	2-5	3	1910	1913	5	5	1	4
56-57	102	7	2023-06-11	3	ISM	27.6	74.6	1	1003	4	2	2	2-5	4	1910	1913	5	5	2	3
58-59	102	0	2023-06-11	3	ISM	27.6	74.6	0	500	0	0	2	2-5	5	1914	1917	5	0	5	0
58-59	102	0	2023-06-11	3	ISM	27.6	74.6	0	500	0	0	2	2-5	6	1914	1917	5	0	5	0
58-59	102	0	2023-06-11	3	ISM	27.6	74.6	0	500	0	0	2	2-5	7	1914	1917	5	0	5	0
58-59	102	0	2023-06-11	3	ISM	27.6	74.6	0	500	0	0	2	2-5	8	1914	1917	5	0	5	0
58-59	102	0	2023-06-11	3	ISM	27.6	74.6	1	1003	5	1	2	2-5	5	1915	1918	5	5	0	5
58-59	102	0	2023-06-11	3	ISM	27.6	74.6	1	1003	5	1	2	2-5	6	1915	1918	5	5	0	5
58-59	102	0	2023-06-11	3	ISM	27.6	74.6	1	1003	5	1	2	2-5	7	1915	1918	5	5	0	5
58-59	102	0	2023-06-11	3	ISM	27.6	74.6	1	1003	5	1	2	2-5	8	1915	1918	5	5	0	5
58-59	102	1	2023-06-11	3	ISM	27.6	74.6	1	1003	2	2	2	2-5	5	1915	1918	5	5	4	1
58-59	102	1	2023-06-11	3	ISM	27.6	74.6	1	1003	2	2	2	2-5	6	1915	1918	5	5	5	0
58-59	102	1	2023-06-11	3	ISM	27.6	74.6	1	1003	2	2	2	2-5	7	1916	1919	5	5	3	2
58-59	102	1	2023-06-11	3	ISM	27.6	74.6	1	1003	2	2	2	2-5	8	1916	1919	5	5	4	1
58-59	102	2	2023-06-11	3	ISM	27.6	74.6	1	1003	3	2	2	2-5	5	1916	1919	5	5	4	1
58-59	102	2	2023-06-11	3	ISM	27.6	74.6	1	1003	3	2	2	2-5	6	1916	1919	5	5	3	2
58-59	102	2	2023-06-11	3	ISM	27.6	74.6	1	1003	3	2	2	2-5	7	1916	1919	5	5	2	3
58-59	102	2	2023-06-11	3	ISM	27.6	74.6	1	1003	3	2	2	2-5	8	1916	1919	5	5	3	2
58-59	102	3	2023-06-11	3	ISM	27.6	74.6	1	1003	6	2	2	2-5	5	1917	1920	5	5	4	1
58-59	102	3	2023-06-11	3	ISM	27.6	74.6	1	1003	6	2	2	2-5	6	1917	1920	5	5	3	2
58-59	102	3	2023-06-11	3	ISM	27.6	74.6	1	1003	6	2	2	2-5	7	1917	1920	5	5	3	2
58-59	102	3	2023-06-11	3	ISM	27.6	74.6	1	1003	6	2	2	2-5	8	1917	1920	5	5	2	3
58-59	102	5	2023-06-11	3	ISM	27.6	74.6	1	1003	1	2	2	2-5	5	1917	1920	5	5	2	3
58-59	102	5	2023-06-11	3	ISM	27.6	74.6	1	1003	1	2	2	2-5	6	1917	1920	5	5	2	3
58-59	102	5	2023-06-11	3	ISM	27.6	74.6	1	1003	1	2	2	2-5	7	1918	1921	5	5	3	2
58-59	102	5	2023-06-11	3	ISM	27.6	74.6	1	1003	1	2	2	2-5	8	1918	1921	5	5	3	2
58-59	102	7	2023-06-11	3	ISM	27.6	74.6	1	1003	4	2	2	2-5	5	1918	1921	5	5	3	2
58-59	102	7	2023-06-11	3	ISM	27.6	74.6	1	1003	4	2	2	2-5	6	1918	1921	5	5	2	3
58-59	102	7	2023-06-11	3	ISM	27.6	74.6	1	1003	4	2	2	2-5	7	1918	1921	5	5	2	3
58-59	102	7	2023-06-11	3	ISM	27.6	74.6	1	1003	4	2	2	2-5	8	1918	1921	5	5	1	4
60	102	0	2023-06-11	3	ISM	27.6	74.6	0	500	0	0	2	2-5	9	1922	1925	5	0	5	0
60	102	0	2023-06-11	3	ISM	27.6	74.6	0	500	0	0	2	2-5	10	1922	1925	5	0	5	0
60	102	0	2023-06-11	3	ISM	27.6	74.6	1	1003	5	1	2	2-5	9	1922	1925	5	5	0	5
60	102	0	2023-06-11	3	ISM	27.6	74.6	1	1003	5	1	2	2-5	10	1922	1925	5	5	0	5
60	102	1	2023-06-11	3	ISM	27.6	74.6	1	1003	2	2	2	2-5	9	1923	1926	5	5	3	2
60	102	1	2023-06-11	3	ISM	27.6	74.6	1	1003	2	2	2	2-5	10	1923	1926	5	5	4	1
60	102	2	2023-06-11	3	ISM	27.6	74.6	1	1003	3	2	2	2-5	9	1923	1926	5	5	3	2
60	102	2	2023-06-11	3	ISM	27.6	74.6	1	1003	3	2	2	2-5	10	1923	1926	5	5	4	1
60	102	3	2023-06-11	3	ISM	27.6	74.6	1	1003	6	2	2	2-5	9	1923	1926	5	5	3	2
60	102	3	2023-06-11	3	ISM	27.6	74.6	1	1003	6	2	2	2-5	10	1924	1927	5	5	3	2
60	102	5	2023-06-11	3	ISM	27.6	74.6	1	1003	1	2	2	2-5	9	1924	1927	5	5	3	2
60	102	5	2023-06-11	3	ISM	27.6	74.6	1	1003	1	2	2	2-5	10	1924	1927	5	5	2	3
60	102	7	2023-06-11	3	ISM	27.6	74.6	1	1003	4	2	2	2-5	9	1924	1927	5	5	2	3
60	102	7	2023-06-11	3	ISM	27.6	74.6	1	1003	4	2	2	2-5	10	1924	1927	5	5	1	4
66-67	102	0	2023-06-14	4	ISM	26.8	72.5	0	500	0	0	2	2-5	1	1832	1835	5	0	5	0
66-67	102	0	2023-06-14	4	ISM	26.8	72.5	0	500	0	0	2	2-5	2	1832	1835	5	0	5	0
66-67	102	0	2023-06-14	4	ISM	26.8	72.5	0	500	0	0	2	2-5	3	1832	1835	5	0	5	0
66-67	102	0	2023-06-14	4	ISM	26.8	72.5	0	500	0	0	2	2-5	4	1832	1835	5	0	5	0
66-67	102	0	2023-06-14	4	ISM	26.8	72.5	2	1004	1	1	2	2-5	1	1833	1836	5	5	1	4
66-67	102	0	2023-06-14	4	ISM	26.8	72.5	2	1004	1	1	2	2-5	2	1833	1836	5	5	1	4
66-67	102	0	2023-06-14	4	ISM	26.8	72.5	2	1004	1	1	2	2-5	3	1833	1836	5	5	0	5
66-67	102	0	2023-06-14	4	ISM	26.8	72.5	2	1004	1	1	2	2-5	4	1833	1836	5	5	0	5
66-67	102	1	2023-06-14	4	ISM	26.8	72.5	2	1004	4	2	2	2-5	1	1833	1836	5	5	5	0
66-67	102	1	2023-06-14	4	ISM	26.8	72.5	2	1004	4	2	2	2-5	2	1833	1836	5	5	5	0
66-67	102	1	2023-06-14	4	ISM	26.8	72.5	2	1004	4	2	2	2-5	3	1834	1837	5	5	4	1
66-67	102	1	2023-06-14	4	ISM	26.8	72.5	2	1004	4	2	2	2-5	4	1834	1837	5	5	5	0
66-67	102	2	2023-06-14	4	ISM	26.8	72.5	2	1004	6	2	2	2-5	1	1834	1837	5	5	4	1
66-67	102	2	2023-06-14	4	ISM	26.8	72.5	2	1004	6	2	2	2-5	2	1834	1837	5	5	3	2
66-67	102	2	2023-06-14	4	ISM	26.8	72.5	2	1004	6	2	2	2-5	3	1834	1837	5	5	5	0
66-67	102	2	2023-06-14	4	ISM	26.8	72.5	2	1004	6	2	2	2-5	4	1834	1837	5	5	3	2
66-67	102	3	2023-06-14	4	ISM	26.8	72.5	2	1004	2	2	2	2-5	1	1835	1838	5	5	4	1
66-67	102	3	2023-06-14	4	ISM	26.8	72.5	2	1004	2	2	2	2-5	2	1835	1838	5	5	5	0
66-67	102	3	2023-06-14	4	ISM	26.8	72.5	2	1004	2	2	2	2-5	3	1835	1838	5	5	5	0
66-67	102	3	2023-06-14	4	ISM	26.8	72.5	2	1004	2	2	2	2-5	4	1835	1838	5	5	5	0
66-67	102	5	2023-06-14	4	ISM	26.8	72.5	2	1004	5	2	2	2-5	1	1835	1838	5	5	5	0
66-67	102	5	2023-06-14	4	ISM	26.8	72.5	2	1004	5	2	2	2-5	2	1835	1838	5	5	4	1
66-67	102	5	2023-06-14	4	ISM	26.8	72.5	2	1004	5	2	2	2-5	3	1836	1839	5	5	3	2
66-67	102	5	2023-06-14	4	ISM	26.8	72.5	2	1004	5	2	2	2-5	4	1836	1839	5	5	3	2
66-67	102	7	2023-06-14	4	ISM	26.8	72.5	2	1004	3	2	2	2-5	1	1836	1839	5	5	1	4
66-67	102	7	2023-06-14	4	ISM	26.8	72.5	2	1004	3	2	2	2-5	2	1836	1839	5	5	3	2
66-67	102	7	2023-06-14	4	ISM	26.8	72.5	2	1004	3	2	2	2-5	3	1836	1839	5	5	3	2
66-67	102	7	2023-06-14	4	ISM	26.8	72.5	2	1004	3	2	2	2-5	4	1836	1839	5	5	3	2
68-69	102	0	2023-06-14	4	ISM	26.8	71.8	0	500	0	0	2	2-5	5	1842	1845	5	0	5	0
68-69	102	0	2023-06-14	4	ISM	26.8	71.8	0	500	0	0	2	2-5	6	1842	1845	5	0	5	0
68-69	102	0	2023-06-14	4	ISM	26.8	71.8	0	500	0	0	2	2-5	7	1842	1845	5	0	5	0
68-69	102	0	2023-06-14	4	ISM	26.8	71.8	0	500	0	0	2	2-5	8	1842	1845	5	0	5	0
68-69	102	0	2023-06-14	4	ISM	26.8	71.8	2	1004	1	1	2	2-5	5	1843	1846	5	5	0	5
68-69	102	0	2023-06-14	4	ISM	26.8	71.8	2	1004	1	1	2	2-5	6	1843	1846	5	5	0	5
68-69	102	0	2023-06-14	4	ISM	26.8	71.8	2	1004	1	1	2	2-5	7	1843	1846	5	5	1	4
68-69	102	0	2023-06-14	4	ISM	26.8	71.8	2	1004	1	1	2	2-5	8	1843	1846	5	5	0	5
68-69	102	1	2023-06-14	4	ISM	26.8	71.8	2	1004	4	2	2	2-5	5	1843	1846	5	5	5	0
68-69	102	1	2023-06-14	4	ISM	26.8	71.8	2	1004	4	2	2	2-5	6	1843	1846	5	5	3	2
68-69	102	1	2023-06-14	4	ISM	26.8	71.8	2	1004	4	2	2	2-5	7	1844	1847	5	5	5	0
68-69	102	1	2023-06-14	4	ISM	26.8	71.8	2	1004	4	2	2	2-5	8	1844	1847	5	5	5	0
68-69	102	2	2023-06-14	4	ISM	26.8	71.8	2	1004	6	2	2	2-5	5	1844	1847	5	5	3	2
68-69	102	2	2023-06-14	4	ISM	26.8	71.8	2	1004	6	2	2	2-5	6	1844	1847	5	5	5	0
68-69	102	2	2023-06-14	4	ISM	26.8	71.8	2	1004	6	2	2	2-5	7	1844	1847	5	5	2	3
68-69	102	2	2023-06-14	4	ISM	26.8	71.8	2	1004	6	2	2	2-5	8	1844	1847	5	5	5	0
68-69	102	3	2023-06-14	4	ISM	26.8	71.8	2	1004	2	2	2	2-5	5	1845	1848	5	5	4	1
68-69	102	3	2023-06-14	4	ISM	26.8	71.8	2	1004	2	2	2	2-5	6	1845	1848	5	5	5	0
68-69	102	3	2023-06-14	4	ISM	26.8	71.8	2	1004	2	2	2	2-5	7	1845	1848	5	5	3	2
68-69	102	3	2023-06-14	4	ISM	26.8	71.8	2	1004	2	2	2	2-5	8	1845	1848	5	5	3	2
68-69	102	5	2023-06-14	4	ISM	26.8	71.8	2	1004	5	2	2	2-5	5	1845	1848	5	5	5	0
68-69	102	5	2023-06-14	4	ISM	26.8	71.8	2	1004	5	2	2	2-5	6	1845	1848	5	5	3	2
68-69	102	5	2023-06-14	4	ISM	26.8	71.8	2	1004	5	2	2	2-5	7	1846	1849	5	5	2	3
68-69	102	5	2023-06-14	4	ISM	26.8	71.8	2	1004	5	2	2	2-5	8	1846	1849	5	5	5	0
68-69	102	7	2023-06-14	4	ISM	26.8	71.8	2	1004	3	2	2	2-5	5	1846	1849	5	5	3	2
68-69	102	7	2023-06-14	4	ISM	26.8	71.8	2	1004	3	2	2	2-5	6	1846	1849	5	5	5	0
68-69	102	7	2023-06-14	4	ISM	26.8	71.8	2	1004	3	2	2	2-5	7	1846	1849	5	5	4	1
68-69	102	7	2023-06-14	4	ISM	26.8	71.8	2	1004	3	2	2	2-5	8	1846	1849	5	5	3	2
70	102	0	2023-06-14	4	ISM	26.8	67.8	0	500	0	0	2	2-5	9	1847	1850	5	0	5	0
70	102	0	2023-06-14	4	ISM	26.8	67.8	0	500	0	0	2	2-5	10	1847	1850	5	0	5	0
70	102	0	2023-06-14	4	ISM	26.8	67.8	2	1004	1	1	2	2-5	9	1847	1850	5	5	0	5
70	102	0	2023-06-14	4	ISM	26.8	67.8	2	1004	1	1	2	2-5	10	1847	1850	5	5	0	5
70	102	1	2023-06-14	4	ISM	26.8	67.8	2	1004	4	2	2	2-5	9	1847	1850	5	5	5	0
70	102	1	2023-06-14	4	ISM	26.8	67.8	2	1004	4	2	2	2-5	10	1847	1850	5	5	5	0
70	102	2	2023-06-14	4	ISM	26.8	67.8	2	1004	6	2	2	2-5	9	1848	1851	5	5	5	0
70	102	2	2023-06-14	4	ISM	26.8	67.8	2	1004	6	2	2	2-5	10	1848	1851	5	5	4	1
70	102	3	2023-06-14	4	ISM	26.8	67.8	2	1004	2	2	2	2-5	9	1848	1851	5	5	5	0
70	102	3	2023-06-14	4	ISM	26.8	67.8	2	1004	2	2	2	2-5	10	1848	1851	5	5	5	0
70	102	5	2023-06-14	4	ISM	26.8	67.8	2	1004	5	2	2	2-5	9	1848	1851	5	5	5	0
70	102	5	2023-06-14	4	ISM	26.8	67.8	2	1004	5	2	2	2-5	10	1848	1851	5	5	2	3
70	102	7	2023-06-14	4	ISM	26.8	67.8	2	1004	3	2	2	2-5	9	1849	1852	5	5	4	1
70	102	7	2023-06-14	4	ISM	26.8	67.8	2	1004	3	2	2	2-5	10	1849	1852	5	5	5	0
76-77	102	0	2023-06-14	4	ISM	26.8	70.8	0	500	0	0	2	2-5	1	1934	1937	5	0	5	0
76-77	102	0	2023-06-14	4	ISM	26.8	70.8	0	500	0	0	2	2-5	2	1934	1937	5	0	5	0
76-77	102	0	2023-06-14	4	ISM	26.8	70.8	0	500	0	0	2	2-5	3	1934	1937	5	0	5	0
76-77	102	0	2023-06-14	4	ISM	26.8	70.8	0	500	0	0	2	2-5	4	1934	1937	5	0	5	0
76-77	102	0	2023-06-14	4	ISM	26.8	70.8	1	1004	6	1	2	2-5	1	1935	1938	5	5	0	5
76-77	102	0	2023-06-14	4	ISM	26.8	70.8	1	1004	6	1	2	2-5	2	1935	1938	5	5	0	5
76-77	102	0	2023-06-14	4	ISM	26.8	70.8	1	1004	6	1	2	2-5	3	1935	1938	5	5	0	5
76-77	102	0	2023-06-14	4	ISM	26.8	70.8	1	1004	6	1	2	2-5	4	1935	1938	5	5	0	5
76-77	102	1	2023-06-14	4	ISM	26.8	70.8	1	1004	3	2	2	2-5	1	1935	1938	5	5	4	1
76-77	102	1	2023-06-14	4	ISM	26.8	70.8	1	1004	3	2	2	2-5	2	1935	1938	5	5	3	2
76-77	102	1	2023-06-14	4	ISM	26.8	70.8	1	1004	3	2	2	2-5	3	1936	1939	5	5	4	1
76-77	102	1	2023-06-14	4	ISM	26.8	70.8	1	1004	3	2	2	2-5	4	1936	1939	5	5	4	1
76-77	102	2	2023-06-14	4	ISM	26.8	70.8	1	1004	5	2	2	2-5	1	1936	1939	5	5	5	0
76-77	102	2	2023-06-14	4	ISM	26.8	70.8	1	1004	5	2	2	2-5	2	1936	1939	5	5	3	2
76-77	102	2	2023-06-14	4	ISM	26.8	70.8	1	1004	5	2	2	2-5	3	1936	1939	5	5	4	1
76-77	102	2	2023-06-14	4	ISM	26.8	70.8	1	1004	5	2	2	2-5	4	1936	1939	5	5	5	0
76-77	102	3	2023-06-14	4	ISM	26.8	70.8	1	1004	2	2	2	2-5	1	1937	1940	5	5	5	0
76-77	102	3	2023-06-14	4	ISM	26.8	70.8	1	1004	2	2	2	2-5	2	1937	1940	5	5	4	1
76-77	102	3	2023-06-14	4	ISM	26.8	70.8	1	1004	2	2	2	2-5	3	1937	1940	5	5	4	1
76-77	102	3	2023-06-14	4	ISM	26.8	70.8	1	1004	2	2	2	2-5	4	1937	1940	5	5	4	1
76-77	102	5	2023-06-14	4	ISM	26.8	70.8	1	1004	4	2	2	2-5	1	1937	1940	5	5	3	2
76-77	102	5	2023-06-14	4	ISM	26.8	70.8	1	1004	4	2	2	2-5	2	1937	1940	5	5	3	2
76-77	102	5	2023-06-14	4	ISM	26.8	70.8	1	1004	4	2	2	2-5	3	1938	1941	5	5	3	2
76-77	102	5	2023-06-14	4	ISM	26.8	70.8	1	1004	4	2	2	2-5	4	1938	1941	5	5	2	3
76-77	102	7	2023-06-14	4	ISM	26.8	70.8	1	1004	1	2	2	2-5	1	1938	1941	5	5	3	2
76-77	102	7	2023-06-14	4	ISM	26.8	70.8	1	1004	1	2	2	2-5	2	1938	1941	5	5	4	1
76-77	102	7	2023-06-14	4	ISM	26.8	70.8	1	1004	1	2	2	2-5	3	1938	1941	5	5	4	1
76-77	102	7	2023-06-14	4	ISM	26.8	70.8	1	1004	1	2	2	2-5	4	1938	1941	5	5	4	1
78-79	102	0	2023-06-14	4	ISM	26.8	70.8	0	500	0	0	2	2-5	5	1945	1948	5	0	5	0
78-79	102	0	2023-06-14	4	ISM	26.8	70.8	0	500	0	0	2	2-5	6	1945	1948	5	0	5	0
78-79	102	0	2023-06-14	4	ISM	26.8	70.8	0	500	0	0	2	2-5	7	1945	1948	5	0	5	0
78-79	102	0	2023-06-14	4	ISM	26.8	70.8	0	500	0	0	2	2-5	8	1945	1948	5	0	5	0
78-79	102	0	2023-06-14	4	ISM	26.8	70.8	1	1004	6	1	2	2-5	5	1946	1949	5	5	0	5
78-79	102	0	2023-06-14	4	ISM	26.8	70.8	1	1004	6	1	2	2-5	6	1946	1949	5	5	0	5
78-79	102	0	2023-06-14	4	ISM	26.8	70.8	1	1004	6	1	2	2-5	7	1946	1949	5	5	0	5
78-79	102	0	2023-06-14	4	ISM	26.8	70.8	1	1004	6	1	2	2-5	8	1946	1949	5	5	0	5
78-79	102	1	2023-06-14	4	ISM	26.8	70.8	1	1004	3	2	2	2-5	5	1946	1949	5	5	4	1
78-79	102	1	2023-06-14	4	ISM	26.8	70.8	1	1004	3	2	2	2-5	6	1946	1949	5	5	3	2
78-79	102	1	2023-06-14	4	ISM	26.8	70.8	1	1004	3	2	2	2-5	7	1947	1950	5	5	5	0
78-79	102	1	2023-06-14	4	ISM	26.8	70.8	1	1004	3	2	2	2-5	8	1947	1950	5	5	5	0
78-79	102	2	2023-06-14	4	ISM	26.8	70.8	1	1004	5	2	2	2-5	5	1947	1950	5	5	2	3
78-79	102	2	2023-06-14	4	ISM	26.8	70.8	1	1004	5	2	2	2-5	6	1947	1950	5	5	5	0
78-79	102	2	2023-06-14	4	ISM	26.8	70.8	1	1004	5	2	2	2-5	7	1947	1950	5	5	1	4
78-79	102	2	2023-06-14	4	ISM	26.8	70.8	1	1004	5	2	2	2-5	8	1947	1950	5	5	1	4
78-79	102	3	2023-06-14	4	ISM	26.8	70.8	1	1004	2	2	2	2-5	5	1948	1951	5	5	4	1
78-79	102	3	2023-06-14	4	ISM	26.8	70.8	1	1004	2	2	2	2-5	6	1948	1951	5	5	2	3
78-79	102	3	2023-06-14	4	ISM	26.8	70.8	1	1004	2	2	2	2-5	7	1948	1951	5	5	5	0
78-79	102	3	2023-06-14	4	ISM	26.8	70.8	1	1004	2	2	2	2-5	8	1948	1951	5	5	5	0
78-79	102	5	2023-06-14	4	ISM	26.8	70.8	1	1004	4	2	2	2-5	5	1948	1951	5	5	5	0
78-79	102	5	2023-06-14	4	ISM	26.8	70.8	1	1004	4	2	2	2-5	6	1948	1951	5	5	5	0
78-79	102	5	2023-06-14	4	ISM	26.8	70.8	1	1004	4	2	2	2-5	7	1949	1952	5	5	4	1
78-79	102	5	2023-06-14	4	ISM	26.8	70.8	1	1004	4	2	2	2-5	8	1949	1952	5	5	2	3
78-79	102	7	2023-06-14	4	ISM	26.8	70.8	1	1004	1	2	2	2-5	5	1949	1952	5	5	4	1
78-79	102	7	2023-06-14	4	ISM	26.8	70.8	1	1004	1	2	2	2-5	6	1949	1952	5	5	4	1
78-79	102	7	2023-06-14	4	ISM	26.8	70.8	1	1004	1	2	2	2-5	7	1949	1952	5	5	5	0
78-79	102	7	2023-06-14	4	ISM	26.8	70.8	1	1004	1	2	2	2-5	8	1949	1952	5	5	4	1
80	102	0	2023-06-14	4	ISM	26.8	71.1	0	500	0	0	2	2-5	9	1954	1957	5	0	5	0
80	102	0	2023-06-14	4	ISM	26.8	71.1	0	500	0	0	2	2-5	10	1954	1957	5	0	5	0
80	102	0	2023-06-14	4	ISM	26.8	71.1	1	1004	6	1	2	2-5	9	1954	1957	5	5	2	3
80	102	0	2023-06-14	4	ISM	26.8	71.1	1	1004	6	1	2	2-5	10	1954	1957	5	5	2	3
80	102	1	2023-06-14	4	ISM	26.8	71.1	1	1004	3	2	2	2-5	9	1955	1958	5	5	5	0
80	102	1	2023-06-14	4	ISM	26.8	71.1	1	1004	3	2	2	2-5	10	1955	1958	5	5	3	2
80	102	2	2023-06-14	4	ISM	26.8	71.1	1	1004	5	2	2	2-5	9	1955	1958	5	5	3	2
80	102	2	2023-06-14	4	ISM	26.8	71.1	1	1004	5	2	2	2-5	10	1955	1958	5	5	5	0
80	102	3	2023-06-14	4	ISM	26.8	71.1	1	1004	2	2	2	2-5	9	1955	1958	5	5	2	3
80	102	3	2023-06-14	4	ISM	26.8	71.1	1	1004	2	2	2	2-5	10	1955	1958	5	5	4	1
80	102	5	2023-06-14	4	ISM	26.8	71.1	1	1004	4	2	2	2-5	9	1956	1959	5	5	3	2
80	102	5	2023-06-14	4	ISM	26.8	71.1	1	1004	4	2	2	2-5	10	1956	1959	5	5	2	3
80	102	7	2023-06-14	4	ISM	26.8	71.1	1	1004	1	2	2	2-5	9	1956	1959	5	5	5	0
80	102	7	2023-06-14	4	ISM	26.8	71.1	1	1004	1	2	2	2-5	10	1956	1959	5	5	1	4
126-127	102	0	2023-06-09	1	MSA	26.6	75.8	0	500	0	0	2	2-5	1	1950	1953	5	0	5	0
126-127	102	0	2023-06-09	1	MSA	26.6	75.8	0	500	0	0	2	2-5	2	1950	1953	5	0	5	0
126-127	102	0	2023-06-09	1	MSA	26.6	75.8	0	500	0	0	2	2-5	3	1950	1953	5	0	5	0
126-127	102	0	2023-06-09	1	MSA	26.6	75.8	0	500	0	0	2	2-5	4	1950	1953	5	0	5	0
126-127	102	0	2023-06-09	1	MSA	26.6	75.8	0	3001	3	1	2	2-5	1	1951	1954	5	5	0	5
126-127	102	0	2023-06-09	1	MSA	26.6	75.8	0	3001	3	1	2	2-5	2	1951	1954	5	5	0	5
126-127	102	0	2023-06-09	1	MSA	26.6	75.8	0	3001	3	1	2	2-5	3	1951	1954	5	5	0	5
126-127	102	0	2023-06-09	1	MSA	26.6	75.8	0	3001	3	1	2	2-5	4	1951	1954	5	5	0	5
126-127	102	1	2023-06-09	1	MSA	26.6	75.8	0	3001	1	2	2	2-5	1	1951	1954	5	5	1	4
126-127	102	1	2023-06-09	1	MSA	26.6	75.8	0	3001	1	2	2	2-5	2	1951	1954	5	5	2	3
126-127	102	1	2023-06-09	1	MSA	26.6	75.8	0	3001	1	2	2	2-5	3	1951	1954	5	5	4	1
126-127	102	1	2023-06-09	1	MSA	26.6	75.8	0	3001	1	2	2	2-5	4	1952	1955	5	5	3	2
126-127	102	2	2023-06-09	1	MSA	26.6	75.8	0	3001	4	2	2	2-5	1	1952	1955	5	5	3	2
126-127	102	2	2023-06-09	1	MSA	26.6	75.8	0	3001	4	2	2	2-5	2	1952	1955	5	5	3	2
126-127	102	2	2023-06-09	1	MSA	26.6	75.8	0	3001	4	2	2	2-5	3	1952	1955	5	5	3	2
126-127	102	2	2023-06-09	1	MSA	26.6	75.8	0	3001	4	2	2	2-5	4	1952	1955	5	5	3	2
126-127	102	3	2023-06-09	1	MSA	26.6	75.8	0	3001	2	2	2	2-5	1	1953	1956	5	5	2	3
126-127	102	3	2023-06-09	1	MSA	26.6	75.8	0	3001	2	2	2	2-5	2	1953	1956	5	5	2	3
126-127	102	3	2023-06-09	1	MSA	26.6	75.8	0	3001	2	2	2	2-5	3	1953	1956	5	5	1	4
126-127	102	3	2023-06-09	1	MSA	26.6	75.8	0	3001	2	2	2	2-5	4	1953	1956	5	5	4	1
126-127	102	5	2023-06-09	1	MSA	26.6	75.8	0	3001	6	2	2	2-5	1	1953	1956	5	5	0	5
126-127	102	5	2023-06-09	1	MSA	26.6	75.8	0	3001	6	2	2	2-5	2	1953	1956	5	5	0	5
126-127	102	5	2023-06-09	1	MSA	26.6	75.8	0	3001	6	2	2	2-5	3	1954	1957	5	5	4	1
126-127	102	5	2023-06-09	1	MSA	26.6	75.8	0	3001	6	2	2	2-5	4	1954	1957	5	5	4	1
126-127	102	7	2023-06-09	1	MSA	26.6	75.8	0	3001	5	2	2	2-5	1	1954	1957	5	5	4	1
126-127	102	7	2023-06-09	1	MSA	26.6	75.8	0	3001	5	2	2	2-5	2	1954	1957	5	5	4	1
126-127	102	7	2023-06-09	1	MSA	26.6	75.8	0	3001	5	2	2	2-5	3	1954	1957	5	5	3	2
126-127	102	7	2023-06-09	1	MSA	26.6	75.8	0	3001	5	2	2	2-5	4	1954	1957	5	5	3	2
128-129	102	0	2023-06-09	1	MSA	26.6	78.4	0	500	0	0	2	2-5	5	1957	1960	5	0	5	0
128-129	102	0	2023-06-09	1	MSA	26.6	78.4	0	500	0	0	2	2-5	6	1957	1960	5	0	5	0
128-129	102	0	2023-06-09	1	MSA	26.6	78.4	0	500	0	0	2	2-5	7	1957	1960	5	0	5	0
128-129	102	0	2023-06-09	1	MSA	26.6	78.4	0	500	0	0	2	2-5	8	1957	1960	5	0	5	0
128-129	102	0	2023-06-09	1	MSA	26.6	78.4	0	3001	3	1	2	2-5	5	1958	1961	5	5	0	5
128-129	102	0	2023-06-09	1	MSA	26.6	78.4	0	3001	3	1	2	2-5	6	1958	1961	5	5	0	5
128-129	102	0	2023-06-09	1	MSA	26.6	78.4	0	3001	3	1	2	2-5	7	1958	1961	5	5	0	5
128-129	102	0	2023-06-09	1	MSA	26.6	78.4	0	3001	3	1	2	2-5	8	1958	1961	5	5	0	5
128-129	102	1	2023-06-09	1	MSA	26.6	78.4	0	3001	1	2	2	2-5	5	1958	1961	5	5	3	2
128-129	102	1	2023-06-09	1	MSA	26.6	78.4	0	3001	1	2	2	2-5	6	1958	1961	5	5	3	2
128-129	102	1	2023-06-09	1	MSA	26.6	78.4	0	3001	1	2	2	2-5	7	1958	1961	5	5	4	1
128-129	102	1	2023-06-09	1	MSA	26.6	78.4	0	3001	1	2	2	2-5	8	1959	1962	5	5	3	2
128-129	102	2	2023-06-09	1	MSA	26.6	78.4	0	3001	4	2	2	2-5	5	1959	1962	5	5	3	2
128-129	102	2	2023-06-09	1	MSA	26.6	78.4	0	3001	4	2	2	2-5	6	1959	1962	5	5	2	3
128-129	102	2	2023-06-09	1	MSA	26.6	78.4	0	3001	4	2	2	2-5	7	1959	1962	5	5	3	2
128-129	102	2	2023-06-09	1	MSA	26.6	78.4	0	3001	4	2	2	2-5	8	1959	1962	5	5	3	2
128-129	102	3	2023-06-09	1	MSA	26.6	78.4	0	3001	2	2	2	2-5	5	2000	2003	5	5	0	5
128-129	102	3	2023-06-09	1	MSA	26.6	78.4	0	3001	2	2	2	2-5	6	2000	2003	5	5	3	2
128-129	102	3	2023-06-09	1	MSA	26.6	78.4	0	3001	2	2	2	2-5	7	2000	2003	5	5	3	2
128-129	102	3	2023-06-09	1	MSA	26.6	78.4	0	3001	2	2	2	2-5	8	2000	2003	5	5	5	0
128-129	102	5	2023-06-09	1	MSA	26.6	78.4	0	3001	6	2	2	2-5	5	2000	2003	5	5	3	2
128-129	102	5	2023-06-09	1	MSA	26.6	78.4	0	3001	6	2	2	2-5	6	2000	2003	5	5	3	2
128-129	102	5	2023-06-09	1	MSA	26.6	78.4	0	3001	6	2	2	2-5	7	2001	2004	5	5	1	4
128-129	102	5	2023-06-09	1	MSA	26.6	78.4	0	3001	6	2	2	2-5	8	2001	2004	5	5	3	2
128-129	102	7	2023-06-09	1	MSA	26.6	78.4	0	3001	5	2	2	2-5	5	2001	2004	5	5	2	3
128-129	102	7	2023-06-09	1	MSA	26.6	78.4	0	3001	5	2	2	2-5	6	2001	2004	5	5	1	4
128-129	102	7	2023-06-09	1	MSA	26.6	78.4	0	3001	5	2	2	2-5	7	2001	2004	5	5	2	3
128-129	102	7	2023-06-09	1	MSA	26.6	78.4	0	3001	5	2	2	2-5	8	2001	2004	5	5	2	3
130	102	0	2023-06-09	1	MSA	26.4	78.7	0	500	0	0	2	2-5	9	2005	2008	5	0	5	0
130	102	0	2023-06-09	1	MSA	26.4	78.7	0	500	0	0	2	2-5	10	2005	2008	5	0	5	0
130	102	0	2023-06-09	1	MSA	26.4	78.7	0	3001	3	1	2	2-5	9	2005	2008	5	5	0	5
130	102	0	2023-06-09	1	MSA	26.4	78.7	0	3001	3	1	2	2-5	10	2005	2008	5	5	0	5
130	102	1	2023-06-09	1	MSA	26.4	78.7	0	3001	1	2	2	2-5	9	2006	2009	5	5	4	1
130	102	1	2023-06-09	1	MSA	26.4	78.7	0	3001	1	2	2	2-5	10	2006	2009	5	5	4	1
130	102	2	2023-06-09	1	MSA	26.4	78.7	0	3001	4	2	2	2-5	9	2006	2009	5	5	3	2
130	102	2	2023-06-09	1	MSA	26.4	78.7	0	3001	4	2	2	2-5	10	2006	2009	5	5	2	3
130	102	3	2023-06-09	1	MSA	26.4	78.7	0	3001	2	2	2	2-5	9	2006	2009	5	5	3	2
130	102	3	2023-06-09	1	MSA	26.4	78.7	0	3001	2	2	2	2-5	10	2007	2010	5	5	4	1
130	102	5	2023-06-09	1	MSA	26.4	78.7	0	3001	6	2	2	2-5	9	2007	2010	5	5	1	4
130	102	5	2023-06-09	1	MSA	26.4	78.7	0	3001	6	2	2	2-5	10	2007	2010	5	5	1	4
130	102	7	2023-06-09	1	MSA	26.4	78.7	0	3001	5	2	2	2-5	9	2007	2010	5	5	3	2
130	102	7	2023-06-09	1	MSA	26.4	78.7	0	3001	5	2	2	2-5	10	2007	2010	5	5	1	4
136-137	102	0	2023-06-10	2	MRP	26.4	78.3	0	500	0	0	2	2-5	1	2005	2008	5	0	5	0
136-137	102	0	2023-06-10	2	MRP	26.4	78.3	0	500	0	0	2	2-5	2	2005	2008	5	0	5	0
136-137	102	0	2023-06-10	2	MRP	26.4	78.3	0	500	0	0	2	2-5	3	2005	2008	5	0	5	0
136-137	102	0	2023-06-10	2	MRP	26.4	78.3	0	500	0	0	2	2-5	4	2005	2008	5	0	5	0
136-137	102	0	2023-06-10	2	MRP	26.4	78.3	0	3002	6	1	2	2-5	1	2006	2009	5	5	2	3
136-137	102	0	2023-06-10	2	MRP	26.4	78.3	0	3002	6	1	2	2-5	2	2006	2009	5	5	2	3
136-137	102	0	2023-06-10	2	MRP	26.4	78.3	0	3002	6	1	2	2-5	3	2006	2009	5	5	0	5
136-137	102	0	2023-06-10	2	MRP	26.4	78.3	0	3002	6	1	2	2-5	4	2006	2009	5	5	0	5
136-137	102	1	2023-06-10	2	MRP	26.4	78.3	0	3002	3	2	2	2-5	1	2006	2009	5	5	5	0
136-137	102	1	2023-06-10	2	MRP	26.4	78.3	0	3002	3	2	2	2-5	2	2006	2009	5	5	5	0
136-137	102	1	2023-06-10	2	MRP	26.4	78.3	0	3002	3	2	2	2-5	3	2007	2010	5	5	4	1
136-137	102	1	2023-06-10	2	MRP	26.4	78.3	0	3002	3	2	2	2-5	4	2007	2010	5	5	5	0
136-137	102	2	2023-06-10	2	MRP	26.4	78.3	0	3002	2	2	2	2-5	1	2007	2010	5	5	4	1
136-137	102	2	2023-06-10	2	MRP	26.4	78.3	0	3002	2	2	2	2-5	2	2007	2010	5	5	4	1
136-137	102	2	2023-06-10	2	MRP	26.4	78.3	0	3002	2	2	2	2-5	3	2007	2010	5	5	5	0
136-137	102	2	2023-06-10	2	MRP	26.4	78.3	0	3002	2	2	2	2-5	4	2007	2010	5	5	5	0
136-137	102	3	2023-06-10	2	MRP	26.4	78.3	0	3002	5	2	2	2-5	1	2008	2011	5	5	5	0
136-137	102	3	2023-06-10	2	MRP	26.4	78.3	0	3002	5	2	2	2-5	2	2008	2011	5	5	3	2
136-137	102	3	2023-06-10	2	MRP	26.4	78.3	0	3002	5	2	2	2-5	3	2008	2011	5	5	4	1
136-137	102	3	2023-06-10	2	MRP	26.4	78.3	0	3002	5	2	2	2-5	4	2008	2011	5	5	5	0
136-137	102	5	2023-06-10	2	MRP	26.4	78.3	0	3002	1	2	2	2-5	1	2008	2011	5	5	4	1
136-137	102	5	2023-06-10	2	MRP	26.4	78.3	0	3002	1	2	2	2-5	2	2008	2011	5	5	4	1
136-137	102	5	2023-06-10	2	MRP	26.4	78.3	0	3002	1	2	2	2-5	3	2009	2012	5	5	3	2
136-137	102	5	2023-06-10	2	MRP	26.4	78.3	0	3002	1	2	2	2-5	4	2009	2012	5	5	4	1
136-137	102	7	2023-06-10	2	MRP	26.4	78.3	0	3002	4	2	2	2-5	1	2009	2012	5	5	1	4
136-137	102	7	2023-06-10	2	MRP	26.4	78.3	0	3002	4	2	2	2-5	2	2009	2012	5	5	4	1
136-137	102	7	2023-06-10	2	MRP	26.4	78.3	0	3002	4	2	2	2-5	3	2009	2012	5	5	3	2
136-137	102	7	2023-06-10	2	MRP	26.4	78.3	0	3002	4	2	2	2-5	4	2009	2012	5	5	2	3
138-139	102	0	2023-06-10	2	MRP	26.4	78.3	0	500	0	0	2	2-5	5	2012	2015	5	0	5	0
138-139	102	0	2023-06-10	2	MRP	26.4	78.3	0	500	0	0	2	2-5	6	2012	2015	5	0	5	0
138-139	102	0	2023-06-10	2	MRP	26.4	78.3	0	500	0	0	2	2-5	7	2012	2015	5	0	5	0
138-139	102	0	2023-06-10	2	MRP	26.4	78.3	0	500	0	0	2	2-5	8	2012	2015	5	0	5	0
138-139	102	0	2023-06-10	2	MRP	26.4	78.3	0	3002	6	1	2	2-5	5	2013	2016	5	5	0	5
138-139	102	0	2023-06-10	2	MRP	26.4	78.3	0	3002	6	1	2	2-5	6	2013	2016	5	5	0	5
138-139	102	0	2023-06-10	2	MRP	26.4	78.3	0	3002	6	1	2	2-5	7	2013	2016	5	5	0	5
138-139	102	0	2023-06-10	2	MRP	26.4	78.3	0	3002	6	1	2	2-5	8	2013	2016	5	5	0	5
138-139	102	1	2023-06-10	2	MRP	26.4	78.3	0	3002	3	2	2	2-5	5	2013	2016	5	5	5	0
138-139	102	1	2023-06-10	2	MRP	26.4	78.3	0	3002	3	2	2	2-5	6	2013	2016	5	5	4	1
138-139	102	1	2023-06-10	2	MRP	26.4	78.3	0	3002	3	2	2	2-5	7	2014	2017	5	5	4	1
138-139	102	1	2023-06-10	2	MRP	26.4	78.3	0	3002	3	2	2	2-5	8	2014	2017	5	5	5	0
138-139	102	2	2023-06-10	2	MRP	26.4	78.3	0	3002	2	2	2	2-5	5	2014	2017	5	5	4	1
138-139	102	2	2023-06-10	2	MRP	26.4	78.3	0	3002	2	2	2	2-5	6	2014	2017	5	5	2	3
138-139	102	2	2023-06-10	2	MRP	26.4	78.3	0	3002	2	2	2	2-5	7	2014	2017	5	5	4	1
138-139	102	2	2023-06-10	2	MRP	26.4	78.3	0	3002	2	2	2	2-5	8	2014	2017	5	5	5	0
138-139	102	3	2023-06-10	2	MRP	26.4	78.3	0	3002	5	2	2	2-5	5	2015	2018	5	5	3	2
138-139	102	3	2023-06-10	2	MRP	26.4	78.3	0	3002	5	2	2	2-5	6	2015	2018	5	5	5	0
138-139	102	3	2023-06-10	2	MRP	26.4	78.3	0	3002	5	2	2	2-5	7	2015	2018	5	5	2	3
138-139	102	3	2023-06-10	2	MRP	26.4	78.3	0	3002	5	2	2	2-5	8	2015	2018	5	5	3	2
138-139	102	5	2023-06-10	2	MRP	26.4	78.3	0	3002	1	2	2	2-5	5	2015	2018	5	5	2	3
138-139	102	5	2023-06-10	2	MRP	26.4	78.3	0	3002	1	2	2	2-5	6	2015	2018	5	5	4	1
138-139	102	5	2023-06-10	2	MRP	26.4	78.3	0	3002	1	2	2	2-5	7	2016	2019	5	5	5	0
138-139	102	5	2023-06-10	2	MRP	26.4	78.3	0	3002	1	2	2	2-5	8	2016	2019	5	5	4	1
138-139	102	7	2023-06-10	2	MRP	26.4	78.3	0	3002	4	2	2	2-5	5	2016	2019	5	5	4	1
138-139	102	7	2023-06-10	2	MRP	26.4	78.3	0	3002	4	2	2	2-5	6	2016	2019	5	5	3	2
138-139	102	7	2023-06-10	2	MRP	26.4	78.3	0	3002	4	2	2	2-5	7	2016	2019	5	5	2	3
138-139	102	7	2023-06-10	2	MRP	26.4	78.3	0	3002	4	2	2	2-5	8	2016	2019	5	5	2	3
140	102	0	2023-06-10	2	MRP	26.4	77.9	0	500	0	0	2	2-5	9	2020	2023	5	0	5	0
140	102	0	2023-06-10	2	MRP	26.4	77.9	0	500	0	0	2	2-5	10	2020	2023	5	0	5	0
140	102	0	2023-06-10	2	MRP	26.4	77.9	0	3002	6	1	2	2-5	9	2020	2023	5	5	0	5
140	102	0	2023-06-10	2	MRP	26.4	77.9	0	3002	6	1	2	2-5	10	2020	2023	5	5	0	5
140	102	1	2023-06-10	2	MRP	26.4	77.9	0	3002	3	2	2	2-5	9	2021	2024	5	5	3	2
140	102	1	2023-06-10	2	MRP	26.4	77.9	0	3002	3	2	2	2-5	10	2021	2024	5	5	5	0
140	102	2	2023-06-10	2	MRP	26.4	77.9	0	3002	2	2	2	2-5	9	2021	2024	5	5	5	0
140	102	2	2023-06-10	2	MRP	26.4	77.9	0	3002	2	2	2	2-5	10	2021	2024	5	5	4	1
140	102	3	2023-06-10	2	MRP	26.4	77.9	0	3002	5	2	2	2-5	9	2022	2025	5	5	5	0
140	102	3	2023-06-10	2	MRP	26.4	77.9	0	3002	5	2	2	2-5	10	2022	2025	5	5	4	1
140	102	5	2023-06-10	2	MRP	26.4	77.9	0	3002	1	2	2	2-5	9	2022	2025	5	5	2	3
140	102	5	2023-06-10	2	MRP	26.4	77.9	0	3002	1	2	2	2-5	10	2022	2025	5	5	4	1
140	102	7	2023-06-10	2	MRP	26.4	77.9	0	3002	4	2	2	2-5	9	2022	2025	5	5	1	4
140	102	7	2023-06-10	2	MRP	26.4	77.9	0	3002	4	2	2	2-5	10	2022	2025	5	5	1	4
146-147	102	0	2023-06-11	3	ISM	27.4	74.8	0	500	0	0	2	2-5	1	1902	1905	5	0	5	0
146-147	102	0	2023-06-11	3	ISM	27.4	74.8	0	500	0	0	2	2-5	2	1902	1905	5	0	5	0
146-147	102	0	2023-06-11	3	ISM	27.4	74.8	0	500	0	0	2	2-5	3	1902	1905	5	0	5	0
146-147	102	0	2023-06-11	3	ISM	27.4	74.8	0	500	0	0	2	2-5	4	1902	1905	5	0	5	0
146-147	102	0	2023-06-11	3	ISM	27.4	74.8	0	3003	3	1	2	2-5	1	1903	1906	5	5	0	5
146-147	102	0	2023-06-11	3	ISM	27.4	74.8	0	3003	3	1	2	2-5	2	1903	1906	5	5	0	5
146-147	102	0	2023-06-11	3	ISM	27.4	74.8	0	3003	3	1	2	2-5	3	1903	1906	5	5	0	5
146-147	102	0	2023-06-11	3	ISM	27.4	74.8	0	3003	3	1	2	2-5	4	1903	1906	5	5	0	5
146-147	102	1	2023-06-11	3	ISM	27.4	74.8	0	3003	2	2	2	2-5	1	1903	1906	5	5	5	0
146-147	102	1	2023-06-11	3	ISM	27.4	74.8	0	3003	2	2	2	2-5	2	1903	1906	5	5	5	0
146-147	102	1	2023-06-11	3	ISM	27.4	74.8	0	3003	2	2	2	2-5	3	1904	1907	5	5	5	0
146-147	102	1	2023-06-11	3	ISM	27.4	74.8	0	3003	2	2	2	2-5	4	1904	1907	5	5	3	2
146-147	102	2	2023-06-11	3	ISM	27.4	74.8	0	3003	6	2	2	2-5	1	1904	1907	5	5	4	1
146-147	102	2	2023-06-11	3	ISM	27.4	74.8	0	3003	6	2	2	2-5	2	1904	1907	5	5	5	0
146-147	102	2	2023-06-11	3	ISM	27.4	74.8	0	3003	6	2	2	2-5	3	1904	1907	5	5	5	0
146-147	102	2	2023-06-11	3	ISM	27.4	74.8	0	3003	6	2	2	2-5	4	1904	1907	5	5	4	1
146-147	102	3	2023-06-11	3	ISM	27.4	74.8	0	3003	5	2	2	2-5	1	1905	1908	5	5	3	2
146-147	102	3	2023-06-11	3	ISM	27.4	74.8	0	3003	5	2	2	2-5	2	1905	1908	5	5	4	1
146-147	102	3	2023-06-11	3	ISM	27.4	74.8	0	3003	5	2	2	2-5	3	1905	1908	5	5	5	0
146-147	102	3	2023-06-11	3	ISM	27.4	74.8	0	3003	5	2	2	2-5	4	1905	1908	5	5	3	2
146-147	102	5	2023-06-11	3	ISM	27.4	74.8	0	3003	4	2	2	2-5	1	1905	1908	5	5	3	2
146-147	102	5	2023-06-11	3	ISM	27.4	74.8	0	3003	4	2	2	2-5	2	1905	1908	5	5	2	3
146-147	102	5	2023-06-11	3	ISM	27.4	74.8	0	3003	4	2	2	2-5	3	1906	1909	5	5	2	3
146-147	102	5	2023-06-11	3	ISM	27.4	74.8	0	3003	4	2	2	2-5	4	1906	1909	5	5	3	2
146-147	102	7	2023-06-11	3	ISM	27.4	74.8	0	3003	1	2	2	2-5	1	1906	1909	5	5	3	2
146-147	102	7	2023-06-11	3	ISM	27.4	74.8	0	3003	1	2	2	2-5	2	1906	1909	5	5	4	1
146-147	102	7	2023-06-11	3	ISM	27.4	74.8	0	3003	1	2	2	2-5	3	1906	1909	5	5	2	3
146-147	102	7	2023-06-11	3	ISM	27.4	74.8	0	3003	1	2	2	2-5	4	1906	1909	5	5	2	3
148-149	102	0	2023-06-11	3	ISM	27.4	76.4	0	500	0	0	2	2-5	5	1910	1913	5	0	5	0
148-149	102	0	2023-06-11	3	ISM	27.4	76.4	0	500	0	0	2	2-5	6	1910	1913	5	0	5	0
148-149	102	0	2023-06-11	3	ISM	27.4	76.4	0	500	0	0	2	2-5	7	1910	1913	5	0	5	0
148-149	102	0	2023-06-11	3	ISM	27.4	76.4	0	500	0	0	2	2-5	8	1910	1913	5	0	5	0
148-149	102	0	2023-06-11	3	ISM	27.4	76.4	0	3003	3	1	2	2-5	5	1911	1914	5	5	0	5
148-149	102	0	2023-06-11	3	ISM	27.4	76.4	0	3003	3	1	2	2-5	6	1911	1914	5	5	0	5
148-149	102	0	2023-06-11	3	ISM	27.4	76.4	0	3003	3	1	2	2-5	7	1911	1914	5	5	0	5
148-149	102	0	2023-06-11	3	ISM	27.4	76.4	0	3003	3	1	2	2-5	8	1911	1914	5	5	0	5
148-149	102	1	2023-06-11	3	ISM	27.4	76.4	0	3003	2	2	2	2-5	5	1911	1914	5	5	5	0
148-149	102	1	2023-06-11	3	ISM	27.4	76.4	0	3003	2	2	2	2-5	6	1911	1914	5	5	4	1
148-149	102	1	2023-06-11	3	ISM	27.4	76.4	0	3003	2	2	2	2-5	7	1912	1915	5	5	5	0
148-149	102	1	2023-06-11	3	ISM	27.4	76.4	0	3003	2	2	2	2-5	8	1912	1915	5	5	4	1
148-149	102	2	2023-06-11	3	ISM	27.4	76.4	0	3003	6	2	2	2-5	5	1912	1915	5	5	3	2
148-149	102	2	2023-06-11	3	ISM	27.4	76.4	0	3003	6	2	2	2-5	6	1912	1915	5	5	4	1
148-149	102	2	2023-06-11	3	ISM	27.4	76.4	0	3003	6	2	2	2-5	7	1912	1915	5	5	5	0
148-149	102	2	2023-06-11	3	ISM	27.4	76.4	0	3003	6	2	2	2-5	8	1912	1915	5	5	4	1
148-149	102	3	2023-06-11	3	ISM	27.4	76.4	0	3003	5	2	2	2-5	5	1913	1916	5	5	4	1
148-149	102	3	2023-06-11	3	ISM	27.4	76.4	0	3003	5	2	2	2-5	6	1913	1916	5	5	4	1
148-149	102	3	2023-06-11	3	ISM	27.4	76.4	0	3003	5	2	2	2-5	7	1913	1916	5	5	3	2
148-149	102	3	2023-06-11	3	ISM	27.4	76.4	0	3003	5	2	2	2-5	8	1913	1916	5	5	4	1
148-149	102	5	2023-06-11	3	ISM	27.4	76.4	0	3003	4	2	2	2-5	5	1913	1916	5	5	5	0
148-149	102	5	2023-06-11	3	ISM	27.4	76.4	0	3003	4	2	2	2-5	6	1913	1916	5	5	3	2
148-149	102	5	2023-06-11	3	ISM	27.4	76.4	0	3003	4	2	2	2-5	7	1914	1917	5	5	2	3
148-149	102	5	2023-06-11	3	ISM	27.4	76.4	0	3003	4	2	2	2-5	8	1914	1917	5	5	4	1
148-149	102	7	2023-06-11	3	ISM	27.4	76.4	0	3003	1	2	2	2-5	5	1914	1917	5	5	2	3
148-149	102	7	2023-06-11	3	ISM	27.4	76.4	0	3003	1	2	2	2-5	6	1914	1917	5	5	3	2
148-149	102	7	2023-06-11	3	ISM	27.4	76.4	0	3003	1	2	2	2-5	7	1914	1917	5	5	1	4
148-149	102	7	2023-06-11	3	ISM	27.4	76.4	0	3003	1	2	2	2-5	8	1914	1917	5	5	2	3
150	102	0	2023-06-11	3	ISM	27.4	74.6	0	500	0	0	2	2-5	9	1918	1921	5	0	5	0
150	102	0	2023-06-11	3	ISM	27.4	74.6	0	500	0	0	2	2-5	10	1918	1921	5	0	5	0
150	102	0	2023-06-11	3	ISM	27.4	74.6	0	3003	3	1	2	2-5	9	1918	1921	5	5	0	5
150	102	0	2023-06-11	3	ISM	27.4	74.6	0	3003	3	1	2	2-5	10	1918	1921	5	5	0	5
150	102	1	2023-06-11	3	ISM	27.4	74.6	0	3003	2	2	2	2-5	9	1919	1922	5	5	5	0
150	102	1	2023-06-11	3	ISM	27.4	74.6	0	3003	2	2	2	2-5	10	1919	1922	5	5	4	1
150	102	2	2023-06-11	3	ISM	27.4	74.6	0	3003	6	2	2	2-5	9	1919	1922	5	5	4	1
150	102	2	2023-06-11	3	ISM	27.4	74.6	0	3003	6	2	2	2-5	10	1919	1922	5	5	4	1
150	102	3	2023-06-11	3	ISM	27.4	74.6	0	3003	5	2	2	2-5	9	1919	1922	5	5	3	2
150	102	3	2023-06-11	3	ISM	27.4	74.6	0	3003	5	2	2	2-5	10	1920	1923	5	5	4	1
150	102	5	2023-06-11	3	ISM	27.4	74.6	0	3003	4	2	2	2-5	9	1920	1923	5	5	3	2
150	102	5	2023-06-11	3	ISM	27.4	74.6	0	3003	4	2	2	2-5	10	1920	1923	5	5	2	3
150	102	7	2023-06-11	3	ISM	27.4	74.6	0	3003	1	2	2	2-5	9	1920	1923	5	5	1	4
150	102	7	2023-06-11	3	ISM	27.4	74.6	0	3003	1	2	2	2-5	10	1920	1923	5	5	2	3
156-157	102	0	2023-06-14	4	ISM	26.8	70.5	0	500	0	0	2	2-5	1	1940	1943	5	0	5	0
156-157	102	0	2023-06-14	4	ISM	26.8	70.5	0	500	0	0	2	2-5	2	1940	1943	5	0	5	0
156-157	102	0	2023-06-14	4	ISM	26.8	70.5	0	500	0	0	2	2-5	3	1940	1943	5	0	5	0
156-157	102	0	2023-06-14	4	ISM	26.8	70.5	0	500	0	0	2	2-5	4	1940	1943	5	0	5	0
156-157	102	0	2023-06-14	4	ISM	26.8	70.5	0	3004	4	1	2	2-5	1	1941	1944	5	5	0	5
156-157	102	0	2023-06-14	4	ISM	26.8	70.5	0	3004	4	1	2	2-5	2	1941	1944	5	5	1	4
156-157	102	0	2023-06-14	4	ISM	26.8	70.5	0	3004	4	1	2	2-5	3	1941	1944	5	5	0	5
156-157	102	0	2023-06-14	4	ISM	26.8	70.5	0	3004	4	1	2	2-5	4	1941	1944	5	5	0	5
156-157	102	1	2023-06-14	4	ISM	26.8	70.5	0	3004	1	2	2	2-5	1	1941	1944	5	5	5	0
156-157	102	1	2023-06-14	4	ISM	26.8	70.5	0	3004	1	2	2	2-5	2	1941	1944	5	5	5	0
156-157	102	1	2023-06-14	4	ISM	26.8	70.5	0	3004	1	2	2	2-5	3	1943	1946	5	5	4	1
156-157	102	1	2023-06-14	4	ISM	26.8	70.5	0	3004	1	2	2	2-5	4	1943	1946	5	5	5	0
156-157	102	2	2023-06-14	4	ISM	26.8	70.5	0	3004	6	2	2	2-5	1	1943	1946	5	5	5	0
156-157	102	2	2023-06-14	4	ISM	26.8	70.5	0	3004	6	2	2	2-5	2	1943	1946	5	5	2	3
156-157	102	2	2023-06-14	4	ISM	26.8	70.5	0	3004	6	2	2	2-5	3	1943	1946	5	5	2	3
156-157	102	2	2023-06-14	4	ISM	26.8	70.5	0	3004	6	2	2	2-5	4	1943	1946	5	5	4	1
156-157	102	3	2023-06-14	4	ISM	26.8	70.5	0	3004	3	2	2	2-5	1	1944	1947	5	5	5	0
156-157	102	3	2023-06-14	4	ISM	26.8	70.5	0	3004	3	2	2	2-5	2	1944	1947	5	5	2	3
156-157	102	3	2023-06-14	4	ISM	26.8	70.5	0	3004	3	2	2	2-5	3	1944	1947	5	5	2	3
156-157	102	3	2023-06-14	4	ISM	26.8	70.5	0	3004	3	2	2	2-5	4	1944	1947	5	5	4	1
156-157	102	5	2023-06-14	4	ISM	26.8	70.5	0	3004	2	2	2	2-5	1	1944	1947	5	5	5	0
156-157	102	5	2023-06-14	4	ISM	26.8	70.5	0	3004	2	2	2	2-5	2	1944	1947	5	5	3	2
156-157	102	5	2023-06-14	4	ISM	26.8	70.5	0	3004	2	2	2	2-5	3	1945	1948	5	5	2	3
156-157	102	5	2023-06-14	4	ISM	26.8	70.5	0	3004	2	2	2	2-5	4	1945	1948	5	5	4	1
156-157	102	7	2023-06-14	4	ISM	26.8	70.5	0	3004	5	2	2	2-5	1	1945	1948	5	5	5	0
156-157	102	7	2023-06-14	4	ISM	26.8	70.5	0	3004	5	2	2	2-5	2	1945	1948	5	5	3	2
156-157	102	7	2023-06-14	4	ISM	26.8	70.5	0	3004	5	2	2	2-5	3	1945	1948	5	5	2	3
156-157	102	7	2023-06-14	4	ISM	26.8	70.5	0	3004	5	2	2	2-5	4	1945	1948	5	5	3	2
158-159	102	0	2023-06-14	4	ISM	26.8	70.5	0	500	0	0	2	2-5	5	1951	1954	5	0	5	0
158-159	102	0	2023-06-14	4	ISM	26.8	70.5	0	500	0	0	2	2-5	6	1951	1954	5	0	5	0
158-159	102	0	2023-06-14	4	ISM	26.8	70.5	0	500	0	0	2	2-5	7	1951	1954	5	0	5	0
158-159	102	0	2023-06-14	4	ISM	26.8	70.5	0	500	0	0	2	2-5	8	1951	1954	5	0	5	0
158-159	102	0	2023-06-14	4	ISM	26.8	70.5	0	3004	4	1	2	2-5	5	1952	1955	5	5	0	5
158-159	102	0	2023-06-14	4	ISM	26.8	70.5	0	3004	4	1	2	2-5	6	1952	1955	5	5	0	5
158-159	102	0	2023-06-14	4	ISM	26.8	70.5	0	3004	4	1	2	2-5	7	1952	1955	5	5	0	5
158-159	102	0	2023-06-14	4	ISM	26.8	70.5	0	3004	4	1	2	2-5	8	1952	1955	5	5	0	5
158-159	102	1	2023-06-14	4	ISM	26.8	70.5	0	3004	1	2	2	2-5	5	1952	1955	5	5	5	0
158-159	102	1	2023-06-14	4	ISM	26.8	70.5	0	3004	1	2	2	2-5	6	1952	1955	5	5	3	2
158-159	102	1	2023-06-14	4	ISM	26.8	70.5	0	3004	1	2	2	2-5	7	1953	1956	5	5	4	1
158-159	102	1	2023-06-14	4	ISM	26.8	70.5	0	3004	1	2	2	2-5	8	1953	1956	5	5	3	2
158-159	102	2	2023-06-14	4	ISM	26.8	70.5	0	3004	6	2	2	2-5	5	1953	1956	5	5	4	1
158-159	102	2	2023-06-14	4	ISM	26.8	70.5	0	3004	6	2	2	2-5	6	1953	1956	5	5	4	1
158-159	102	2	2023-06-14	4	ISM	26.8	70.5	0	3004	6	2	2	2-5	7	1953	1956	5	5	2	3
158-159	102	2	2023-06-14	4	ISM	26.8	70.5	0	3004	6	2	2	2-5	8	1953	1956	5	5	3	2
158-159	102	3	2023-06-14	4	ISM	26.8	70.5	0	3004	3	2	2	2-5	5	1954	1957	5	5	4	1
158-159	102	3	2023-06-14	4	ISM	26.8	70.5	0	3004	3	2	2	2-5	6	1954	1957	5	5	4	1
158-159	102	3	2023-06-14	4	ISM	26.8	70.5	0	3004	3	2	2	2-5	7	1954	1957	5	5	1	4
158-159	102	3	2023-06-14	4	ISM	26.8	70.5	0	3004	3	2	2	2-5	8	1954	1957	5	5	1	4
158-159	102	5	2023-06-14	4	ISM	26.8	70.5	0	3004	2	2	2	2-5	5	1954	1957	5	5	1	4
158-159	102	5	2023-06-14	4	ISM	26.8	70.5	0	3004	2	2	2	2-5	6	1954	1957	5	5	1	4
158-159	102	5	2023-06-14	4	ISM	26.8	70.5	0	3004	2	2	2	2-5	7	1955	1958	5	5	4	1
158-159	102	5	2023-06-14	4	ISM	26.8	70.5	0	3004	2	2	2	2-5	8	1955	1958	5	5	2	3
158-159	102	7	2023-06-14	4	ISM	26.8	70.5	0	3004	5	2	2	2-5	5	1955	1958	5	5	1	4
158-159	102	7	2023-06-14	4	ISM	26.8	70.5	0	3004	5	2	2	2-5	6	1955	1958	5	5	3	2
158-159	102	7	2023-06-14	4	ISM	26.8	70.5	0	3004	5	2	2	2-5	7	1955	1958	5	5	1	4
158-159	102	7	2023-06-14	4	ISM	26.8	70.5	0	3004	5	2	2	2-5	8	1955	1958	5	5	1	4
160	102	0	2023-06-14	4	ISM	26.8	70.8	0	500	0	0	2	2-5	9	1957	2000	5	0	5	0
160	102	0	2023-06-14	4	ISM	26.8	70.8	0	500	0	0	2	2-5	10	1957	2000	5	0	5	0
160	102	0	2023-06-14	4	ISM	26.8	70.8	0	3004	4	1	2	2-5	9	1957	2000	5	5	0	5
160	102	0	2023-06-14	4	ISM	26.8	70.8	0	3004	4	1	2	2-5	10	1957	2000	5	5	0	5
160	102	1	2023-06-14	4	ISM	26.8	70.8	0	3004	1	2	2	2-5	9	1958	2001	5	5	4	1
160	102	1	2023-06-14	4	ISM	26.8	70.8	0	3004	1	2	2	2-5	10	1958	2001	5	5	2	3
160	102	2	2023-06-14	4	ISM	26.8	70.8	0	3004	6	2	2	2-5	9	1958	2001	5	5	3	2
160	102	2	2023-06-14	4	ISM	26.8	70.8	0	3004	6	2	2	2-5	10	1958	2001	5	5	3	2
160	102	3	2023-06-14	4	ISM	26.8	70.8	0	3004	3	2	2	2-5	9	1958	2001	5	5	1	4
160	102	3	2023-06-14	4	ISM	26.8	70.8	0	3004	3	2	2	2-5	10	1959	2002	5	5	2	3
160	102	5	2023-06-14	4	ISM	26.8	70.8	0	3004	2	2	2	2-5	9	1959	2002	5	5	1	4
160	102	5	2023-06-14	4	ISM	26.8	70.8	0	3004	2	2	2	2-5	10	1959	2002	5	5	1	4
160	102	7	2023-06-14	4	ISM	26.8	70.8	0	3004	5	2	2	2-5	9	1959	2002	5	5	3	2
160	102	7	2023-06-14	4	ISM	26.8	70.8	0	3004	5	2	2	2-5	10	1959	2002	5	5	2	3

## Sheet: Dictionary
Dictionary
Name	Description
Serial No.	Identifier for the physical data sheet on which the data was collected
Study code	identifier for the project
day	Day number of the test
date	Date of test
Performed by	Initials of person performing the test
temperature	temperature in degrees C
humidity	Relative humidity
LLIN code	Identifier for the net being used
Condition	has the net been washed? Yes = w(2), no = u(1) control = 0
mosquitospecies	mosquito species code
age	mosquito age in days
replic	Test is replicated 4 times on each net code
start	Time that the test starts
end	Time the test ends
mosquitoes exposed	count of mosquitos in each trap
KD60	Knock down after 60 minutes
aliveat24 hours	number of mosquitos alive at 24 hours
deadat24 hours	number of mosquitos dead at 24 hours
LLIN code
1001-1004 (Side 1)=Product A
1001-1004(Side 2)= Product B
3001-3004(Side 0)= Product C
500= control(Untreated)
mosquito species
2= An.arabiensis
