# Supplementary material for: Complete series method (CSM): a convenient method to reduce daily heterogeneity when evaluating the regeneration time (RT) of insecticide-treated nets (ITNs)
Source: Parasit Vectors. 2024 May 22;17:235. doi: 10.1186/s13071-024-06323-4 (PMC11110420; doi:10.1186/s13071-024-06323-4)
Supplement: Supplementary file 8 — Supplementary Material 8. Dataset S4. Complete series method second round. [file 13071_2024_6323_MOESM8_ESM.xlsx]

## Sheet: Sheet1
serial No.	Study code	Day	Expday	date	peformedby	Time Point	temperature	humidity	Side	LLIN code	Net Peice no	condition	mosquito species	age	replic	start	end	mosquitoes exposed	KD 60	aliveat24 hours	deadat24 hours
6	102	0	1	2023-09-25	ISM	24	28.3	76.4	2	500	0	0	2	2-5	1	1930	1933	5	0	5	0
6	102	0	1	2023-09-25	ISM	24	28.3	76.4	2	500	0	0	2	2-5	2	1930	1933	5	0	5	0
6	102	0	1	2023-09-25	ISM	24	28.3	76.4	2	500	0	0	2	2-5	3	1930	1933	5	0	5	0
6	102	0	1	2023-09-25	ISM	24	28.3	76.4	2	500	0	0	2	2-5	4	1930	1933	5	0	5	0
6	102	0	1	2023-09-25	ISM	24	28.3	76.4	2	1001	6	1	2	2-5	1	1930	1933	5	5	0	5
6	102	0	1	2023-09-25	ISM	24	28.3	76.4	2	1001	6	1	2	2-5	2	1930	1933	5	5	0	5
6	102	0	1	2023-09-25	ISM	24	28.3	76.4	2	1001	6	1	2	2-5	3	1931	1934	5	5	0	5
6	102	0	1	2023-09-25	ISM	24	28.3	76.4	2	1001	6	1	2	2-5	4	1931	1934	5	5	0	5
6	102	1	1	2023-09-25	ISM	24	28.3	76.4	2	1001	2	2	2	2-5	1	1931	1934	5	5	0	5
6	102	1	1	2023-09-25	ISM	24	28.3	76.4	2	1001	2	2	2	2-5	2	1931	1934	5	5	1	4
6	102	1	1	2023-09-25	ISM	24	28.3	76.4	2	1001	2	2	2	2-5	3	1931	1934	5	5	2	3
6	102	1	1	2023-09-25	ISM	24	28.3	76.4	2	1001	2	2	2	2-5	4	1931	1934	5	5	2	3
6	102	2	1	2023-09-25	ISM	24	28.3	76.4	2	1001	5	2	2	2-5	1	1932	1935	5	5	0	5
6	102	2	1	2023-09-25	ISM	24	28.3	76.4	2	1001	5	2	2	2-5	2	1932	1935	5	5	0	5
6	102	2	1	2023-09-25	ISM	24	28.3	76.4	2	1001	5	2	2	2-5	3	1932	1935	5	5	3	2
6	102	2	1	2023-09-25	ISM	24	28.3	76.4	2	1001	5	2	2	2-5	4	1932	1935	5	5	0	5
6	102	3	1	2023-09-25	ISM	24	28.3	76.4	2	1001	1	2	2	2-5	1	1932	1935	5	5	0	5
6	102	3	1	2023-09-25	ISM	24	28.3	76.4	2	1001	1	2	2	2-5	2	1932	1935	5	5	0	5
6	102	3	1	2023-09-25	ISM	24	28.3	76.4	2	1001	1	2	2	2-5	3	1933	1936	5	5	2	3
6	102	3	1	2023-09-25	ISM	24	28.3	76.4	2	1001	1	2	2	2-5	4	1933	1936	5	5	1	4
6	102	5	1	2023-09-25	ISM	24	28.3	76.4	2	1001	3	2	2	2-5	1	1933	1936	5	5	1	4
6	102	5	1	2023-09-25	ISM	24	28.3	76.4	2	1001	3	2	2	2-5	2	1933	1936	5	5	0	5
6	102	5	1	2023-09-25	ISM	24	28.3	76.4	2	1001	3	2	2	2-5	3	1933	1936	5	5	1	4
6	102	5	1	2023-09-25	ISM	24	28.3	76.4	2	1001	3	2	2	2-5	4	1934	1937	5	5	0	5
7	102	7	1	2023-09-25	ISM	24	28.3	76.4	2	1001	4	2	2	2-5	1	1934	1937	5	5	0	5
7	102	7	1	2023-09-25	ISM	24	28.3	76.4	2	1001	4	2	2	2-5	2	1934	1937	5	5	1	4
7	102	7	1	2023-09-25	ISM	24	28.3	76.4	2	1001	4	2	2	2-5	3	1934	1937	5	5	1	4
7	102	7	1	2023-09-25	ISM	24	28.3	76.4	2	1001	4	2	2	2-5	4	1934	1937	5	5	1	4
8	102	0	1	2023-09-25	ISM	24	28.3	77.2	2	500	0	0	2	2-5	5	1941	1944	5	0	5	0
8	102	0	1	2023-09-25	ISM	24	28.3	77.2	2	500	0	0	2	2-5	6	1941	1944	5	0	5	0
8	102	0	1	2023-09-25	ISM	24	28.3	77.2	2	500	0	0	2	2-5	7	1941	1944	5	0	5	0
8	102	0	1	2023-09-25	ISM	24	28.3	77.2	2	500	0	0	2	2-5	8	1941	1944	5	0	5	0
8	102	0	1	2023-09-25	ISM	24	28.3	77.2	2	1001	6	1	2	2-5	5	1942	1945	5	5	1	4
8	102	0	1	2023-09-25	ISM	24	28.3	77.2	2	1001	6	1	2	2-5	6	1942	1945	5	5	0	5
8	102	0	1	2023-09-25	ISM	24	28.3	77.2	2	1001	6	1	2	2-5	7	1942	1945	5	5	0	5
8	102	0	1	2023-09-25	ISM	24	28.3	77.2	2	1001	6	1	2	2-5	8	1942	1945	5	5	0	5
8	102	1	1	2023-09-25	ISM	24	28.3	77.2	2	1001	2	2	2	2-5	5	1942	1945	5	5	1	4
8	102	1	1	2023-09-25	ISM	24	28.3	77.2	2	1001	2	2	2	2-5	6	1942	1945	5	5	2	3
8	102	1	1	2023-09-25	ISM	24	28.3	77.2	2	1001	2	2	2	2-5	7	1943	1946	5	5	1	4
8	102	1	1	2023-09-25	ISM	24	28.3	77.2	2	1001	2	2	2	2-5	8	1943	1946	5	5	2	3
8	102	2	1	2023-09-25	ISM	24	28.3	77.2	2	1001	5	2	2	2-5	5	1943	1946	5	5	2	3
8	102	2	1	2023-09-25	ISM	24	28.3	77.2	2	1001	5	2	2	2-5	6	1943	1946	5	5	1	4
8	102	2	1	2023-09-25	ISM	24	28.3	77.2	2	1001	5	2	2	2-5	7	1943	1946	5	5	2	3
8	102	2	1	2023-09-25	ISM	24	28.3	77.2	2	1001	5	2	2	2-5	8	1943	1946	5	5	3	2
8	102	3	1	2023-09-25	ISM	24	28.3	77.2	2	1001	1	2	2	2-5	5	1944	1947	5	5	1	4
8	102	3	1	2023-09-25	ISM	24	28.3	77.2	2	1001	1	2	2	2-5	6	1944	1947	5	5	1	4
8	102	3	1	2023-09-25	ISM	24	28.3	77.2	2	1001	1	2	2	2-5	7	1944	1947	5	5	0	5
8	102	3	1	2023-09-25	ISM	24	28.3	77.2	2	1001	1	2	2	2-5	8	1944	1947	5	5	0	5
8	102	5	1	2023-09-25	ISM	24	28.3	77.2	2	1001	3	2	2	2-5	5	1944	1947	5	5	2	3
8	102	5	1	2023-09-25	ISM	24	28.3	77.2	2	1001	3	2	2	2-5	6	1944	1947	5	5	0	5
8	102	5	1	2023-09-25	ISM	24	28.3	77.2	2	1001	3	2	2	2-5	7	1945	1948	5	5	1	4
8	102	5	1	2023-09-25	ISM	24	28.3	77.2	2	1001	3	2	2	2-5	8	1945	1948	5	5	1	4
9	102	7	1	2023-09-25	ISM	24	28.3	77.2	2	1001	4	2	2	2-5	5	1945	1948	5	5	1	4
9	102	7	1	2023-09-25	ISM	24	28.3	77.2	2	1001	4	2	2	2-5	6	1945	1948	5	5	0	5
9	102	7	1	2023-09-25	ISM	24	28.3	77.2	2	1001	4	2	2	2-5	7	1945	1948	5	5	0	5
9	102	7	1	2023-09-25	ISM	24	28.3	77.2	2	1001	4	2	2	2-5	8	1945	1948	5	5	0	5
10	102	0	1	2023-09-25	ISM	24	28.4	77	2	500	0	0	2	2-5	9	1952	1955	5	0	5	0
10	102	0	1	2023-09-25	ISM	24	28.4	77	2	500	0	0	2	2-5	10	1952	1955	5	0	5	0
10	102	0	1	2023-09-25	ISM	24	28.4	77	2	1001	6	1	2	2-5	9	1952	1955	5	5	0	5
10	102	0	1	2023-09-25	ISM	24	28.4	77	2	1001	6	1	2	2-5	10	1952	1955	5	5	0	5
10	102	1	1	2023-09-25	ISM	24	28.4	77	2	1001	2	2	2	2-5	9	1953	1956	5	5	2	3
10	102	1	1	2023-09-25	ISM	24	28.4	77	2	1001	2	2	2	2-5	10	1953	1956	5	5	4	1
10	102	2	1	2023-09-25	ISM	24	28.4	77	2	1001	5	2	2	2-5	9	1953	1956	5	5	2	3
10	102	2	1	2023-09-25	ISM	24	28.4	77	2	1001	5	2	2	2-5	10	1953	1956	5	5	2	3
10	102	3	1	2023-09-25	ISM	24	28.4	77	2	1001	1	2	2	2-5	9	1953	1956	5	5	2	3
10	102	3	1	2023-09-25	ISM	24	28.4	77	2	1001	1	2	2	2-5	10	1954	1957	5	5	1	4
10	102	5	1	2023-09-25	ISM	24	28.4	77	2	1001	3	2	2	2-5	9	1954	1957	5	5	1	4
10	102	5	1	2023-09-25	ISM	24	28.4	77	2	1001	3	2	2	2-5	10	1954	1957	5	5	0	5
10	102	7	1	2023-09-25	ISM	24	28.4	77	2	1001	4	2	2	2-5	9	1954	1957	5	5	0	5
10	102	7	1	2023-09-25	ISM	24	28.4	77	2	1001	4	2	2	2-5	10	1954	1957	5	5	1	4
16	102	0	2	2023-09-26	ISM	24	27.5	79.5	2	500	0	0	2	2-5	1	1909	1912	5	0	5	0
16	102	0	2	2023-09-26	ISM	24	27.5	79.5	2	500	0	0	2	2-5	2	1909	1912	5	0	5	0
16	102	0	2	2023-09-26	ISM	24	27.5	79.5	2	500	0	0	2	2-5	3	1909	1912	5	0	5	0
16	102	0	2	2023-09-26	ISM	24	27.5	79.5	2	500	0	0	2	2-5	4	1909	1912	5	0	5	0
16	102	0	2	2023-09-26	ISM	24	27.5	79.5	2	1002	5	1	2	2-5	1	1910	1913	5	5	0	5
16	102	0	2	2023-09-26	ISM	24	27.5	79.5	2	1002	5	1	2	2-5	2	1910	1913	5	5	1	4
16	102	0	2	2023-09-26	ISM	24	27.5	79.5	2	1002	5	1	2	2-5	3	1910	1913	5	5	0	5
16	102	0	2	2023-09-26	ISM	24	27.5	79.5	2	1002	5	1	2	2-5	4	1910	1913	5	5	0	5
16	102	1	2	2023-09-26	ISM	24	27.5	79.5	2	1002	2	2	2	2-5	1	1910	1913	5	5	5	0
16	102	1	2	2023-09-26	ISM	24	27.5	79.5	2	1002	2	2	2	2-5	2	1910	1913	5	5	4	1
16	102	1	2	2023-09-26	ISM	24	27.5	79.5	2	1002	2	2	2	2-5	3	1911	1914	5	5	5	0
16	102	1	2	2023-09-26	ISM	24	27.5	79.5	2	1002	2	2	2	2-5	4	1911	1914	5	5	4	1
16	102	2	2	2023-09-26	ISM	24	27.5	79.5	2	1002	3	2	2	2-5	1	1911	1914	5	5	3	2
16	102	2	2	2023-09-26	ISM	24	27.5	79.5	2	1002	3	2	2	2-5	2	1911	1914	5	5	3	2
16	102	2	2	2023-09-26	ISM	24	27.5	79.5	2	1002	3	2	2	2-5	3	1911	1914	5	5	2	3
16	102	2	2	2023-09-26	ISM	24	27.5	79.5	2	1002	3	2	2	2-5	4	1911	1914	5	5	4	1
16	102	3	2	2023-09-26	ISM	24	27.5	79.5	2	1002	6	2	2	2-5	1	1912	1915	5	5	3	2
16	102	3	2	2023-09-26	ISM	24	27.5	79.5	2	1002	6	2	2	2-5	2	1912	1915	5	5	3	2
16	102	3	2	2023-09-26	ISM	24	27.5	79.5	2	1002	6	2	2	2-5	3	1912	1915	5	5	4	1
16	102	3	2	2023-09-26	ISM	24	27.5	79.5	2	1002	6	2	2	2-5	4	1912	1915	5	5	4	1
16	102	5	2	2023-09-26	ISM	24	27.5	79.5	2	1002	1	2	2	2-5	1	1912	1915	5	5	3	2
16	102	5	2	2023-09-26	ISM	24	27.5	79.5	2	1002	1	2	2	2-5	2	1912	1915	5	5	3	2
16	102	5	2	2023-09-26	ISM	24	27.5	79.5	2	1002	1	2	2	2-5	3	1913	1916	5	5	3	2
16	102	5	2	2023-09-26	ISM	24	27.5	79.5	2	1002	1	2	2	2-5	4	1913	1916	5	5	3	2
17	102	7	2	2023-09-26	ISM	24	27.5	79.5	2	1002	4	2	2	2-5	1	1913	1916	5	5	3	2
17	102	7	2	2023-09-26	ISM	24	27.5	79.5	2	1002	4	2	2	2-5	2	1913	1916	5	5	2	3
17	102	7	2	2023-09-26	ISM	24	27.5	79.5	2	1002	4	2	2	2-5	3	1913	1916	5	5	4	1
17	102	7	2	2023-09-26	ISM	24	27.5	79.5	2	1002	4	2	2	2-5	4	1913	1916	5	5	0	5
18	102	0	2	2023-09-26	ISM	24	27.6	78.9	2	500	0	0	2	2-5	5	1922	1925	5	0	5	0
18	102	0	2	2023-09-26	ISM	24	27.6	78.9	2	500	0	0	2	2-5	6	1922	1925	5	0	5	0
18	102	0	2	2023-09-26	ISM	24	27.6	78.9	2	500	0	0	2	2-5	7	1922	1925	5	0	5	0
18	102	0	2	2023-09-26	ISM	24	27.6	78.9	2	500	0	0	2	2-5	8	1922	1925	5	0	5	0
18	102	0	2	2023-09-26	ISM	24	27.6	78.9	2	1002	5	1	2	2-5	5	1923	1926	5	5	0	5
18	102	0	2	2023-09-26	ISM	24	27.6	78.9	2	1002	5	1	2	2-5	6	1923	1926	5	5	2	3
18	102	0	2	2023-09-26	ISM	24	27.6	78.9	2	1002	5	1	2	2-5	7	1923	1926	5	5	0	5
18	102	0	2	2023-09-26	ISM	24	27.6	78.9	2	1002	5	1	2	2-5	8	1923	1926	5	5	0	5
18	102	1	2	2023-09-26	ISM	24	27.6	78.9	2	1002	2	2	2	2-5	5	1923	1926	5	5	4	1
18	102	1	2	2023-09-26	ISM	24	27.6	78.9	2	1002	2	2	2	2-5	6	1923	1926	5	5	4	1
18	102	1	2	2023-09-26	ISM	24	27.6	78.9	2	1002	2	2	2	2-5	7	1924	1927	5	5	5	0
18	102	1	2	2023-09-26	ISM	24	27.6	78.9	2	1002	2	2	2	2-5	8	1924	1927	5	5	4	1
18	102	2	2	2023-09-26	ISM	24	27.6	78.9	2	1002	3	2	2	2-5	5	1924	1927	5	5	5	0
18	102	2	2	2023-09-26	ISM	24	27.6	78.9	2	1002	3	2	2	2-5	6	1924	1927	5	5	5	0
18	102	2	2	2023-09-26	ISM	24	27.6	78.9	2	1002	3	2	2	2-5	7	1924	1927	5	5	2	3
18	102	2	2	2023-09-26	ISM	24	27.6	78.9	2	1002	3	2	2	2-5	8	1924	1927	5	5	5	0
18	102	3	2	2023-09-26	ISM	24	27.6	78.9	2	1002	6	2	2	2-5	5	1925	1928	5	5	2	3
18	102	3	2	2023-09-26	ISM	24	27.6	78.9	2	1002	6	2	2	2-5	6	1925	1928	5	5	5	0
18	102	3	2	2023-09-26	ISM	24	27.6	78.9	2	1002	6	2	2	2-5	7	1925	1928	5	5	2	3
18	102	3	2	2023-09-26	ISM	24	27.6	78.9	2	1002	6	2	2	2-5	8	1925	1928	5	5	2	3
18	102	5	2	2023-09-26	ISM	24	27.6	78.9	2	1002	1	2	2	2-5	5	1925	1928	5	5	2	3
18	102	5	2	2023-09-26	ISM	24	27.6	78.9	2	1002	1	2	2	2-5	6	1925	1928	5	5	2	3
18	102	5	2	2023-09-26	ISM	24	27.6	78.9	2	1002	1	2	2	2-5	7	1926	1929	5	5	3	2
18	102	5	2	2023-09-26	ISM	24	27.6	78.9	2	1002	1	2	2	2-5	8	1926	1929	5	5	2	3
19	102	7	2	2023-09-26	ISM	24	27.6	78.9	2	1002	4	2	2	2-5	5	1926	1929	5	5	1	4
19	102	7	2	2023-09-26	ISM	24	27.6	78.9	2	1002	4	2	2	2-5	6	1926	1929	5	5	2	3
19	102	7	2	2023-09-26	ISM	24	27.6	78.9	2	1002	4	2	2	2-5	7	1926	1929	5	5	1	4
19	102	7	2	2023-09-26	ISM	24	27.6	78.9	2	1002	4	2	2	2-5	8	1926	1929	5	5	2	3
20	102	0	2	2023-09-26	ISM	24	27.8	80.1	2	500	0	0	2	2-5	9	1930	1933	5	0	5	0
20	102	0	2	2023-09-26	ISM	24	27.8	80.1	2	500	0	0	2	2-5	10	1930	1933	5	0	5	0
20	102	0	2	2023-09-26	ISM	24	27.8	80.1	2	1002	5	1	2	2-5	9	1930	1933	5	5	0	5
20	102	0	2	2023-09-26	ISM	24	27.8	80.1	2	1002	5	1	2	2-5	10	1930	1933	5	5	0	5
20	102	1	2	2023-09-26	ISM	24	27.8	80.1	2	1002	2	2	2	2-5	9	1931	1934	5	5	5	0
20	102	1	2	2023-09-26	ISM	24	27.8	80.1	2	1002	2	2	2	2-5	10	1931	1934	5	5	5	0
20	102	2	2	2023-09-26	ISM	24	27.8	80.1	2	1002	3	2	2	2-5	9	1931	1934	5	5	4	1
20	102	2	2	2023-09-26	ISM	24	27.8	80.1	2	1002	3	2	2	2-5	10	1931	1934	5	5	5	0
20	102	3	2	2023-09-26	ISM	24	27.8	80.1	2	1002	6	2	2	2-5	9	1931	1934	5	5	4	1
20	102	3	2	2023-09-26	ISM	24	27.8	80.1	2	1002	6	2	2	2-5	10	1932	1935	5	5	4	1
20	102	5	2	2023-09-26	ISM	24	27.8	80.1	2	1002	1	2	2	2-5	9	1932	1935	5	5	0	5
20	102	5	2	2023-09-26	ISM	24	27.8	80.1	2	1002	1	2	2	2-5	10	1932	1935	5	5	1	4
20	102	7	2	2023-09-26	ISM	24	27.8	80.1	2	1002	4	2	2	2-5	9	1932	1935	5	5	0	5
20	102	7	2	2023-09-26	ISM	24	27.8	80.1	2	1002	4	2	2	2-5	10	1932	1935	5	5	1	4
26	102	0	3	2023-09-27	ISM	24	27.8	78.6	2	500	0	0	2	2-5	1	1849	1852	5	0	5	0
26	102	0	3	2023-09-27	ISM	24	27.8	78.6	2	500	0	0	2	2-5	2	1849	1852	5	0	5	0
26	102	0	3	2023-09-27	ISM	24	27.8	78.6	2	500	0	0	2	2-5	3	1849	1852	5	0	5	0
26	102	0	3	2023-09-27	ISM	24	27.8	78.6	2	500	0	0	2	2-5	4	1849	1852	5	0	5	0
26	102	0	3	2023-09-27	ISM	24	27.8	78.6	2	1003	1	1	2	2-5	1	1850	1853	5	5	0	5
26	102	0	3	2023-09-27	ISM	24	27.8	78.6	2	1003	1	1	2	2-5	2	1850	1853	5	5	0	5
26	102	0	3	2023-09-27	ISM	24	27.8	78.6	2	1003	1	1	2	2-5	3	1850	1853	5	5	0	5
26	102	0	3	2023-09-27	ISM	24	27.8	78.6	2	1003	1	1	2	2-5	4	1850	1853	5	5	0	5
26	102	1	3	2023-09-27	ISM	24	27.8	78.6	2	1003	4	2	2	2-5	1	1850	1853	5	5	3	2
26	102	1	3	2023-09-27	ISM	24	27.8	78.6	2	1003	4	2	2	2-5	2	1850	1853	5	5	1	4
26	102	1	3	2023-09-27	ISM	24	27.8	78.6	2	1003	4	2	2	2-5	3	1851	1854	5	5	1	4
26	102	1	3	2023-09-27	ISM	24	27.8	78.6	2	1003	4	2	2	2-5	4	1851	1854	5	5	3	2
26	102	2	3	2023-09-27	ISM	24	27.8	78.6	2	1003	6	2	2	2-5	1	1851	1854	5	5	3	2
26	102	2	3	2023-09-27	ISM	24	27.8	78.6	2	1003	6	2	2	2-5	2	1851	1854	5	5	1	4
26	102	2	3	2023-09-27	ISM	24	27.8	78.6	2	1003	6	2	2	2-5	3	1851	1854	5	5	1	4
26	102	2	3	2023-09-27	ISM	24	27.8	78.6	2	1003	6	2	2	2-5	4	1851	1854	5	5	4	1
26	102	3	3	2023-09-27	ISM	24	27.8	78.6	2	1003	2	2	2	2-5	1	1852	1855	5	5	1	4
26	102	3	3	2023-09-27	ISM	24	27.8	78.6	2	1003	2	2	2	2-5	2	1852	1855	5	5	1	4
26	102	3	3	2023-09-27	ISM	24	27.8	78.6	2	1003	2	2	2	2-5	3	1852	1855	5	5	3	2
26	102	3	3	2023-09-27	ISM	24	27.8	78.6	2	1003	2	2	2	2-5	4	1852	1855	5	5	3	2
26	102	5	3	2023-09-27	ISM	24	27.8	78.6	2	1003	5	2	2	2-5	1	1852	1855	5	5	1	4
26	102	5	3	2023-09-27	ISM	24	27.8	78.6	2	1003	5	2	2	2-5	2	1852	1855	5	5	4	1
26	102	5	3	2023-09-27	ISM	24	27.8	78.6	2	1003	5	2	2	2-5	3	1853	1856	5	5	3	2
26	102	5	3	2023-09-27	ISM	24	27.8	78.6	2	1003	5	2	2	2-5	4	1853	1856	5	5	1	4
27	102	7	3	2023-09-27	ISM	24	27.8	78.6	2	1003	3	2	2	2-5	1	1853	1856	5	5	0	5
27	102	7	3	2023-09-27	ISM	24	27.8	78.6	2	1003	3	2	2	2-5	2	1853	1856	5	5	0	5
27	102	7	3	2023-09-27	ISM	24	27.8	78.6	2	1003	3	2	2	2-5	3	1853	1856	5	5	0	5
27	102	7	3	2023-09-27	ISM	24	27.8	78.6	2	1003	3	2	2	2-5	4	1853	1856	5	5	2	3
28	102	0	3	2023-09-27	ISM	24	27.9	79.2	2	500	0	0	2	2-5	5	1900	1903	5	0	5	0
28	102	0	3	2023-09-27	ISM	24	27.9	79.2	2	500	0	0	2	2-5	6	1900	1903	5	0	5	0
28	102	0	3	2023-09-27	ISM	24	27.9	79.2	2	500	0	0	2	2-5	7	1900	1903	5	0	5	0
28	102	0	3	2023-09-27	ISM	24	27.9	79.2	2	500	0	0	2	2-5	8	1900	1903	5	0	5	0
28	102	0	3	2023-09-27	ISM	24	27.9	79.2	2	1003	1	1	2	2-5	5	1901	1904	5	5	1	4
28	102	0	3	2023-09-27	ISM	24	27.9	79.2	2	1003	1	1	2	2-5	6	1901	1904	5	5	0	5
28	102	0	3	2023-09-27	ISM	24	27.9	79.2	2	1003	1	1	2	2-5	7	1901	1904	5	5	0	5
28	102	0	3	2023-09-27	ISM	24	27.9	79.2	2	1003	1	1	2	2-5	8	1901	1904	5	5	0	5
28	102	1	3	2023-09-27	ISM	24	27.9	79.2	2	1003	4	2	2	2-5	5	1901	1904	5	5	2	3
28	102	1	3	2023-09-27	ISM	24	27.9	79.2	2	1003	4	2	2	2-5	6	1901	1904	5	5	5	0
28	102	1	3	2023-09-27	ISM	24	27.9	79.2	2	1003	4	2	2	2-5	7	1902	1905	5	5	2	3
28	102	1	3	2023-09-27	ISM	24	27.9	79.2	2	1003	4	2	2	2-5	8	1902	1905	5	5	2	3
28	102	2	3	2023-09-27	ISM	24	27.9	79.2	2	1003	6	2	2	2-5	5	1902	1905	5	5	2	3
28	102	2	3	2023-09-27	ISM	24	27.9	79.2	2	1003	6	2	2	2-5	6	1902	1905	5	5	4	1
28	102	2	3	2023-09-27	ISM	24	27.9	79.2	2	1003	6	2	2	2-5	7	1902	1905	5	5	3	2
28	102	2	3	2023-09-27	ISM	24	27.9	79.2	2	1003	6	2	2	2-5	8	1902	1905	5	5	1	4
28	102	3	3	2023-09-27	ISM	24	27.9	79.2	2	1003	2	2	2	2-5	5	1903	1906	5	5	2	3
28	102	3	3	2023-09-27	ISM	24	27.9	79.2	2	1003	2	2	2	2-5	6	1903	1906	5	5	2	3
28	102	3	3	2023-09-27	ISM	24	27.9	79.2	2	1003	2	2	2	2-5	7	1903	1906	5	5	3	2
28	102	3	3	2023-09-27	ISM	24	27.9	79.2	2	1003	2	2	2	2-5	8	1903	1906	5	5	2	3
28	102	5	3	2023-09-27	ISM	24	27.9	79.2	2	1003	5	2	2	2-5	5	1903	1906	5	5	2	3
28	102	5	3	2023-09-27	ISM	24	27.9	79.2	2	1003	5	2	2	2-5	6	1903	1906	5	5	3	2
28	102	5	3	2023-09-27	ISM	24	27.9	79.2	2	1003	5	2	2	2-5	7	1904	1907	5	5	2	3
28	102	5	3	2023-09-27	ISM	24	27.9	79.2	2	1003	5	2	2	2-5	8	1904	1907	5	5	2	3
29	102	7	3	2023-09-27	ISM	24	27.9	79.2	2	1003	3	2	2	2-5	5	1904	1907	5	5	0	5
29	102	7	3	2023-09-27	ISM	24	27.9	79.2	2	1003	3	2	2	2-5	6	1904	1907	5	5	1	4
29	102	7	3	2023-09-27	ISM	24	27.9	79.2	2	1003	3	2	2	2-5	7	1904	1907	5	5	0	5
29	102	7	3	2023-09-27	ISM	24	27.9	79.2	2	1003	3	2	2	2-5	8	1904	1907	5	5	2	3
30	102	0	3	2023-09-27	ISM	24	28	79.5	2	500	0	0	2	2-5	9	1908	1911	5	0	5	0
30	102	0	3	2023-09-27	ISM	24	28	79.5	2	500	0	0	2	2-5	10	1908	1911	5	0	5	0
30	102	0	3	2023-09-27	ISM	24	28	79.5	2	1003	1	1	2	2-5	9	1908	1911	5	5	0	5
30	102	0	3	2023-09-27	ISM	24	28	79.5	2	1003	1	1	2	2-5	10	1908	1911	5	5	0	5
30	102	1	3	2023-09-27	ISM	24	28	79.5	2	1003	4	2	2	2-5	9	1909	1912	5	5	3	2
30	102	1	3	2023-09-27	ISM	24	28	79.5	2	1003	4	2	2	2-5	10	1909	1912	5	5	2	3
30	102	2	3	2023-09-27	ISM	24	28	79.5	2	1003	6	2	2	2-5	9	1909	1912	5	5	3	2
30	102	2	3	2023-09-27	ISM	24	28	79.5	2	1003	6	2	2	2-5	10	1909	1912	5	5	2	3
30	102	3	3	2023-09-27	ISM	24	28	79.5	2	1003	2	2	2	2-5	9	1909	1912	5	5	2	3
30	102	3	3	2023-09-27	ISM	24	28	79.5	2	1003	2	2	2	2-5	10	1910	1913	5	5	1	4
30	102	5	3	2023-09-27	ISM	24	28	79.5	2	1003	5	2	2	2-5	9	1910	1913	5	5	2	3
30	102	5	3	2023-09-27	ISM	24	28	79.5	2	1003	5	2	2	2-5	10	1910	1913	5	5	3	2
30	102	7	3	2023-09-27	ISM	24	28	79.5	2	1003	3	2	2	2-5	9	1910	1913	5	5	2	3
30	102	7	3	2023-09-27	ISM	24	28	79.5	2	1003	3	2	2	2-5	10	1910	1913	5	5	1	4
36	102	0	4	2023-09-29	ISM	24	28.4	76.4	2	500	0	0	2	2-5	1	1757	1800	5	0	5	0
36	102	0	4	2023-09-29	ISM	24	28.4	76.4	2	500	0	0	2	2-5	2	1757	1800	5	0	5	0
36	102	0	4	2023-09-29	ISM	24	28.4	76.4	2	500	0	0	2	2-5	3	1757	1800	5	0	5	0
36	102	0	4	2023-09-29	ISM	24	28.4	76.4	2	500	0	0	2	2-5	4	1757	1800	5	0	5	0
36	102	0	4	2023-09-29	ISM	24	28.4	76.4	2	1004	6	1	2	2-5	1	1758	1801	5	5	0	5
36	102	0	4	2023-09-29	ISM	24	28.4	76.4	2	1004	6	1	2	2-5	2	1758	1801	5	5	1	4
36	102	0	4	2023-09-29	ISM	24	28.4	76.4	2	1004	6	1	2	2-5	3	1758	1801	5	5	1	4
36	102	0	4	2023-09-29	ISM	24	28.4	76.4	2	1004	6	1	2	2-5	4	1758	1801	5	5	0	5
36	102	1	4	2023-09-29	ISM	24	28.4	76.4	2	1004	3	2	2	2-5	1	1758	1801	5	5	5	0
36	102	1	4	2023-09-29	ISM	24	28.4	76.4	2	1004	3	2	2	2-5	2	1758	1801	5	5	4	1
36	102	1	4	2023-09-29	ISM	24	28.4	76.4	2	1004	3	2	2	2-5	3	1759	1802	5	5	3	2
36	102	1	4	2023-09-29	ISM	24	28.4	76.4	2	1004	3	2	2	2-5	4	1759	1802	5	5	5	0
36	102	2	4	2023-09-29	ISM	24	28.4	76.4	2	1004	5	2	2	2-5	1	1759	1802	5	4	4	1
36	102	2	4	2023-09-29	ISM	24	28.4	76.4	2	1004	5	2	2	2-5	2	1759	1802	5	5	2	3
36	102	2	4	2023-09-29	ISM	24	28.4	76.4	2	1004	5	2	2	2-5	3	1759	1802	5	5	4	1
36	102	2	4	2023-09-29	ISM	24	28.4	76.4	2	1004	5	2	2	2-5	4	1759	1802	5	5	5	0
36	102	3	4	2023-09-29	ISM	24	28.4	76.4	2	1004	2	2	2	2-5	1	1800	1803	5	5	2	3
36	102	3	4	2023-09-29	ISM	24	28.4	76.4	2	1004	2	2	2	2-5	2	1800	1803	5	5	4	1
36	102	3	4	2023-09-29	ISM	24	28.4	76.4	2	1004	2	2	2	2-5	3	1800	1803	5	5	4	1
36	102	3	4	2023-09-29	ISM	24	28.4	76.4	2	1004	2	2	2	2-5	4	1800	1803	5	5	2	3
36	102	5	4	2023-09-29	ISM	24	28.4	76.4	2	1004	4	2	2	2-5	1	1800	1803	5	5	2	3
36	102	5	4	2023-09-29	ISM	24	28.4	76.4	2	1004	4	2	2	2-5	2	1800	1803	5	5	3	2
36	102	5	4	2023-09-29	ISM	24	28.4	76.4	2	1004	4	2	2	2-5	3	1801	1804	5	5	4	1
36	102	5	4	2023-09-29	ISM	24	28.4	76.4	2	1004	4	2	2	2-5	4	1801	1804	5	5	3	2
37	102	7	4	2023-09-29	ISM	24	28.4	76.4	2	1004	1	2	2	2-5	1	1801	1804	5	5	3	2
37	102	7	4	2023-09-29	ISM	24	28.4	76.4	2	1004	1	2	2	2-5	2	1801	1804	5	4	2	3
37	102	7	4	2023-09-29	ISM	24	28.4	76.4	2	1004	1	2	2	2-5	3	1801	1804	5	5	3	2
37	102	7	4	2023-09-29	ISM	24	28.4	76.4	2	1004	1	2	2	2-5	4	1801	1804	5	5	2	3
38	102	0	4	2023-09-29	ISM	24	28.4	78.1	2	500	0	0	2	2-5	5	1807	1810	5	0	5	0
38	102	0	4	2023-09-29	ISM	24	28.4	78.1	2	500	0	0	2	2-5	6	1807	1810	5	0	5	0
38	102	0	4	2023-09-29	ISM	24	28.4	78.1	2	500	0	0	2	2-5	7	1807	1810	5	0	5	0
38	102	0	4	2023-09-29	ISM	24	28.4	78.1	2	500	0	0	2	2-5	8	1807	1810	5	0	5	0
38	102	0	4	2023-09-29	ISM	24	28.4	78.1	2	1004	6	1	2	2-5	5	1808	1811	5	5	1	4
38	102	0	4	2023-09-29	ISM	24	28.4	78.1	2	1004	6	1	2	2-5	6	1808	1811	5	5	1	4
38	102	0	4	2023-09-29	ISM	24	28.4	78.1	2	1004	6	1	2	2-5	7	1808	1811	5	5	2	3
38	102	0	4	2023-09-29	ISM	24	28.4	78.1	2	1004	6	1	2	2-5	8	1808	1811	5	5	1	4
38	102	1	4	2023-09-29	ISM	24	28.4	78.1	2	1004	3	2	2	2-5	5	1808	1811	5	5	3	2
38	102	1	4	2023-09-29	ISM	24	28.4	78.1	2	1004	3	2	2	2-5	6	1808	1811	5	5	3	2
38	102	1	4	2023-09-29	ISM	24	28.4	78.1	2	1004	3	2	2	2-5	7	1809	1812	5	5	5	0
38	102	1	4	2023-09-29	ISM	24	28.4	78.1	2	1004	3	2	2	2-5	8	1809	1812	5	5	5	0
38	102	2	4	2023-09-29	ISM	24	28.4	78.1	2	1004	5	2	2	2-5	5	1809	1812	5	5	4	1
38	102	2	4	2023-09-29	ISM	24	28.4	78.1	2	1004	5	2	2	2-5	6	1809	1812	5	5	5	0
38	102	2	4	2023-09-29	ISM	24	28.4	78.1	2	1004	5	2	2	2-5	7	1809	1812	5	5	4	1
38	102	2	4	2023-09-29	ISM	24	28.4	78.1	2	1004	5	2	2	2-5	8	1809	1812	5	5	4	1
38	102	3	4	2023-09-29	ISM	24	28.4	78.1	2	1004	2	2	2	2-5	5	1810	1813	5	5	4	1
38	102	3	4	2023-09-29	ISM	24	28.4	78.1	2	1004	2	2	2	2-5	6	1810	1813	5	5	5	0
38	102	3	4	2023-09-29	ISM	24	28.4	78.1	2	1004	2	2	2	2-5	7	1810	1813	5	5	4	1
38	102	3	4	2023-09-29	ISM	24	28.4	78.1	2	1004	2	2	2	2-5	8	1810	1813	5	5	5	0
38	102	5	4	2023-09-29	ISM	24	28.4	78.1	2	1004	4	2	2	2-5	5	1810	1813	5	5	4	1
38	102	5	4	2023-09-29	ISM	24	28.4	78.1	2	1004	4	2	2	2-5	6	1810	1813	5	5	5	0
38	102	5	4	2023-09-29	ISM	24	28.4	78.1	2	1004	4	2	2	2-5	7	1811	1814	5	5	2	3
38	102	5	4	2023-09-29	ISM	24	28.4	78.1	2	1004	4	2	2	2-5	8	1811	1814	5	5	1	4
39	102	7	4	2023-09-29	ISM	24	28.4	78.1	2	1004	1	2	2	2-5	5	1811	1814	5	5	4	1
39	102	7	4	2023-09-29	ISM	24	28.4	78.1	2	1004	1	2	2	2-5	6	1811	1814	5	5	4	1
39	102	7	4	2023-09-29	ISM	24	28.4	78.1	2	1004	1	2	2	2-5	7	1811	1814	5	5	4	1
39	102	7	4	2023-09-29	ISM	24	28.4	78.1	2	1004	1	2	2	2-5	8	1811	1814	5	5	4	1
40	102	0	4	2023-09-29	ISM	24	29.5	78.9	2	500	0	0	2	2-5	9	1814	1817	5	0	5	0
40	102	0	4	2023-09-29	ISM	24	29.5	78.9	2	500	0	0	2	2-5	10	1814	1817	5	0	5	0
40	102	0	4	2023-09-29	ISM	24	29.5	78.9	2	1004	6	1	2	2-5	9	1814	1817	5	5	0	5
40	102	0	4	2023-09-29	ISM	24	29.5	78.9	2	1004	6	1	2	2-5	10	1814	1817	5	5	1	4
40	102	1	4	2023-09-29	ISM	24	29.5	78.9	2	1004	3	2	2	2-5	9	1815	1818	5	5	5	0
40	102	1	4	2023-09-29	ISM	24	29.5	78.9	2	1004	3	2	2	2-5	10	1815	1818	5	5	5	0
40	102	2	4	2023-09-29	ISM	24	29.5	78.9	2	1004	5	2	2	2-5	9	1815	1818	5	5	4	1
40	102	2	4	2023-09-29	ISM	24	29.5	78.9	2	1004	5	2	2	2-5	10	1815	1818	5	5	5	0
40	102	3	4	2023-09-29	ISM	24	29.5	78.9	2	1004	2	2	2	2-5	9	1815	1818	5	5	4	1
40	102	3	4	2023-09-29	ISM	24	29.5	78.9	2	1004	2	2	2	2-5	10	1816	1819	5	5	3	2
40	102	5	4	2023-09-29	ISM	24	29.5	78.9	2	1004	4	2	2	2-5	9	1816	1819	5	5	4	1
40	102	5	4	2023-09-29	ISM	24	29.5	78.9	2	1004	4	2	2	2-5	10	1816	1819	5	5	4	1
40	102	7	4	2023-09-29	ISM	24	29.5	78.9	2	1004	1	2	2	2-5	9	1816	1819	5	5	3	2
40	102	7	4	2023-09-29	ISM	24	29.5	78.9	2	1004	1	2	2	2-5	10	1816	1819	5	5	3	2
46	102	0	1	2023-09-25	ISM	24	28.4	75.8	1	500	0	0	2	2-5	1	2046	2049	5	0	5	0
46	102	0	1	2023-09-25	ISM	24	28.4	75.8	1	500	0	0	2	2-5	2	2046	2049	5	0	5	0
46	102	0	1	2023-09-25	ISM	24	28.4	75.8	1	500	0	0	2	2-5	3	2046	2049	5	0	5	0
46	102	0	1	2023-09-25	ISM	24	28.4	75.8	1	500	0	0	2	2-5	4	2046	2049	5	0	5	0
46	102	0	1	2023-09-25	ISM	24	28.4	75.8	1	1001	6	1	2	2-5	1	2047	2050	5	5	2	3
46	102	0	1	2023-09-25	ISM	24	28.4	75.8	1	1001	6	1	2	2-5	2	2047	2050	5	5	0	5
46	102	0	1	2023-09-25	ISM	24	28.4	75.8	1	1001	6	1	2	2-5	3	2047	2050	5	5	2	3
46	102	0	1	2023-09-25	ISM	24	28.4	75.8	1	1001	6	1	2	2-5	4	2047	2050	5	5	0	5
46	102	1	1	2023-09-25	ISM	24	28.4	75.8	1	1001	2	2	2	2-5	1	2047	2050	5	5	3	2
46	102	1	1	2023-09-25	ISM	24	28.4	75.8	1	1001	2	2	2	2-5	2	2047	2050	5	5	4	1
46	102	1	1	2023-09-25	ISM	24	28.4	75.8	1	1001	2	2	2	2-5	3	2048	2051	5	5	2	3
46	102	1	1	2023-09-25	ISM	24	28.4	75.8	1	1001	2	2	2	2-5	4	2048	2051	5	5	2	3
46	102	2	1	2023-09-25	ISM	24	28.4	75.8	1	1001	5	2	2	2-5	1	2048	2051	5	5	3	2
46	102	2	1	2023-09-25	ISM	24	28.4	75.8	1	1001	5	2	2	2-5	2	2048	2051	5	5	1	4
46	102	2	1	2023-09-25	ISM	24	28.4	75.8	1	1001	5	2	2	2-5	3	2048	2051	5	5	0	5
46	102	2	1	2023-09-25	ISM	24	28.4	75.8	1	1001	5	2	2	2-5	4	2048	2051	5	5	1	4
46	102	3	1	2023-09-25	ISM	24	28.4	75.8	1	1001	1	2	2	2-5	1	2049	2052	5	5	1	4
46	102	3	1	2023-09-25	ISM	24	28.4	75.8	1	1001	1	2	2	2-5	2	2049	2052	5	5	2	3
46	102	3	1	2023-09-25	ISM	24	28.4	75.8	1	1001	1	2	2	2-5	3	2049	2052	5	5	3	2
46	102	3	1	2023-09-25	ISM	24	28.4	75.8	1	1001	1	2	2	2-5	4	2049	2052	5	5	3	2
46	102	5	1	2023-09-25	ISM	24	28.4	75.8	1	1001	3	2	2	2-5	1	2049	2052	5	5	1	4
46	102	5	1	2023-09-25	ISM	24	28.4	75.8	1	1001	3	2	2	2-5	2	2049	2052	5	5	1	4
46	102	5	1	2023-09-25	ISM	24	28.4	75.8	1	1001	3	2	2	2-5	3	2050	2053	5	5	1	4
46	102	5	1	2023-09-25	ISM	24	28.4	75.8	1	1001	3	2	2	2-5	4	2050	2053	5	5	1	4
47	102	7	1	2023-09-25	ISM	24	28.4	75.8	1	1001	4	2	2	2-5	1	2050	2053	5	5	0	5
47	102	7	1	2023-09-25	ISM	24	28.4	75.8	1	1001	4	2	2	2-5	2	2050	2053	5	5	2	3
47	102	7	1	2023-09-25	ISM	24	28.4	75.8	1	1001	4	2	2	2-5	3	2050	2053	5	5	1	4
47	102	7	1	2023-09-25	ISM	24	28.4	75.8	1	1001	4	2	2	2-5	4	2050	2053	5	5	1	4
48	102	0	1	2023-09-25	ISM	24	28.4	76.1	1	500	0	0	2	2-5	5	2055	2058	5	0	5	0
48	102	0	1	2023-09-25	ISM	24	28.4	76.1	1	500	0	0	2	2-5	6	2055	2058	5	0	5	0
48	102	0	1	2023-09-25	ISM	24	28.4	76.1	1	500	0	0	2	2-5	7	2055	2058	5	0	5	0
48	102	0	1	2023-09-25	ISM	24	28.4	76.1	1	500	0	0	2	2-5	8	2055	2058	5	0	5	0
48	102	0	1	2023-09-25	ISM	24	28.4	76.1	1	1001	6	1	2	2-5	5	2056	2059	5	5	1	4
48	102	0	1	2023-09-25	ISM	24	28.4	76.1	1	1001	6	1	2	2-5	6	2056	2059	5	5	0	5
48	102	0	1	2023-09-25	ISM	24	28.4	76.1	1	1001	6	1	2	2-5	7	2056	2059	5	5	0	5
48	102	0	1	2023-09-25	ISM	24	28.4	76.1	1	1001	6	1	2	2-5	8	2056	2059	5	5	0	5
48	102	1	1	2023-09-25	ISM	24	28.4	76.1	1	1001	2	2	2	2-5	5	2056	2059	5	5	4	1
48	102	1	1	2023-09-25	ISM	24	28.4	76.1	1	1001	2	2	2	2-5	6	2056	2059	5	5	4	1
48	102	1	1	2023-09-25	ISM	24	28.4	76.1	1	1001	2	2	2	2-5	7	2057	2100	5	5	3	2
48	102	1	1	2023-09-25	ISM	24	28.4	76.1	1	1001	2	2	2	2-5	8	2057	2100	5	5	3	2
48	102	2	1	2023-09-25	ISM	24	28.4	76.1	1	1001	5	2	2	2-5	5	2057	2100	5	5	1	4
48	102	2	1	2023-09-25	ISM	24	28.4	76.1	1	1001	5	2	2	2-5	6	2057	2100	5	5	0	5
48	102	2	1	2023-09-25	ISM	24	28.4	76.1	1	1001	5	2	2	2-5	7	2057	2100	5	5	1	4
48	102	2	1	2023-09-25	ISM	24	28.4	76.1	1	1001	5	2	2	2-5	8	2057	2100	5	5	1	4
48	102	3	1	2023-09-25	ISM	24	28.4	76.1	1	1001	1	2	2	2-5	5	2058	2101	5	5	2	3
48	102	3	1	2023-09-25	ISM	24	28.4	76.1	1	1001	1	2	2	2-5	6	2058	2101	5	5	1	4
48	102	3	1	2023-09-25	ISM	24	28.4	76.1	1	1001	1	2	2	2-5	7	2058	2101	5	5	2	3
48	102	3	1	2023-09-25	ISM	24	28.4	76.1	1	1001	1	2	2	2-5	8	2058	2101	5	5	1	4
48	102	5	1	2023-09-25	ISM	24	28.4	76.1	1	1001	3	2	2	2-5	5	2058	2101	5	5	1	4
48	102	5	1	2023-09-25	ISM	24	28.4	76.1	1	1001	3	2	2	2-5	6	2058	2101	5	5	1	4
48	102	5	1	2023-09-25	ISM	24	28.4	76.1	1	1001	3	2	2	2-5	7	2059	2102	5	5	0	5
48	102	5	1	2023-09-25	ISM	24	28.4	76.1	1	1001	3	2	2	2-5	8	2059	2102	5	5	1	4
49	102	7	1	2023-09-25	ISM	24	28.4	76.1	1	1001	4	2	2	2-5	5	2059	2102	5	5	0	5
49	102	7	1	2023-09-25	ISM	24	28.4	76.1	1	1001	4	2	2	2-5	6	2059	2102	5	5	1	4
49	102	7	1	2023-09-25	ISM	24	28.4	76.1	1	1001	4	2	2	2-5	7	2059	2102	5	5	0	5
49	102	7	1	2023-09-25	ISM	24	28.4	76.1	1	1001	4	2	2	2-5	8	2059	2102	5	5	1	4
50	102	0	1	2023-09-25	ISM	24	28.4	76.1	1	500	0	0	2	2-5	9	2103	2106	5	0	5	0
50	102	0	1	2023-09-25	ISM	24	28.4	76.1	1	500	0	0	2	2-5	10	2103	2106	5	0	5	0
50	102	0	1	2023-09-25	ISM	24	28.4	76.1	1	1001	6	1	2	2-5	9	2103	2106	5	5	0	5
50	102	0	1	2023-09-25	ISM	24	28.4	76.1	1	1001	6	1	2	2-5	10	2103	2106	5	5	0	5
50	102	1	1	2023-09-25	ISM	24	28.4	76.1	1	1001	2	2	2	2-5	9	2104	2107	5	5	3	2
50	102	1	1	2023-09-25	ISM	24	28.4	76.1	1	1001	2	2	2	2-5	10	2104	2107	5	5	2	3
50	102	2	1	2023-09-25	ISM	24	28.4	76.1	1	1001	5	2	2	2-5	9	2104	2107	5	5	1	4
50	102	2	1	2023-09-25	ISM	24	28.4	76.1	1	1001	5	2	2	2-5	10	2104	2107	5	5	1	4
50	102	3	1	2023-09-25	ISM	24	28.4	76.1	1	1001	1	2	2	2-5	9	2104	2107	5	5	1	4
50	102	3	1	2023-09-25	ISM	24	28.4	76.1	1	1001	1	2	2	2-5	10	2105	2108	5	5	0	5
50	102	5	1	2023-09-25	ISM	24	28.4	76.1	1	1001	3	2	2	2-5	9	2105	2108	5	5	2	3
50	102	5	1	2023-09-25	ISM	24	28.4	76.1	1	1001	3	2	2	2-5	10	2105	2108	5	5	0	5
50	102	7	1	2023-09-25	ISM	24	28.4	76.1	1	1001	4	2	2	2-5	9	2105	2108	5	5	0	5
50	102	7	1	2023-09-25	ISM	24	28.4	76.1	1	1001	4	2	2	2-5	10	2105	2108	5	5	0	5
56	102	0	2	2023-09-26	ISM	24	27.9	78.6	1	500	0	0	2	2-5	1	2017	2020	5	0	5	0
56	102	0	2	2023-09-26	ISM	24	27.9	78.6	1	500	0	0	2	2-5	2	2017	2020	5	0	5	0
56	102	0	2	2023-09-26	ISM	24	27.9	78.6	1	500	0	0	2	2-5	3	2017	2020	5	0	5	0
56	102	0	2	2023-09-26	ISM	24	27.9	78.6	1	500	0	0	2	2-5	4	2017	2020	5	0	5	0
56	102	0	2	2023-09-26	ISM	24	27.9	78.6	1	1002	5	1	2	2-5	1	2018	2021	5	5	0	5
56	102	0	2	2023-09-26	ISM	24	27.9	78.6	1	1002	5	1	2	2-5	2	2018	2021	5	5	1	4
56	102	0	2	2023-09-26	ISM	24	27.9	78.6	1	1002	5	1	2	2-5	3	2018	2021	5	5	0	5
56	102	0	2	2023-09-26	ISM	24	27.9	78.6	1	1002	5	1	2	2-5	4	2018	2021	5	5	0	5
56	102	1	2	2023-09-26	ISM	24	27.9	78.6	1	1002	2	2	2	2-5	1	2018	2021	5	5	5	0
56	102	1	2	2023-09-26	ISM	24	27.9	78.6	1	1002	2	2	2	2-5	2	2018	2021	5	5	4	1
56	102	1	2	2023-09-26	ISM	24	27.9	78.6	1	1002	2	2	2	2-5	3	2019	2022	5	5	5	0
56	102	1	2	2023-09-26	ISM	24	27.9	78.6	1	1002	2	2	2	2-5	4	2019	2022	5	5	4	1
56	102	2	2	2023-09-26	ISM	24	27.9	78.6	1	1002	3	2	2	2-5	1	2019	2022	5	5	3	2
56	102	2	2	2023-09-26	ISM	24	27.9	78.6	1	1002	3	2	2	2-5	2	2019	2022	5	5	3	2
56	102	2	2	2023-09-26	ISM	24	27.9	78.6	1	1002	3	2	2	2-5	3	2019	2022	5	5	3	2
56	102	2	2	2023-09-26	ISM	24	27.9	78.6	1	1002	3	2	2	2-5	4	2019	2022	5	5	3	2
56	102	3	2	2023-09-26	ISM	24	27.9	78.6	1	1002	6	2	2	2-5	1	2020	2023	5	5	3	2
56	102	3	2	2023-09-26	ISM	24	27.9	78.6	1	1002	6	2	2	2-5	2	2020	2023	5	5	3	2
56	102	3	2	2023-09-26	ISM	24	27.9	78.6	1	1002	6	2	2	2-5	3	2020	2023	5	5	3	2
56	102	3	2	2023-09-26	ISM	24	27.9	78.6	1	1002	6	2	2	2-5	4	2020	2023	5	5	2	3
56	102	5	2	2023-09-26	ISM	24	27.9	78.6	1	1002	1	2	2	2-5	1	2020	2023	5	5	2	3
56	102	5	2	2023-09-26	ISM	24	27.9	78.6	1	1002	1	2	2	2-5	2	2020	2023	5	5	2	3
56	102	5	2	2023-09-26	ISM	24	27.9	78.6	1	1002	1	2	2	2-5	3	2021	2024	5	5	3	2
56	102	5	2	2023-09-26	ISM	24	27.9	78.6	1	1002	1	2	2	2-5	4	2021	2024	5	5	3	2
57	102	7	2	2023-09-26	ISM	24	27.9	78.6	1	1002	4	2	2	2-5	1	2021	2024	5	5	3	2
57	102	7	2	2023-09-26	ISM	24	27.9	78.6	1	1002	4	2	2	2-5	2	2021	2024	5	5	2	3
57	102	7	2	2023-09-26	ISM	24	27.9	78.6	1	1002	4	2	2	2-5	3	2021	2024	5	5	3	2
57	102	7	2	2023-09-26	ISM	24	27.9	78.6	1	1002	4	2	2	2-5	4	2021	2024	5	5	0	5
58	102	0	2	2023-09-26	ISM	24	27.9	77.5	1	500	0	0	2	2-5	5	2026	2029	5	0	5	0
58	102	0	2	2023-09-26	ISM	24	27.9	77.5	1	500	0	0	2	2-5	6	2026	2029	5	0	5	0
58	102	0	2	2023-09-26	ISM	24	27.9	77.5	1	500	0	0	2	2-5	7	2026	2029	5	0	5	0
58	102	0	2	2023-09-26	ISM	24	27.9	77.5	1	500	0	0	2	2-5	8	2026	2029	5	0	5	0
58	102	0	2	2023-09-26	ISM	24	27.9	77.5	1	1002	5	1	2	2-5	5	2027	2030	5	5	0	5
58	102	0	2	2023-09-26	ISM	24	27.9	77.5	1	1002	5	1	2	2-5	6	2027	2030	5	5	0	5
58	102	0	2	2023-09-26	ISM	24	27.9	77.5	1	1002	5	1	2	2-5	7	2027	2030	5	5	0	5
58	102	0	2	2023-09-26	ISM	24	27.9	77.5	1	1002	5	1	2	2-5	8	2027	2030	5	5	0	5
58	102	1	2	2023-09-26	ISM	24	27.9	77.5	1	1002	2	2	2	2-5	5	2027	2030	5	5	4	1
58	102	1	2	2023-09-26	ISM	24	27.9	77.5	1	1002	2	2	2	2-5	6	2027	2030	5	5	4	1
58	102	1	2	2023-09-26	ISM	24	27.9	77.5	1	1002	2	2	2	2-5	7	2028	2031	5	5	3	2
58	102	1	2	2023-09-26	ISM	24	27.9	77.5	1	1002	2	2	2	2-5	8	2028	2031	5	5	5	0
58	102	2	2	2023-09-26	ISM	24	27.9	77.5	1	1002	3	2	2	2-5	5	2028	2031	5	5	3	2
58	102	2	2	2023-09-26	ISM	24	27.9	77.5	1	1002	3	2	2	2-5	6	2028	2031	5	5	4	1
58	102	2	2	2023-09-26	ISM	24	27.9	77.5	1	1002	3	2	2	2-5	7	2028	2031	5	5	1	4
58	102	2	2	2023-09-26	ISM	24	27.9	77.5	1	1002	3	2	2	2-5	8	2028	2031	5	5	3	2
58	102	3	2	2023-09-26	ISM	24	27.9	77.5	1	1002	6	2	2	2-5	5	2029	2032	5	5	1	4
58	102	3	2	2023-09-26	ISM	24	27.9	77.5	1	1002	6	2	2	2-5	6	2029	2032	5	5	3	2
58	102	3	2	2023-09-26	ISM	24	27.9	77.5	1	1002	6	2	2	2-5	7	2029	2032	5	5	3	2
58	102	3	2	2023-09-26	ISM	24	27.9	77.5	1	1002	6	2	2	2-5	8	2029	2032	5	5	1	4
58	102	5	2	2023-09-26	ISM	24	27.9	77.5	1	1002	1	2	2	2-5	5	2029	2032	5	5	3	2
58	102	5	2	2023-09-26	ISM	24	27.9	77.5	1	1002	1	2	2	2-5	6	2029	2032	5	5	2	3
58	102	5	2	2023-09-26	ISM	24	27.9	77.5	1	1002	1	2	2	2-5	7	2030	2033	5	5	2	3
58	102	5	2	2023-09-26	ISM	24	27.9	77.5	1	1002	1	2	2	2-5	8	2030	2033	5	5	2	3
59	102	7	2	2023-09-26	ISM	24	27.9	77.5	1	1002	4	2	2	2-5	5	2030	2033	5	5	1	4
59	102	7	2	2023-09-26	ISM	24	27.9	77.5	1	1002	4	2	2	2-5	6	2030	2033	5	5	1	4
59	102	7	2	2023-09-26	ISM	24	27.9	77.5	1	1002	4	2	2	2-5	7	2030	2033	5	5	2	3
59	102	7	2	2023-09-26	ISM	24	27.9	77.5	1	1002	4	2	2	2-5	8	2030	2033	5	5	2	3
60	102	0	2	2023-09-26	ISM	24	28	78.1	1	500	0	0	2	2-5	9	2034	2037	5	0	5	0
60	102	0	2	2023-09-26	ISM	24	28	78.1	1	500	0	0	2	2-5	10	2034	2037	5	0	5	0
60	102	0	2	2023-09-26	ISM	24	28	78.1	1	1002	5	1	2	2-5	9	2034	2037	5	5	0	5
60	102	0	2	2023-09-26	ISM	24	28	78.1	1	1002	5	1	2	2-5	10	2034	2037	5	5	0	5
60	102	1	2	2023-09-26	ISM	24	28	78.1	1	1002	2	2	2	2-5	9	2035	2038	5	5	4	1
60	102	1	2	2023-09-26	ISM	24	28	78.1	1	1002	2	2	2	2-5	10	2035	2038	5	5	4	1
60	102	2	2	2023-09-26	ISM	24	28	78.1	1	1002	3	2	2	2-5	9	2035	2038	5	5	3	2
60	102	2	2	2023-09-26	ISM	24	28	78.1	1	1002	3	2	2	2-5	10	2035	2038	5	5	2	3
60	102	3	2	2023-09-26	ISM	24	28	78.1	1	1002	6	2	2	2-5	9	2035	2038	5	5	3	2
60	102	3	2	2023-09-26	ISM	24	28	78.1	1	1002	6	2	2	2-5	10	2036	2039	5	5	3	2
60	102	5	2	2023-09-26	ISM	24	28	78.1	1	1002	1	2	2	2-5	9	2036	2039	5	5	2	3
60	102	5	2	2023-09-26	ISM	24	28	78.1	1	1002	1	2	2	2-5	10	2036	2039	5	5	1	4
60	102	7	2	2023-09-26	ISM	24	28	78.1	1	1002	4	2	2	2-5	9	2036	2039	5	5	0	5
60	102	7	2	2023-09-26	ISM	24	28	78.1	1	1002	4	2	2	2-5	10	2036	2039	5	5	1	4
66	102	0	3	2023-09-27	ISM	24	28.2	78.9	1	500	0	0	2	2-5	1	1955	1958	5	0	5	0
66	102	0	3	2023-09-27	ISM	24	28.2	78.9	1	500	0	0	2	2-5	2	1955	1958	5	0	5	0
66	102	0	3	2023-09-27	ISM	24	28.2	78.9	1	500	0	0	2	2-5	3	1955	1958	5	0	5	0
66	102	0	3	2023-09-27	ISM	24	28.2	78.9	1	500	0	0	2	2-5	4	1955	1958	5	0	5	0
66	102	0	3	2023-09-27	ISM	24	28.2	78.9	1	1003	1	1	2	2-5	1	1956	1959	5	5	0	5
66	102	0	3	2023-09-27	ISM	24	28.2	78.9	1	1003	1	1	2	2-5	2	1956	1959	5	5	1	4
66	102	0	3	2023-09-27	ISM	24	28.2	78.9	1	1003	1	1	2	2-5	3	1956	1959	5	5	1	4
66	102	0	3	2023-09-27	ISM	24	28.2	78.9	1	1003	1	1	2	2-5	4	1956	1959	5	5	1	4
66	102	1	3	2023-09-27	ISM	24	28.2	78.9	1	1003	4	2	2	2-5	1	1956	1959	5	5	4	1
66	102	1	3	2023-09-27	ISM	24	28.2	78.9	1	1003	4	2	2	2-5	2	1956	1959	5	5	3	2
66	102	1	3	2023-09-27	ISM	24	28.2	78.9	1	1003	4	2	2	2-5	3	1957	2000	5	5	4	1
66	102	1	3	2023-09-27	ISM	24	28.2	78.9	1	1003	4	2	2	2-5	4	1957	2000	5	5	2	3
66	102	2	3	2023-09-27	ISM	24	28.2	78.9	1	1003	6	2	2	2-5	1	1957	2000	5	5	2	3
66	102	2	3	2023-09-27	ISM	24	28.2	78.9	1	1003	6	2	2	2-5	2	1957	2000	5	5	2	3
66	102	2	3	2023-09-27	ISM	24	28.2	78.9	1	1003	6	2	2	2-5	3	1957	2000	5	5	4	1
66	102	2	3	2023-09-27	ISM	24	28.2	78.9	1	1003	6	2	2	2-5	4	1957	2000	5	5	2	3
66	102	3	3	2023-09-27	ISM	24	28.2	78.9	1	1003	2	2	2	2-5	1	1958	2001	5	5	1	4
66	102	3	3	2023-09-27	ISM	24	28.2	78.9	1	1003	2	2	2	2-5	2	1958	2001	5	5	1	4
66	102	3	3	2023-09-27	ISM	24	28.2	78.9	1	1003	2	2	2	2-5	3	1958	2001	5	5	2	3
66	102	3	3	2023-09-27	ISM	24	28.2	78.9	1	1003	2	2	2	2-5	4	1958	2001	5	5	2	3
66	102	5	3	2023-09-27	ISM	24	28.2	78.9	1	1003	5	2	2	2-5	1	1958	2001	5	5	2	3
66	102	5	3	2023-09-27	ISM	24	28.2	78.9	1	1003	5	2	2	2-5	2	1958	2001	5	5	3	2
66	102	5	3	2023-09-27	ISM	24	28.2	78.9	1	1003	5	2	2	2-5	3	1959	2002	5	5	1	4
66	102	5	3	2023-09-27	ISM	24	28.2	78.9	1	1003	5	2	2	2-5	4	1959	2002	5	5	0	5
67	102	7	3	2023-09-27	ISM	24	28.2	78.9	1	1003	3	2	2	2-5	1	1959	2002	5	5	1	4
67	102	7	3	2023-09-27	ISM	24	28.2	78.9	1	1003	3	2	2	2-5	2	1959	2002	5	5	2	3
67	102	7	3	2023-09-27	ISM	24	28.2	78.9	1	1003	3	2	2	2-5	3	1959	2002	5	5	1	4
67	102	7	3	2023-09-27	ISM	24	28.2	78.9	1	1003	3	2	2	2-5	4	1959	2002	5	5	3	2
68	102	0	3	2023-09-27	ISM	24	28.2	78.8	1	500	0	0	2	2-5	5	2004	2007	5	0	5	0
68	102	0	3	2023-09-27	ISM	24	28.2	78.8	1	500	0	0	2	2-5	6	2004	2007	5	0	5	0
68	102	0	3	2023-09-27	ISM	24	28.2	78.8	1	500	0	0	2	2-5	7	2004	2007	5	0	5	0
68	102	0	3	2023-09-27	ISM	24	28.2	78.8	1	500	0	0	2	2-5	8	2004	2007	5	0	5	0
68	102	0	3	2023-09-27	ISM	24	28.2	78.8	1	1003	1	1	2	2-5	5	2005	2008	5	5	1	4
68	102	0	3	2023-09-27	ISM	24	28.2	78.8	1	1003	1	1	2	2-5	6	2005	2008	5	5	1	4
68	102	0	3	2023-09-27	ISM	24	28.2	78.8	1	1003	1	1	2	2-5	7	2005	2008	5	5	1	4
68	102	0	3	2023-09-27	ISM	24	28.2	78.8	1	1003	1	1	2	2-5	8	2005	2008	5	5	0	5
68	102	1	3	2023-09-27	ISM	24	28.2	78.8	1	1003	4	2	2	2-5	5	2005	2008	5	5	2	3
68	102	1	3	2023-09-27	ISM	24	28.2	78.8	1	1003	4	2	2	2-5	6	2005	2008	5	5	1	4
68	102	1	3	2023-09-27	ISM	24	28.2	78.8	1	1003	4	2	2	2-5	7	2006	2009	5	5	3	2
68	102	1	3	2023-09-27	ISM	24	28.2	78.8	1	1003	4	2	2	2-5	8	2006	2009	5	5	0	5
68	102	2	3	2023-09-27	ISM	24	28.2	78.8	1	1003	6	2	2	2-5	5	2006	2009	5	5	3	2
68	102	2	3	2023-09-27	ISM	24	28.2	78.8	1	1003	6	2	2	2-5	6	2006	2009	5	5	1	4
68	102	2	3	2023-09-27	ISM	24	28.2	78.8	1	1003	6	2	2	2-5	7	2006	2009	5	5	0	5
68	102	2	3	2023-09-27	ISM	24	28.2	78.8	1	1003	6	2	2	2-5	8	2006	2009	5	5	3	2
68	102	3	3	2023-09-27	ISM	24	28.2	78.8	1	1003	2	2	2	2-5	5	2007	2010	5	5	1	4
68	102	3	3	2023-09-27	ISM	24	28.2	78.8	1	1003	2	2	2	2-5	6	2007	2010	5	5	0	5
68	102	3	3	2023-09-27	ISM	24	28.2	78.8	1	1003	2	2	2	2-5	7	2007	2010	5	5	2	3
68	102	3	3	2023-09-27	ISM	24	28.2	78.8	1	1003	2	2	2	2-5	8	2007	2010	5	5	1	4
68	102	5	3	2023-09-27	ISM	24	28.2	78.8	1	1003	5	2	2	2-5	5	2007	2010	5	5	0	5
68	102	5	3	2023-09-27	ISM	24	28.2	78.8	1	1003	5	2	2	2-5	6	2007	2010	5	5	2	3
68	102	5	3	2023-09-27	ISM	24	28.2	78.8	1	1003	5	2	2	2-5	7	2008	2011	5	5	1	4
68	102	5	3	2023-09-27	ISM	24	28.2	78.8	1	1003	5	2	2	2-5	8	2008	2011	5	5	1	4
69	102	7	3	2023-09-27	ISM	24	28.2	78.8	1	1003	3	2	2	2-5	5	2008	2011	5	5	1	4
69	102	7	3	2023-09-27	ISM	24	28.2	78.8	1	1003	3	2	2	2-5	6	2008	2011	5	5	1	4
69	102	7	3	2023-09-27	ISM	24	28.2	78.8	1	1003	3	2	2	2-5	7	2008	2011	5	5	0	5
69	102	7	3	2023-09-27	ISM	24	28.2	78.8	1	1003	3	2	2	2-5	8	2008	2011	5	5	1	4
70	102	0	3	2023-09-27	ISM	24	28.2	79.8	1	500	0	0	2	2-5	9	2012	2015	5	0	5	0
70	102	0	3	2023-09-27	ISM	24	28.2	79.8	1	500	0	0	2	2-5	10	2012	2015	5	0	5	0
70	102	0	3	2023-09-27	ISM	24	28.2	79.8	1	1003	1	1	2	2-5	9	2012	2015	5	5	2	3
70	102	0	3	2023-09-27	ISM	24	28.2	79.8	1	1003	1	1	2	2-5	10	2012	2015	5	5	2	3
70	102	1	3	2023-09-27	ISM	24	28.2	79.8	1	1003	4	2	2	2-5	9	2013	2016	5	5	3	2
70	102	1	3	2023-09-27	ISM	24	28.2	79.8	1	1003	4	2	2	2-5	10	2013	2016	5	5	3	2
70	102	2	3	2023-09-27	ISM	24	28.2	79.8	1	1003	6	2	2	2-5	9	2013	2016	5	5	3	2
70	102	2	3	2023-09-27	ISM	24	28.2	79.8	1	1003	6	2	2	2-5	10	2013	2016	5	5	1	4
70	102	3	3	2023-09-27	ISM	24	28.2	79.8	1	1003	2	2	2	2-5	9	2013	2016	5	5	1	4
70	102	3	3	2023-09-27	ISM	24	28.2	79.8	1	1003	2	2	2	2-5	10	2014	2017	5	5	0	5
70	102	5	3	2023-09-27	ISM	24	28.2	79.8	1	1003	5	2	2	2-5	9	2014	2017	5	5	1	4
70	102	5	3	2023-09-27	ISM	24	28.2	79.8	1	1003	5	2	2	2-5	10	2014	2017	5	5	1	4
70	102	7	3	2023-09-27	ISM	24	28.2	79.8	1	1003	3	2	2	2-5	9	2014	2017	5	5	1	4
70	102	7	3	2023-09-27	ISM	24	28.2	79.8	1	1003	3	2	2	2-5	10	2014	2017	5	5	0	5
76	102	0	4	2023-09-29	ISM	24	29.2	72.5	1	500	0	0	2	2-5	1	1735	1738	5	0	5	0
76	102	0	4	2023-09-29	ISM	24	29.2	72.5	1	500	0	0	2	2-5	2	1735	1738	5	0	5	0
76	102	0	4	2023-09-29	ISM	24	29.2	72.5	1	500	0	0	2	2-5	3	1735	1738	5	0	5	0
76	102	0	4	2023-09-29	ISM	24	29.2	72.5	1	500	0	0	2	2-5	4	1735	1738	5	0	5	0
76	102	0	4	2023-09-29	ISM	24	29.2	72.5	1	1004	6	1	2	2-5	1	1736	1739	5	5	0	5
76	102	0	4	2023-09-29	ISM	24	29.2	72.5	1	1004	6	1	2	2-5	2	1736	1739	5	5	0	5
76	102	0	4	2023-09-29	ISM	24	29.2	72.5	1	1004	6	1	2	2-5	3	1736	1739	5	5	0	5
76	102	0	4	2023-09-29	ISM	24	29.2	72.5	1	1004	6	1	2	2-5	4	1736	1739	5	5	0	5
76	102	1	4	2023-09-29	ISM	24	29.2	72.5	1	1004	3	2	2	2-5	1	1736	1739	5	5	4	1
76	102	1	4	2023-09-29	ISM	24	29.2	72.5	1	1004	3	2	2	2-5	2	1736	1739	5	5	4	1
76	102	1	4	2023-09-29	ISM	24	29.2	72.5	1	1004	3	2	2	2-5	3	1737	1740	5	5	4	1
76	102	1	4	2023-09-29	ISM	24	29.2	72.5	1	1004	3	2	2	2-5	4	1737	1740	5	5	4	1
76	102	2	4	2023-09-29	ISM	24	29.2	72.5	1	1004	5	2	2	2-5	1	1737	1740	5	5	5	0
76	102	2	4	2023-09-29	ISM	24	29.2	72.5	1	1004	5	2	2	2-5	2	1737	1740	5	5	4	1
76	102	2	4	2023-09-29	ISM	24	29.2	72.5	1	1004	5	2	2	2-5	3	1737	1740	5	5	4	1
76	102	2	4	2023-09-29	ISM	24	29.2	72.5	1	1004	5	2	2	2-5	4	1737	1740	5	5	3	2
76	102	3	4	2023-09-29	ISM	24	29.2	72.5	1	1004	2	2	2	2-5	1	1738	1741	5	5	3	2
76	102	3	4	2023-09-29	ISM	24	29.2	72.5	1	1004	2	2	2	2-5	2	1738	1741	5	5	4	1
76	102	3	4	2023-09-29	ISM	24	29.2	72.5	1	1004	2	2	2	2-5	3	1738	1741	5	5	4	1
76	102	3	4	2023-09-29	ISM	24	29.2	72.5	1	1004	2	2	2	2-5	4	1738	1741	5	5	3	2
76	102	5	4	2023-09-29	ISM	24	29.2	72.5	1	1004	4	2	2	2-5	1	1738	1741	5	5	3	2
76	102	5	4	2023-09-29	ISM	24	29.2	72.5	1	1004	4	2	2	2-5	2	1738	1741	5	5	3	2
76	102	5	4	2023-09-29	ISM	24	29.2	72.5	1	1004	4	2	2	2-5	3	1739	1742	5	5	4	1
76	102	5	4	2023-09-29	ISM	24	29.2	72.5	1	1004	4	2	2	2-5	4	1739	1742	5	5	5	0
77	102	7	4	2023-09-29	ISM	24	29.2	72.5	1	1004	1	2	2	2-5	1	1739	1742	5	5	3	2
77	102	7	4	2023-09-29	ISM	24	29.2	72.5	1	1004	1	2	2	2-5	2	1739	1742	5	5	3	2
77	102	7	4	2023-09-29	ISM	24	29.2	72.5	1	1004	1	2	2	2-5	3	1739	1742	5	5	3	2
77	102	7	4	2023-09-29	ISM	24	29.2	72.5	1	1004	1	2	2	2-5	4	1739	1742	5	5	2	3
78	102	0	4	2023-09-29	ISM	24	28.3	74.4	1	500	0	0	2	2-5	5	1744	1747	5	0	5	0
78	102	0	4	2023-09-29	ISM	24	28.3	74.4	1	500	0	0	2	2-5	6	1744	1747	5	0	5	0
78	102	0	4	2023-09-29	ISM	24	28.3	74.4	1	500	0	0	2	2-5	7	1744	1747	5	0	5	0
78	102	0	4	2023-09-29	ISM	24	28.3	74.4	1	500	0	0	2	2-5	8	1744	1747	5	0	5	0
78	102	0	4	2023-09-29	ISM	24	28.3	74.4	1	1004	6	1	2	2-5	5	1745	1748	5	5	1	4
78	102	0	4	2023-09-29	ISM	24	28.3	74.4	1	1004	6	1	2	2-5	6	1745	1748	5	5	0	5
78	102	0	4	2023-09-29	ISM	24	28.3	74.4	1	1004	6	1	2	2-5	7	1745	1748	5	5	0	5
78	102	0	4	2023-09-29	ISM	24	28.3	74.4	1	1004	6	1	2	2-5	8	1745	1748	5	5	0	5
78	102	1	4	2023-09-29	ISM	24	28.3	74.4	1	1004	3	2	2	2-5	5	1745	1748	5	5	5	0
78	102	1	4	2023-09-29	ISM	24	28.3	74.4	1	1004	3	2	2	2-5	6	1745	1748	5	5	5	0
78	102	1	4	2023-09-29	ISM	24	28.3	74.4	1	1004	3	2	2	2-5	7	1746	1749	5	5	4	1
78	102	1	4	2023-09-29	ISM	24	28.3	74.4	1	1004	3	2	2	2-5	8	1746	1749	5	5	5	0
78	102	2	4	2023-09-29	ISM	24	28.3	74.4	1	1004	5	2	2	2-5	5	1746	1749	5	5	4	1
78	102	2	4	2023-09-29	ISM	24	28.3	74.4	1	1004	5	2	2	2-5	6	1746	1749	5	5	5	0
78	102	2	4	2023-09-29	ISM	24	28.3	74.4	1	1004	5	2	2	2-5	7	1746	1749	5	5	2	3
78	102	2	4	2023-09-29	ISM	24	28.3	74.4	1	1004	5	2	2	2-5	8	1746	1749	5	5	3	2
78	102	3	4	2023-09-29	ISM	24	28.3	74.4	1	1004	2	2	2	2-5	5	1747	1750	5	5	5	0
78	102	3	4	2023-09-29	ISM	24	28.3	74.4	1	1004	2	2	2	2-5	6	1747	1750	5	5	5	0
78	102	3	4	2023-09-29	ISM	24	28.3	74.4	1	1004	2	2	2	2-5	7	1747	1750	5	5	3	2
78	102	3	4	2023-09-29	ISM	24	28.3	74.4	1	1004	2	2	2	2-5	8	1747	1750	5	5	2	3
78	102	5	4	2023-09-29	ISM	24	28.3	74.4	1	1004	4	2	2	2-5	5	1747	1750	5	5	3	2
78	102	5	4	2023-09-29	ISM	24	28.3	74.4	1	1004	4	2	2	2-5	6	1747	1750	5	5	4	1
78	102	5	4	2023-09-29	ISM	24	28.3	74.4	1	1004	4	2	2	2-5	7	1748	1751	5	5	3	2
78	102	5	4	2023-09-29	ISM	24	28.3	74.4	1	1004	4	2	2	2-5	8	1748	1751	5	5	5	0
79	102	7	4	2023-09-29	ISM	24	28.3	75.3	1	1004	1	2	2	2-5	5	1748	1751	5	5	3	2
79	102	7	4	2023-09-29	ISM	24	28.3	75.3	1	1004	1	2	2	2-5	6	1748	1751	5	5	2	3
79	102	7	4	2023-09-29	ISM	24	28.3	75.3	1	1004	1	2	2	2-5	7	1748	1751	5	5	3	2
79	102	7	4	2023-09-29	ISM	24	28.3	75.3	1	1004	1	2	2	2-5	8	1748	1751	5	5	3	2
80	102	0	4	2023-09-29	ISM	24	28.4	75.5	1	500	0	0	2	2-5	9	1751	1754	5	0	5	0
80	102	0	4	2023-09-29	ISM	24	28.4	75.5	1	500	0	0	2	2-5	10	1751	1754	5	0	5	0
80	102	0	4	2023-09-29	ISM	24	28.4	75.5	1	1004	6	1	2	2-5	9	1751	1754	5	5	0	5
80	102	0	4	2023-09-29	ISM	24	28.4	75.5	1	1004	6	1	2	2-5	10	1751	1754	5	5	0	5
80	102	1	4	2023-09-29	ISM	24	28.4	75.5	1	1004	3	2	2	2-5	9	1752	1755	5	5	5	0
80	102	1	4	2023-09-29	ISM	24	28.4	75.5	1	1004	3	2	2	2-5	10	1752	1755	5	5	5	0
80	102	2	4	2023-09-29	ISM	24	28.4	75.5	1	1004	5	2	2	2-5	9	1752	1755	5	5	4	1
80	102	2	4	2023-09-29	ISM	24	28.4	75.5	1	1004	5	2	2	2-5	10	1752	1755	5	5	4	1
80	102	3	4	2023-09-29	ISM	24	28.4	75.5	1	1004	2	2	2	2-5	9	1752	1755	5	5	3	2
80	102	3	4	2023-09-29	ISM	24	28.4	75.5	1	1004	2	2	2	2-5	10	1753	1756	5	5	2	3
80	102	5	4	2023-09-29	ISM	24	28.4	75.5	1	1004	4	2	2	2-5	9	1753	1756	5	5	4	1
80	102	5	4	2023-09-29	ISM	24	28.4	75.5	1	1004	4	2	2	2-5	10	1753	1756	5	5	4	1
80	102	7	4	2023-09-29	ISM	24	28.4	75.5	1	1004	1	2	2	2-5	9	1753	1756	5	5	0	5
80	102	7	4	2023-09-29	ISM	24	28.4	75.5	1	1004	1	2	2	2-5	10	1753	1756	5	5	3	2
106	102	0	1	2023-09-25	ISM	24	28.4	76.1	0	500	0	0	2	2-5	1	2001	2004	5	0	5	0
106	102	0	1	2023-09-25	ISM	24	28.4	76.1	0	500	0	0	2	2-5	2	2001	2004	5	0	5	0
106	102	0	1	2023-09-25	ISM	24	28.4	76.1	0	500	0	0	2	2-5	3	2001	2004	5	0	5	0
106	102	0	1	2023-09-25	ISM	24	28.4	76.1	0	500	0	0	2	2-5	4	2001	2004	5	0	5	0
106	102	0	1	2023-09-25	ISM	24	28.4	76.1	0	3001	3	1	2	2-5	1	2002	2005	5	5	0	5
106	102	0	1	2023-09-25	ISM	24	28.4	76.1	0	3001	3	1	2	2-5	2	2002	2005	5	5	0	5
106	102	0	1	2023-09-25	ISM	24	28.4	76.1	0	3001	3	1	2	2-5	3	2002	2005	5	5	0	5
106	102	0	1	2023-09-25	ISM	24	28.4	76.1	0	3001	3	1	2	2-5	4	2002	2005	5	5	0	5
106	102	1	1	2023-09-25	ISM	24	28.4	76.1	0	3001	1	2	2	2-5	1	2002	2005	5	5	3	2
106	102	1	1	2023-09-25	ISM	24	28.4	76.1	0	3001	1	2	2	2-5	2	2002	2005	5	5	1	4
106	102	1	1	2023-09-25	ISM	24	28.4	76.1	0	3001	1	2	2	2-5	3	2003	2006	5	5	5	0
106	102	1	1	2023-09-25	ISM	24	28.4	76.1	0	3001	1	2	2	2-5	4	2003	2006	5	5	5	0
106	102	2	1	2023-09-25	ISM	24	28.4	76.1	0	3001	4	2	2	2-5	1	2003	2006	5	5	1	4
106	102	2	1	2023-09-25	ISM	24	28.4	76.1	0	3001	4	2	2	2-5	2	2003	2006	5	5	2	3
106	102	2	1	2023-09-25	ISM	24	28.4	76.1	0	3001	4	2	2	2-5	3	2003	2006	5	5	1	4
106	102	2	1	2023-09-25	ISM	24	28.4	76.1	0	3001	4	2	2	2-5	4	2003	2006	5	5	1	4
106	102	3	1	2023-09-25	ISM	24	28.4	76.1	0	3001	2	2	2	2-5	1	2004	2007	5	5	4	1
106	102	3	1	2023-09-25	ISM	24	28.4	76.1	0	3001	2	2	2	2-5	2	2004	2007	5	5	3	2
106	102	3	1	2023-09-25	ISM	24	28.4	76.1	0	3001	2	2	2	2-5	3	2004	2007	5	5	2	3
106	102	3	1	2023-09-25	ISM	24	28.4	76.1	0	3001	2	2	2	2-5	4	2004	2007	5	5	1	4
106	102	5	1	2023-09-25	ISM	24	28.4	76.1	0	3001	6	2	2	2-5	1	2004	2007	5	5	1	4
106	102	5	1	2023-09-25	ISM	24	28.4	76.1	0	3001	6	2	2	2-5	2	2004	2007	5	5	1	4
106	102	5	1	2023-09-25	ISM	24	28.4	76.1	0	3001	6	2	2	2-5	3	2005	2008	5	5	3	2
106	102	5	1	2023-09-25	ISM	24	28.4	76.1	0	3001	6	2	2	2-5	4	2005	2008	5	5	3	2
107	102	7	1	2023-09-25	ISM	24	28.4	76.1	0	3001	5	2	2	2-5	1	2005	2008	5	5	1	4
107	102	7	1	2023-09-25	ISM	24	28.4	76.1	0	3001	5	2	2	2-5	2	2005	2008	5	5	2	3
107	102	7	1	2023-09-25	ISM	24	28.4	76.1	0	3001	5	2	2	2-5	3	2005	2008	5	5	1	4
107	102	7	1	2023-09-25	ISM	24	28.4	76.1	0	3001	5	2	2	2-5	4	2005	2008	5	5	0	5
108	102	0	1	2023-09-25	ISM	24	28.4	76.4	0	500	0	0	2	2-5	5	2012	2015	5	0	5	0
108	102	0	1	2023-09-25	ISM	24	28.4	76.4	0	500	0	0	2	2-5	6	2012	2015	5	0	5	0
108	102	0	1	2023-09-25	ISM	24	28.4	76.4	0	500	0	0	2	2-5	7	2012	2015	5	0	5	0
108	102	0	1	2023-09-25	ISM	24	28.4	76.4	0	500	0	0	2	2-5	8	2012	2015	5	0	5	0
108	102	0	1	2023-09-25	ISM	24	28.4	76.4	0	3001	3	1	2	2-5	5	2013	2016	5	5	0	5
108	102	0	1	2023-09-25	ISM	24	28.4	76.4	0	3001	3	1	2	2-5	6	2013	2016	5	5	0	5
108	102	0	1	2023-09-25	ISM	24	28.4	76.4	0	3001	3	1	2	2-5	7	2013	2016	5	5	0	5
108	102	0	1	2023-09-25	ISM	24	28.4	76.4	0	3001	3	1	2	2-5	8	2013	2016	5	5	0	5
108	102	1	1	2023-09-25	ISM	24	28.4	76.4	0	3001	1	2	2	2-5	5	2013	2016	5	5	4	1
108	102	1	1	2023-09-25	ISM	24	28.4	76.4	0	3001	1	2	2	2-5	6	2013	2016	5	5	1	4
108	102	1	1	2023-09-25	ISM	24	28.4	76.4	0	3001	1	2	2	2-5	7	2014	2017	5	5	5	0
108	102	1	1	2023-09-25	ISM	24	28.4	76.4	0	3001	1	2	2	2-5	8	2014	2017	5	5	5	0
108	102	2	1	2023-09-25	ISM	24	28.4	76.4	0	3001	4	2	2	2-5	5	2014	2017	5	5	3	2
108	102	2	1	2023-09-25	ISM	24	28.4	76.4	0	3001	4	2	2	2-5	6	2014	2017	5	5	4	1
108	102	2	1	2023-09-25	ISM	24	28.4	76.4	0	3001	4	2	2	2-5	7	2014	2017	5	5	3	2
108	102	2	1	2023-09-25	ISM	24	28.4	76.4	0	3001	4	2	2	2-5	8	2014	2017	5	5	3	2
108	102	3	1	2023-09-25	ISM	24	28.4	76.4	0	3001	2	2	2	2-5	5	2015	2018	5	5	4	1
108	102	3	1	2023-09-25	ISM	24	28.4	76.4	0	3001	2	2	2	2-5	6	2015	2018	5	5	4	1
108	102	3	1	2023-09-25	ISM	24	28.4	76.4	0	3001	2	2	2	2-5	7	2015	2018	5	5	2	3
108	102	3	1	2023-09-25	ISM	24	28.4	76.4	0	3001	2	2	2	2-5	8	2015	2018	5	5	3	2
108	102	5	1	2023-09-25	ISM	24	28.4	76.4	0	3001	6	2	2	2-5	5	2015	2018	5	5	3	2
108	102	5	1	2023-09-25	ISM	24	28.4	76.4	0	3001	6	2	2	2-5	6	2015	2018	5	5	4	1
108	102	5	1	2023-09-25	ISM	24	28.4	76.4	0	3001	6	2	2	2-5	7	2016	2019	5	5	4	1
108	102	5	1	2023-09-25	ISM	24	28.4	76.4	0	3001	6	2	2	2-5	8	2016	2019	5	5	3	2
109	102	7	1	2023-09-25	ISM	24	28.4	76.4	0	3001	5	2	2	2-5	5	2016	2019	5	5	2	3
109	102	7	1	2023-09-25	ISM	24	28.4	76.4	0	3001	5	2	2	2-5	6	2016	2019	5	5	1	4
109	102	7	1	2023-09-25	ISM	24	28.4	76.4	0	3001	5	2	2	2-5	7	2016	2019	5	5	0	5
109	102	7	1	2023-09-25	ISM	24	28.4	76.4	0	3001	5	2	2	2-5	8	2016	2019	5	5	1	4
110	102	0	1	2023-09-25	ISM	24	28.4	77.2	0	500	0	0	2	2-5	9	2026	2029	5	0	5	0
110	102	0	1	2023-09-25	ISM	24	28.4	77.2	0	500	0	0	2	2-5	10	2026	2029	5	0	5	0
110	102	0	1	2023-09-25	ISM	24	28.4	77.2	0	3001	3	1	2	2-5	9	2026	2029	5	5	0	5
110	102	0	1	2023-09-25	ISM	24	28.4	77.2	0	3001	3	1	2	2-5	10	2026	2029	5	5	0	5
110	102	1	1	2023-09-25	ISM	24	28.4	77.2	0	3001	1	2	2	2-5	9	2027	2030	5	5	0	5
110	102	1	1	2023-09-25	ISM	24	28.4	77.2	0	3001	1	2	2	2-5	10	2027	2030	5	5	0	5
110	102	2	1	2023-09-25	ISM	24	28.4	77.2	0	3001	4	2	2	2-5	9	2027	2030	5	5	5	0
110	102	2	1	2023-09-25	ISM	24	28.4	77.2	0	3001	4	2	2	2-5	10	2027	2030	5	5	5	0
110	102	3	1	2023-09-25	ISM	24	28.4	77.2	0	3001	2	2	2	2-5	9	2027	2030	5	5	4	1
110	102	3	1	2023-09-25	ISM	24	28.4	77.2	0	3001	2	2	2	2-5	10	2028	2031	5	5	2	3
110	102	5	1	2023-09-25	ISM	24	28.4	77.2	0	3001	6	2	2	2-5	9	2028	2031	5	5	5	0
110	102	5	1	2023-09-25	ISM	24	28.4	77.2	0	3001	6	2	2	2-5	10	2028	2031	5	5	4	1
110	102	7	1	2023-09-25	ISM	24	28.4	77.2	0	3001	5	2	2	2-5	9	2028	2031	5	5	4	1
110	102	7	1	2023-09-25	ISM	24	28.4	77.2	0	3001	5	2	2	2-5	10	2028	2031	5	5	3	2
116	102	0	2	2023-09-26	ISM	24	27.9	79.7	0	500	0	0	2	2-5	1	1934	1937	5	0	5	0
116	102	0	2	2023-09-26	ISM	24	27.9	79.7	0	500	0	0	2	2-5	2	1934	1937	5	0	5	0
116	102	0	2	2023-09-26	ISM	24	27.9	79.7	0	500	0	0	2	2-5	3	1934	1937	5	0	5	0
116	102	0	2	2023-09-26	ISM	24	27.9	79.7	0	500	0	0	2	2-5	4	1934	1937	5	0	5	0
116	102	0	2	2023-09-26	ISM	24	27.9	79.7	0	3002	6	1	2	2-5	1	1935	1938	5	5	0	5
116	102	0	2	2023-09-26	ISM	24	27.9	79.7	0	3002	6	1	2	2-5	2	1935	1938	5	5	0	5
116	102	0	2	2023-09-26	ISM	24	27.9	79.7	0	3002	6	1	2	2-5	3	1935	1938	5	5	0	5
116	102	0	2	2023-09-26	ISM	24	27.9	79.7	0	3002	6	1	2	2-5	4	1935	1938	5	5	0	5
116	102	1	2	2023-09-26	ISM	24	27.9	79.7	0	3002	3	2	2	2-5	1	1935	1938	5	5	5	0
116	102	1	2	2023-09-26	ISM	24	27.9	79.7	0	3002	3	2	2	2-5	2	1935	1938	5	5	5	0
116	102	1	2	2023-09-26	ISM	24	27.9	79.7	0	3002	3	2	2	2-5	3	1936	1939	5	5	4	1
116	102	1	2	2023-09-26	ISM	24	27.9	79.7	0	3002	3	2	2	2-5	4	1936	1939	5	5	5	0
116	102	2	2	2023-09-26	ISM	24	27.9	79.7	0	3002	2	2	2	2-5	1	1936	1939	5	5	5	0
116	102	2	2	2023-09-26	ISM	24	27.9	79.7	0	3002	2	2	2	2-5	2	1936	1939	5	5	3	2
116	102	2	2	2023-09-26	ISM	24	27.9	79.7	0	3002	2	2	2	2-5	3	1936	1939	5	5	1	4
116	102	2	2	2023-09-26	ISM	24	27.9	79.7	0	3002	2	2	2	2-5	4	1936	1939	5	5	3	2
116	102	3	2	2023-09-26	ISM	24	27.9	79.7	0	3002	5	2	2	2-5	1	1937	1940	5	5	4	1
116	102	3	2	2023-09-26	ISM	24	27.9	79.7	0	3002	5	2	2	2-5	2	1937	1940	5	5	4	1
116	102	3	2	2023-09-26	ISM	24	27.9	79.7	0	3002	5	2	2	2-5	3	1937	1940	5	5	4	1
116	102	3	2	2023-09-26	ISM	24	27.9	79.7	0	3002	5	2	2	2-5	4	1937	1940	5	5	0	5
116	102	5	2	2023-09-26	ISM	24	27.9	79.7	0	3002	1	2	2	2-5	1	1937	1940	5	5	4	1
116	102	5	2	2023-09-26	ISM	24	27.9	79.7	0	3002	1	2	2	2-5	2	1937	1940	5	5	4	1
116	102	5	2	2023-09-26	ISM	24	27.9	79.7	0	3002	1	2	2	2-5	3	1938	1941	5	5	5	0
116	102	5	2	2023-09-26	ISM	24	27.9	79.7	0	3002	1	2	2	2-5	4	1938	1941	5	5	4	1
117	102	7	2	2023-09-26	ISM	24	27.9	79.7	0	3002	4	2	2	2-5	1	1938	1941	5	5	3	2
117	102	7	2	2023-09-26	ISM	24	27.9	79.7	0	3002	4	2	2	2-5	2	1938	1941	5	5	4	1
117	102	7	2	2023-09-26	ISM	24	27.9	79.7	0	3002	4	2	2	2-5	3	1938	1941	5	5	3	2
117	102	7	2	2023-09-26	ISM	24	27.9	79.7	0	3002	4	2	2	2-5	4	1938	1941	5	5	3	2
118	102	0	2	2023-09-26	ISM	24	27.9	79.8	0	500	0	0	2	2-5	5	1941	1944	5	0	5	0
118	102	0	2	2023-09-26	ISM	24	27.9	79.8	0	500	0	0	2	2-5	6	1941	1944	5	0	5	0
118	102	0	2	2023-09-26	ISM	24	27.9	79.8	0	500	0	0	2	2-5	7	1941	1944	5	0	5	0
118	102	0	2	2023-09-26	ISM	24	27.9	79.8	0	500	0	0	2	2-5	8	1941	1944	5	0	5	0
118	102	0	2	2023-09-26	ISM	24	27.9	79.8	0	3002	6	1	2	2-5	5	1942	1945	5	5	0	5
118	102	0	2	2023-09-26	ISM	24	27.9	79.8	0	3002	6	1	2	2-5	6	1942	1945	5	5	2	3
118	102	0	2	2023-09-26	ISM	24	27.9	79.8	0	3002	6	1	2	2-5	7	1942	1945	5	5	0	5
118	102	0	2	2023-09-26	ISM	24	27.9	79.8	0	3002	6	1	2	2-5	8	1942	1945	5	5	0	5
118	102	1	2	2023-09-26	ISM	24	27.9	79.8	0	3002	3	2	2	2-5	5	1942	1945	5	5	5	0
118	102	1	2	2023-09-26	ISM	24	27.9	79.8	0	3002	3	2	2	2-5	6	1942	1945	5	5	5	0
118	102	1	2	2023-09-26	ISM	24	27.9	79.8	0	3002	3	2	2	2-5	7	1943	1946	5	5	5	0
118	102	1	2	2023-09-26	ISM	24	27.9	79.8	0	3002	3	2	2	2-5	8	1943	1946	5	5	5	0
118	102	2	2	2023-09-26	ISM	24	27.9	79.8	0	3002	2	2	2	2-5	5	1943	1946	5	5	4	1
118	102	2	2	2023-09-26	ISM	24	27.9	79.8	0	3002	2	2	2	2-5	6	1943	1946	5	5	4	1
118	102	2	2	2023-09-26	ISM	24	27.9	79.8	0	3002	2	2	2	2-5	7	1943	1946	5	5	5	0
118	102	2	2	2023-09-26	ISM	24	27.9	79.8	0	3002	2	2	2	2-5	8	1943	1946	5	5	4	1
118	102	3	2	2023-09-26	ISM	24	27.9	79.8	0	3002	5	2	2	2-5	5	1944	1947	5	5	1	4
118	102	3	2	2023-09-26	ISM	24	27.9	79.8	0	3002	5	2	2	2-5	6	1944	1947	5	5	3	2
118	102	3	2	2023-09-26	ISM	24	27.9	79.8	0	3002	5	2	2	2-5	7	1944	1947	5	5	3	2
118	102	3	2	2023-09-26	ISM	24	27.9	79.8	0	3002	5	2	2	2-5	8	1944	1947	5	5	4	1
118	102	5	2	2023-09-26	ISM	24	27.9	79.8	0	3002	1	2	2	2-5	5	1944	1947	5	5	4	1
118	102	5	2	2023-09-26	ISM	24	27.9	79.8	0	3002	1	2	2	2-5	6	1944	1947	5	5	4	1
118	102	5	2	2023-09-26	ISM	24	27.9	79.8	0	3002	1	2	2	2-5	7	1945	1948	5	5	3	2
118	102	5	2	2023-09-26	ISM	24	27.9	79.8	0	3002	1	2	2	2-5	8	1945	1948	5	5	2	3
119	102	7	2	2023-09-26	ISM	24	27.9	79.8	0	3002	4	2	2	2-5	5	1945	1948	5	5	2	3
119	102	7	2	2023-09-26	ISM	24	27.9	79.8	0	3002	4	2	2	2-5	6	1945	1948	5	5	2	3
119	102	7	2	2023-09-26	ISM	24	27.9	79.8	0	3002	4	2	2	2-5	7	1945	1948	5	5	1	4
119	102	7	2	2023-09-26	ISM	24	27.9	79.8	0	3002	4	2	2	2-5	8	1945	1948	5	5	1	4
120	102	0	2	2023-09-26	ISM	24	27.9	79.8	0	500	0	0	2	2-5	9	1950	1953	5	0	5	0
120	102	0	2	2023-09-26	ISM	24	27.9	79.8	0	500	0	0	2	2-5	10	1950	1953	5	0	5	0
120	102	0	2	2023-09-26	ISM	24	27.9	79.8	0	3002	6	1	2	2-5	9	1950	1953	5	5	0	5
120	102	0	2	2023-09-26	ISM	24	27.9	79.8	0	3002	6	1	2	2-5	10	1950	1953	5	5	0	5
120	102	1	2	2023-09-26	ISM	24	27.9	79.8	0	3002	3	2	2	2-5	9	1950	1953	5	5	5	0
120	102	1	2	2023-09-26	ISM	24	27.9	79.8	0	3002	3	2	2	2-5	10	1950	1953	5	5	5	0
120	102	2	2	2023-09-26	ISM	24	27.9	79.8	0	3002	2	2	2	2-5	9	1951	1954	5	5	5	0
120	102	2	2	2023-09-26	ISM	24	27.9	79.8	0	3002	2	2	2	2-5	10	1951	1954	5	5	2	3
120	102	3	2	2023-09-26	ISM	24	27.9	79.8	0	3002	5	2	2	2-5	9	1951	1954	5	5	4	1
120	102	3	2	2023-09-26	ISM	24	27.9	79.8	0	3002	5	2	2	2-5	10	1951	1954	5	5	4	1
120	102	5	2	2023-09-26	ISM	24	27.9	79.8	0	3002	1	2	2	2-5	9	1951	1954	5	5	4	1
120	102	5	2	2023-09-26	ISM	24	27.9	79.8	0	3002	1	2	2	2-5	10	1952	1955	5	5	3	2
120	102	7	2	2023-09-26	ISM	24	27.9	79.8	0	3002	4	2	2	2-5	9	1952	1955	5	5	3	2
120	102	7	2	2023-09-26	ISM	24	27.9	79.8	0	3002	4	2	2	2-5	10	1952	1955	5	5	1	4
126	102	0	3	2023-09-27	ISM	24	28	79.5	0	500	0	0	2	2-5	1	1911	1914	5	0	5	0
126	102	0	3	2023-09-27	ISM	24	28	79.5	0	500	0	0	2	2-5	2	1911	1914	5	0	5	0
126	102	0	3	2023-09-27	ISM	24	28	79.5	0	500	0	0	2	2-5	3	1911	1914	5	0	5	0
126	102	0	3	2023-09-27	ISM	24	28	79.5	0	500	0	0	2	2-5	4	1911	1914	5	0	5	0
126	102	0	3	2023-09-27	ISM	24	28	79.5	0	3003	3	1	2	2-5	1	1912	1915	5	5	2	3
126	102	0	3	2023-09-27	ISM	24	28	79.5	0	3003	3	1	2	2-5	2	1912	1915	5	5	1	4
126	102	0	3	2023-09-27	ISM	24	28	79.5	0	3003	3	1	2	2-5	3	1912	1915	5	5	1	4
126	102	0	3	2023-09-27	ISM	24	28	79.5	0	3003	3	1	2	2-5	4	1912	1915	5	5	2	3
126	102	1	3	2023-09-27	ISM	24	28	79.5	0	3003	2	2	2	2-5	1	1912	1915	5	5	5	0
126	102	1	3	2023-09-27	ISM	24	28	79.5	0	3003	2	2	2	2-5	2	1912	1915	5	5	5	0
126	102	1	3	2023-09-27	ISM	24	28	79.5	0	3003	2	2	2	2-5	3	1913	1916	5	5	4	1
126	102	1	3	2023-09-27	ISM	24	28	79.5	0	3003	2	2	2	2-5	4	1913	1916	5	5	5	0
126	102	2	3	2023-09-27	ISM	24	28	79.5	0	3003	6	2	2	2-5	1	1913	1916	5	5	4	1
126	102	2	3	2023-09-27	ISM	24	28	79.5	0	3003	6	2	2	2-5	2	1913	1916	5	5	5	0
126	102	2	3	2023-09-27	ISM	24	28	79.5	0	3003	6	2	2	2-5	3	1913	1916	5	5	4	1
126	102	2	3	2023-09-27	ISM	24	28	79.5	0	3003	6	2	2	2-5	4	1913	1916	5	5	5	0
126	102	3	3	2023-09-27	ISM	24	28	79.5	0	3003	5	2	2	2-5	1	1914	1917	5	5	5	0
126	102	3	3	2023-09-27	ISM	24	28	79.5	0	3003	5	2	2	2-5	2	1914	1917	5	5	4	1
126	102	3	3	2023-09-27	ISM	24	28	79.5	0	3003	5	2	2	2-5	3	1914	1917	5	5	4	1
126	102	3	3	2023-09-27	ISM	24	28	79.5	0	3003	5	2	2	2-5	4	1914	1917	5	5	5	0
126	102	5	3	2023-09-27	ISM	24	28	79.5	0	3003	4	2	2	2-5	1	1914	1917	5	5	4	1
126	102	5	3	2023-09-27	ISM	24	28	79.5	0	3003	4	2	2	2-5	2	1914	1917	5	5	3	2
126	102	5	3	2023-09-27	ISM	24	28	79.5	0	3003	4	2	2	2-5	3	1915	1918	5	5	4	1
126	102	5	3	2023-09-27	ISM	24	28	79.5	0	3003	4	2	2	2-5	4	1915	1918	5	5	5	0
127	102	7	3	2023-09-27	ISM	24	28	79.5	0	3003	1	2	2	2-5	1	1915	1918	5	5	4	1
127	102	7	3	2023-09-27	ISM	24	28	79.5	0	3003	1	2	2	2-5	2	1915	1918	5	5	3	2
127	102	7	3	2023-09-27	ISM	24	28	79.5	0	3003	1	2	2	2-5	3	1915	1918	5	5	3	2
127	102	7	3	2023-09-27	ISM	24	28	79.5	0	3003	1	2	2	2-5	4	1915	1918	5	5	2	3
128	102	0	3	2023-09-27	ISM	24	28.1	78.4	0	500	0	0	2	2-5	5	1922	1925	5	0	5	0
128	102	0	3	2023-09-27	ISM	24	28.1	78.4	0	500	0	0	2	2-5	6	1922	1925	5	0	5	0
128	102	0	3	2023-09-27	ISM	24	28.1	78.4	0	500	0	0	2	2-5	7	1922	1925	5	0	5	0
128	102	0	3	2023-09-27	ISM	24	28.1	78.4	0	500	0	0	2	2-5	8	1922	1925	5	0	5	0
128	102	0	3	2023-09-27	ISM	24	28.1	78.4	0	3003	3	1	2	2-5	5	1923	1926	5	5	1	4
128	102	0	3	2023-09-27	ISM	24	28.1	78.4	0	3003	3	1	2	2-5	6	1923	1926	5	5	1	4
128	102	0	3	2023-09-27	ISM	24	28.1	78.4	0	3003	3	1	2	2-5	7	1923	1926	5	5	0	5
128	102	0	3	2023-09-27	ISM	24	28.1	78.4	0	3003	3	1	2	2-5	8	1923	1926	5	5	0	5
128	102	1	3	2023-09-27	ISM	24	28.1	78.4	0	3003	2	2	2	2-5	5	1923	1926	5	5	4	1
128	102	1	3	2023-09-27	ISM	24	28.1	78.4	0	3003	2	2	2	2-5	6	1923	1926	5	5	5	0
128	102	1	3	2023-09-27	ISM	24	28.1	78.4	0	3003	2	2	2	2-5	7	1924	1927	5	5	5	0
128	102	1	3	2023-09-27	ISM	24	28.1	78.4	0	3003	2	2	2	2-5	8	1924	1927	5	5	5	0
128	102	2	3	2023-09-27	ISM	24	28.1	78.4	0	3003	6	2	2	2-5	5	1924	1927	5	5	4	1
128	102	2	3	2023-09-27	ISM	24	28.1	78.4	0	3003	6	2	2	2-5	6	1924	1927	5	5	3	2
128	102	2	3	2023-09-27	ISM	24	28.1	78.4	0	3003	6	2	2	2-5	7	1924	1927	5	5	5	0
128	102	2	3	2023-09-27	ISM	24	28.1	78.4	0	3003	6	2	2	2-5	8	1924	1927	5	5	4	1
128	102	3	3	2023-09-27	ISM	24	28.1	78.4	0	3003	5	2	2	2-5	5	1925	1928	5	5	3	2
128	102	3	3	2023-09-27	ISM	24	28.1	78.4	0	3003	5	2	2	2-5	6	1925	1928	5	5	4	1
128	102	3	3	2023-09-27	ISM	24	28.1	78.4	0	3003	5	2	2	2-5	7	1925	1928	5	5	4	1
128	102	3	3	2023-09-27	ISM	24	28.1	78.4	0	3003	5	2	2	2-5	8	1925	1928	5	5	3	2
128	102	5	3	2023-09-27	ISM	24	28.1	78.4	0	3003	4	2	2	2-5	5	1925	1928	5	5	4	1
128	102	5	3	2023-09-27	ISM	24	28.1	78.4	0	3003	4	2	2	2-5	6	1925	1928	5	5	4	1
128	102	5	3	2023-09-27	ISM	24	28.1	78.4	0	3003	4	2	2	2-5	7	1926	1929	5	5	3	2
128	102	5	3	2023-09-27	ISM	24	28.1	78.4	0	3003	4	2	2	2-5	8	1926	1929	5	5	5	0
129	102	7	3	2023-09-27	ISM	24	28.1	78.4	0	3003	1	2	2	2-5	5	1926	1929	5	5	4	1
129	102	7	3	2023-09-27	ISM	24	28.1	78.4	0	3003	1	2	2	2-5	6	1926	1929	5	5	2	3
129	102	7	3	2023-09-27	ISM	24	28.1	78.4	0	3003	1	2	2	2-5	7	1926	1929	5	5	3	2
129	102	7	3	2023-09-27	ISM	24	28.1	78.4	0	3003	1	2	2	2-5	8	1926	1929	5	5	3	2
130	102	0	3	2023-09-27	ISM	24	28.1	78.9	0	500	0	0	2	2-5	9	1933	1936	5	0	5	0
130	102	0	3	2023-09-27	ISM	24	28.1	78.9	0	500	0	0	2	2-5	10	1933	1936	5	0	5	0
130	102	0	3	2023-09-27	ISM	24	28.1	78.9	0	3003	3	1	2	2-5	9	1933	1936	5	5	2	3
130	102	0	3	2023-09-27	ISM	24	28.1	78.9	0	3003	3	1	2	2-5	10	1933	1936	5	5	1	4
130	102	1	3	2023-09-27	ISM	24	28.1	78.9	0	3003	2	2	2	2-5	9	1934	1937	5	5	5	0
130	102	1	3	2023-09-27	ISM	24	28.1	78.9	0	3003	2	2	2	2-5	10	1934	1937	5	5	5	0
130	102	2	3	2023-09-27	ISM	24	28.1	78.9	0	3003	6	2	2	2-5	9	1934	1937	5	5	4	1
130	102	2	3	2023-09-27	ISM	24	28.1	78.9	0	3003	6	2	2	2-5	10	1934	1937	5	5	4	1
130	102	3	3	2023-09-27	ISM	24	28.1	78.9	0	3003	5	2	2	2-5	9	1934	1937	5	5	5	0
130	102	3	3	2023-09-27	ISM	24	28.1	78.9	0	3003	5	2	2	2-5	10	1935	1938	5	5	4	1
130	102	5	3	2023-09-27	ISM	24	28.1	78.9	0	3003	4	2	2	2-5	9	1935	1938	5	5	4	1
130	102	5	3	2023-09-27	ISM	24	28.1	78.9	0	3003	4	2	2	2-5	10	1935	1938	5	5	3	2
130	102	7	3	2023-09-27	ISM	24	28.1	78.9	0	3003	1	2	2	2-5	9	1935	1938	5	5	4	1
130	102	7	3	2023-09-27	ISM	24	28.1	78.9	0	3003	1	2	2	2-5	10	1935	1938	5	5	2	3
136	102	0	4	2023-09-29	ISM	24	28.5	80.1	0	500	0	0	2	2-5	1	1832	1835	5	0	5	0
136	102	0	4	2023-09-29	ISM	24	28.5	80.1	0	500	0	0	2	2-5	2	1832	1835	5	0	5	0
136	102	0	4	2023-09-29	ISM	24	28.5	80.1	0	500	0	0	2	2-5	3	1832	1835	5	0	5	0
136	102	0	4	2023-09-29	ISM	24	28.5	80.1	0	500	0	0	2	2-5	4	1832	1835	5	0	5	0
136	102	0	4	2023-09-29	ISM	24	28.5	80.1	0	3004	4	1	2	2-5	1	1833	1836	5	5	0	5
136	102	0	4	2023-09-29	ISM	24	28.5	80.1	0	3004	4	1	2	2-5	2	1833	1836	5	5	0	5
136	102	0	4	2023-09-29	ISM	24	28.5	80.1	0	3004	4	1	2	2-5	3	1833	1836	5	5	0	5
136	102	0	4	2023-09-29	ISM	24	28.5	80.1	0	3004	4	1	2	2-5	4	1833	1836	5	5	0	5
136	102	1	4	2023-09-29	ISM	24	28.5	80.1	0	3004	1	2	2	2-5	1	1833	1836	5	5	4	1
136	102	1	4	2023-09-29	ISM	24	28.5	80.1	0	3004	1	2	2	2-5	2	1833	1836	5	5	5	0
136	102	1	4	2023-09-29	ISM	24	28.5	80.1	0	3004	1	2	2	2-5	3	1834	1837	5	5	5	0
136	102	1	4	2023-09-29	ISM	24	28.5	80.1	0	3004	1	2	2	2-5	4	1834	1837	5	5	5	0
136	102	2	4	2023-09-29	ISM	24	28.5	80.1	0	3004	6	2	2	2-5	1	1834	1837	5	5	5	0
136	102	2	4	2023-09-29	ISM	24	28.5	80.1	0	3004	6	2	2	2-5	2	1834	1837	5	5	4	1
136	102	2	4	2023-09-29	ISM	24	28.5	80.1	0	3004	6	2	2	2-5	3	1834	1837	5	5	4	1
136	102	2	4	2023-09-29	ISM	24	28.5	80.1	0	3004	6	2	2	2-5	4	1834	1837	5	5	3	2
136	102	3	4	2023-09-29	ISM	24	28.5	80.1	0	3004	3	2	2	2-5	1	1835	1838	5	5	3	2
136	102	3	4	2023-09-29	ISM	24	28.5	80.1	0	3004	3	2	2	2-5	2	1835	1838	5	5	4	1
136	102	3	4	2023-09-29	ISM	24	28.5	80.1	0	3004	3	2	2	2-5	3	1835	1838	5	5	5	0
136	102	3	4	2023-09-29	ISM	24	28.5	80.1	0	3004	3	2	2	2-5	4	1835	1838	5	5	4	1
136	102	5	4	2023-09-29	ISM	24	28.5	80.1	0	3004	2	2	2	2-5	1	1835	1838	5	5	4	1
136	102	5	4	2023-09-29	ISM	24	28.5	80.1	0	3004	2	2	2	2-5	2	1835	1838	5	5	3	2
136	102	5	4	2023-09-29	ISM	24	28.5	80.1	0	3004	2	2	2	2-5	3	1836	1839	5	5	4	1
136	102	5	4	2023-09-29	ISM	24	28.5	80.1	0	3004	2	2	2	2-5	4	1836	1839	5	5	4	1
137	102	7	4	2023-09-29	ISM	24	28.5	80.1	0	3004	5	2	2	2-5	1	1836	1839	5	5	3	2
137	102	7	4	2023-09-29	ISM	24	28.5	80.1	0	3004	5	2	2	2-5	2	1836	1839	5	5	3	2
137	102	7	4	2023-09-29	ISM	24	28.5	80.1	0	3004	5	2	2	2-5	3	1836	1839	5	5	3	2
137	102	7	4	2023-09-29	ISM	24	28.5	80.1	0	3004	5	2	2	2-5	4	1836	1839	5	5	4	1
138	102	0	4	2023-09-29	ISM	24	29.4	80.1	0	500	0	0	2	2-5	5	1840	1843	5	0	5	0
138	102	0	4	2023-09-29	ISM	24	29.4	80.1	0	500	0	0	2	2-5	6	1840	1843	5	0	5	0
138	102	0	4	2023-09-29	ISM	24	29.4	80.1	0	500	0	0	2	2-5	7	1840	1843	5	0	5	0
138	102	0	4	2023-09-29	ISM	24	29.4	80.1	0	500	0	0	2	2-5	8	1840	1843	5	0	5	0
138	102	0	4	2023-09-29	ISM	24	29.4	80.1	0	3004	4	1	2	2-5	5	1841	1844	5	5	0	5
138	102	0	4	2023-09-29	ISM	24	29.4	80.1	0	3004	4	1	2	2-5	6	1841	1844	5	5	0	5
138	102	0	4	2023-09-29	ISM	24	29.4	80.1	0	3004	4	1	2	2-5	7	1841	1844	5	5	0	5
138	102	0	4	2023-09-29	ISM	24	29.4	80.1	0	3004	4	1	2	2-5	8	1841	1844	5	5	0	5
138	102	1	4	2023-09-29	ISM	24	29.4	80.1	0	3004	1	2	2	2-5	5	1841	1844	5	5	5	0
138	102	1	4	2023-09-29	ISM	24	29.4	80.1	0	3004	1	2	2	2-5	6	1841	1844	5	5	5	0
138	102	1	4	2023-09-29	ISM	24	29.4	80.1	0	3004	1	2	2	2-5	7	1842	1845	5	5	5	0
138	102	1	4	2023-09-29	ISM	24	29.4	80.1	0	3004	1	2	2	2-5	8	1842	1845	5	5	5	0
138	102	2	4	2023-09-29	ISM	24	29.4	80.1	0	3004	6	2	2	2-5	5	1842	1845	5	5	5	0
138	102	2	4	2023-09-29	ISM	24	29.4	80.1	0	3004	6	2	2	2-5	6	1842	1845	5	5	5	0
138	102	2	4	2023-09-29	ISM	24	29.4	80.1	0	3004	6	2	2	2-5	7	1842	1845	5	5	5	0
138	102	2	4	2023-09-29	ISM	24	29.4	80.1	0	3004	6	2	2	2-5	8	1842	1845	5	5	5	0
138	102	3	4	2023-09-29	ISM	24	29.4	80.1	0	3004	3	2	2	2-5	5	1843	1846	5	5	4	1
138	102	3	4	2023-09-29	ISM	24	29.4	80.1	0	3004	3	2	2	2-5	6	1843	1846	5	5	4	1
138	102	3	4	2023-09-29	ISM	24	29.4	80.1	0	3004	3	2	2	2-5	7	1843	1846	5	5	4	1
138	102	3	4	2023-09-29	ISM	24	29.4	80.1	0	3004	3	2	2	2-5	8	1843	1846	5	5	2	3
138	102	5	4	2023-09-29	ISM	24	29.4	80.1	0	3004	2	2	2	2-5	5	1843	1846	5	5	4	1
138	102	5	4	2023-09-29	ISM	24	29.4	80.1	0	3004	2	2	2	2-5	6	1843	1846	5	5	3	2
138	102	5	4	2023-09-29	ISM	24	29.4	80.1	0	3004	2	2	2	2-5	7	1844	1847	5	5	3	2
138	102	5	4	2023-09-29	ISM	24	29.4	80.1	0	3004	2	2	2	2-5	8	1844	1847	5	5	4	1
139	102	7	4	2023-09-29	ISM	24	29.4	80.1	0	3004	5	2	2	2-5	5	1844	1847	5	5	1	4
139	102	7	4	2023-09-29	ISM	24	29.4	80.1	0	3004	5	2	2	2-5	6	1844	1847	5	5	3	2
139	102	7	4	2023-09-29	ISM	24	29.4	80.1	0	3004	5	2	2	2-5	7	1844	1847	5	5	3	2
139	102	7	4	2023-09-29	ISM	24	29.4	80.1	0	3004	5	2	2	2-5	8	1844	1847	5	5	2	3
140	102	0	4	2023-09-29	ISM	24	29.5	80.2	0	500	0	0	2	2-5	9	1846	1849	5	0	5	0
140	102	0	4	2023-09-29	ISM	24	29.5	80.2	0	500	0	0	2	2-5	10	1846	1849	5	0	5	0
140	102	0	4	2023-09-29	ISM	24	29.5	80.2	0	3004	4	1	2	2-5	9	1846	1849	5	5	0	5
140	102	0	4	2023-09-29	ISM	24	29.5	80.2	0	3004	4	1	2	2-5	10	1846	1849	5	5	0	5
140	102	1	4	2023-09-29	ISM	24	29.5	80.2	0	3004	1	2	2	2-5	9	1847	1850	5	5	5	0
140	102	1	4	2023-09-29	ISM	24	29.5	80.2	0	3004	1	2	2	2-5	10	1847	1850	5	5	4	1
140	102	2	4	2023-09-29	ISM	24	29.5	80.2	0	3004	6	2	2	2-5	9	1847	1850	5	5	5	0
140	102	2	4	2023-09-29	ISM	24	29.5	80.2	0	3004	6	2	2	2-5	10	1847	1850	5	5	5	0
140	102	3	4	2023-09-29	ISM	24	29.5	80.2	0	3004	3	2	2	2-5	9	1847	1850	5	5	4	1
140	102	3	4	2023-09-29	ISM	24	29.5	80.2	0	3004	3	2	2	2-5	10	1848	1851	5	5	4	1
140	102	5	4	2023-09-29	ISM	24	29.5	80.2	0	3004	2	2	2	2-5	9	1848	1851	5	5	4	1
140	102	5	4	2023-09-29	ISM	24	29.5	80.2	0	3004	2	2	2	2-5	10	1848	1851	5	5	4	1
140	102	7	4	2023-09-29	ISM	24	29.5	80.2	0	3004	5	2	2	2-5	9	1848	1851	5	5	3	2
140	102	7	4	2023-09-29	ISM	24	29.5	80.2	0	3004	5	2	2	2-5	10	1848	1851	5	5	3	2

## Sheet: Dictionary
Dictionary
Name	Description
Serial No.	Identifier for the physical data sheet on which the data was collected
Study code	identifier for the project
day	Day number of the test
date	Date of test
Performed by	Initials of person performing the test
temperature	temperature in degrees C
humidity	Relative humidity
LLIN code	Identifier for the net being used
Condition	has the net been washed? Yes = w(2), no = u(1) control = 0
mosquitospecies	mosquito species code
age	mosquito age in days
replic	Test is replicated 4 times on each net code
start	Time that the test starts
end	Time the test ends
mosquitoes exposed	count of mosquitos in each trap
KD60	Knock down after 60 minutes
aliveat24 hours	number of mosquitos alive at 24 hours
deadat24 hours	number of mosquitos dead at 24 hours
LLIN code
1001-1004 (Side 1)=Product A
1001-1004(Side 2)= Product B
3001-3004(Side 0)= Product C
500= control(Untreated)
mosquito species
2= An.arabiensis
